# Supplementary material for: A domestic cat whole exome sequencing resource for trait discovery
Source: Sci Rep. 2021 Mar 30;11:7159. doi: 10.1038/s41598-021-86200-7 (PMC8009874; doi:10.1038/s41598-021-86200-7)
Supplement: Supplementary file 2 — Supplementary Information 2. [file 41598_2021_86200_MOESM2_ESM.xlsx]

## Sheet: Cat Exome41 - felCat.Fcat22622.
Chr:Pos	Ref/Alt	Allele Counts	Allele Frequencies	# Alleles	# Het	# HomoVar	felCat.Fcat22622.Kim Variant Allele Freq	felCat.Fcat22622.Kim Allelic Depths (AD)	felCat.Fcat22622.Kim Read Depths (DP)	felCat.Fcat22622.Kim Genotype Qualities (GQ)	felCat.Fcat22622.Kim 0/1 Genotypes (GT)	felCat.Fcat22622.Kim Zygosity	Gene Names	Sequence Ontology (Combined)	Effect (Combined)	Transcript Name (Clinically Relevant)	HGVS c. (Clinically Relevant)	HGVS p. (Clinically Relevant)	Transcript Name	Exon Number	% Dist of Tx	Gene Names	Sequence Ontology (Combined)	Effect (Combined)	Transcript Name (Clinically Relevant)	HGVS c. (Clinically Relevant)	HGVS p. (Clinically Relevant)	Transcript Name	Exon Number	% Dist of Tx
E2:478358	C/G	1	0.0125	80	1	0	0.480769	27,25	52	99	0/1	Heterozygous	A1BG	missense_variant	Missense	ENSFCAT00000003748	ENSFCAT00000003748:c.907C>G	p.Leu303Val	ENSFCAT00000003748	5	59.802	A1BG	missense_variant	Missense	XM_023245762.1	XM_023245762.1:c.907C>G	p.Leu303Val	XM_023245764.1,XM_023245765.1,XM_023245767.1,XM_023245766.1,XM_023245763.1,XM_023245768.1,XM_023245769.1,XM_023245762.1	10,9,7,8,8,8,7,5	54.7884,54.7884,54.7884,54.7884,54.7884,54.7884,54.7884,59.802
C1:25351114	C/T	1	0.0125	80	1	0	0.5	22,22	44	99	0/1	Heterozygous	A3GALT2	missense_variant	Missense	ENSFCAT00000062972	ENSFCAT00000062972:c.740G>A	p.Gly247Asp	ENSFCAT00000062972	5	72.2385	A3GALT2	missense_variant	Missense	XM_023258430.1	XM_023258430.1:c.740G>A	p.Gly247Asp	XM_023258430.1	5	72.2385
C1:25352318	G/T	1	0.0125	80	1	0	0.392405	48,31	79	99	0/1	Heterozygous	A3GALT2	splice_region_variant	Other	ENSFCAT00000062972	ENSFCAT00000062972:c.335+8C>A		ENSFCAT00000062972	4		A3GALT2	splice_region_variant	Other	XM_023258430.1	XM_023258430.1:c.335+8C>A		XM_023258430.1	4
E1:51980954	C/T	1	0.0125	80	1	0	0.333333	54,27	81	99	0/1	Heterozygous	ABCA6	missense_variant	Missense	ENSFCAT00000015683	ENSFCAT00000015683:c.4813G>A	p.Asp1605Asn	ENSFCAT00000015683	38	99.8133	ABCA6	missense_variant	Missense	XM_006940527.4	XM_006940527.4:c.4855G>A	p.Asp1619Asn	XM_006940527.4	40	99.8149
A2:114810668	G/A	1	0.0125	80	1	0	0.461538	49,42	91	99	0/1	Heterozygous	ABCB5	splice_region_variant	Other	ENSFCAT00000029290	ENSFCAT00000029290:c.1708-4G>A		ENSFCAT00000029290	15		ABCB5	splice_region_variant	Other	XM_023250426.1	XM_023250426.1:c.1708-4G>A		XM_023250426.1	15
A2:114810822	G/C	1	0.0125	80	1	0	0.514286	51,54	105	99	0/1	Heterozygous	ABCB5	missense_variant	Missense	ENSFCAT00000029290	ENSFCAT00000029290:c.1858G>C	p.Val620Leu	ENSFCAT00000029290	15	49.2051	ABCB5	missense_variant	Missense	XM_023250426.1	XM_023250426.1:c.1858G>C	p.Val620Leu	XM_023250426.1	15	49.2051
E3:31505453	G/A	1	0.0125	80	1	0	0.380952	13,8	21	99	0/1	Heterozygous	ABCC6	missense_variant	Missense	ENSFCAT00000009266	ENSFCAT00000009266:c.1903G>A	p.Ala635Thr	ENSFCAT00000009266	15	42.1823	ABCC6,LOC109495268	missense_variant	Missense	XM_011290585.3,	XM_011290585.3:c.1903G>A,	p.Ala635Thr,	XM_011290585.3,XR_002738813.1	15,2	42.1262,
B2:44205080	C/A	1	0.0125	80	1	0	0.458647	72,61	133	99	0/1	Heterozygous	ABCC10	missense_variant	Missense	ENSFCAT00000009729	ENSFCAT00000009729:c.278C>A	p.Ala93Glu	ENSFCAT00000009729	2	6.24718	ABCC10	missense_variant	Missense	XM_006931742.4	XM_006931742.4:c.278C>A	p.Ala93Glu	XM_006931742.4	3	6.19687
E3:7962159	C/G	1	0.0125	80	1	0	0.428571	4,3	7	98	0/1	Heterozygous	ACHE	splice_region_variant	Other	ENSFCAT00000023668	ENSFCAT00000023668:c.424-295G>C		ENSFCAT00000045236,ENSFCAT00000048075,ENSFCAT00000023668,ENSFCAT00000032091	2,2,3,3	,,,	ACHE	splice_region_variant	Other	XM_019820219.2	XM_019820219.2:c.34-295G>C		XM_023246200.1,XM_019820221.2,XM_019820220.2,XM_011290322.3,XM_019820219.2	3,2,2,2,3	,,,,
E3:7962204	G/T	1	0.0125	80	1	0	0.4	3,2	5	59	0/1	Heterozygous	ACHE	5_prime_UTR_premature_start_codon_gain_variant	Missense	ENSFCAT00000023668	ENSFCAT00000023668:c.424-340C>A		ENSFCAT00000045236,ENSFCAT00000048075,ENSFCAT00000023668,ENSFCAT00000032091	2,2,3,3	,,,	ACHE	5_prime_UTR_premature_start_codon_gain_variant	Missense	XM_019820219.2	XM_019820219.2:c.34-340C>A		XM_023246200.1,XM_019820221.2,XM_019820220.2,XM_011290322.3,XM_019820219.2	3,2,2,2,3	,,,,
B1:204967103	T/C	1	0.0125	80	1	0	0.473684	60,54	114	99	0/1	Heterozygous	ACOX3	missense_variant	Missense	ENSFCAT00000015298	ENSFCAT00000015298:c.946A>G	p.Ile316Val	ENSFCAT00000015298	8	44.9358	ACOX3	missense_variant	Missense	XM_023253434.1	XM_023253434.1:c.946A>G	p.Ile316Val	XM_023253434.1,XM_003985589.5,XM_019829807.2	9,9,9	43.75,44.9358,50.8064
B1:204967108	G/A	1	0.0125	80	1	0	0.490566	54,52	106	99	0/1	Heterozygous	ACOX3	missense_variant	Missense	ENSFCAT00000015298	ENSFCAT00000015298:c.941C>T	p.Thr314Met	ENSFCAT00000015298	8	44.6981	ACOX3	missense_variant	Missense	XM_023253434.1	XM_023253434.1:c.941C>T	p.Thr314Met	XM_023253434.1,XM_003985589.5,XM_019829807.2	9,9,9	43.5185,44.6981,50.5376
B1:204971576	C/T	1	0.0125	80	1	0	0.449438	49,40	89	99	0/1	Heterozygous	ACOX3	missense_variant	Missense	ENSFCAT00000015298	ENSFCAT00000015298:c.766G>A	p.Val256Ile	ENSFCAT00000015298	6	36.3766	ACOX3	missense_variant	Missense	XM_023253434.1	XM_023253434.1:c.766G>A	p.Val256Ile	XM_023253434.1,XM_003985589.5,XM_019829807.2	7,7,7	35.4167,36.3766,41.129
B1:204979013	C/G	1	0.0125	80	1	0	0.321839	59,28	87	99	0/1	Heterozygous	ACOX3	missense_variant	Missense	ENSFCAT00000015298	ENSFCAT00000015298:c.386G>C	p.Gly129Ala	ENSFCAT00000015298	3	18.3072	ACOX3	missense_variant	Missense	XM_023253434.1	XM_023253434.1:c.386G>C	p.Gly129Ala	XM_023253434.1,XM_003985589.5,XM_019829807.2	4,4,4	17.8241,18.3072,20.6989
B1:204980711	A/G	1	0.0125	80	1	0	0.5	19,19	38	99	0/1	Heterozygous	ACOX3	missense_variant	Missense	ENSFCAT00000015298	ENSFCAT00000015298:c.131T>C	p.Met44Thr	ENSFCAT00000015298	1	6.18165	ACOX3	missense_variant	Missense	XM_023253434.1	XM_023253434.1:c.131T>C	p.Met44Thr	XM_023253434.1,XM_003985589.5,XM_019829807.2	2,2,2	6.01852,6.18165,6.98925
A1:111088444	G/A	1	0.0125	80	1	0	0.382979	29,18	47	99	0/1	Heterozygous	ACSL6	splice_region_variant	Other	ENSFCAT00000024028	ENSFCAT00000024028:c.1959+8C>T		ENSFCAT00000024028,ENSFCAT00000064072,ENSFCAT00000056189,ENSFCAT00000060269	19,20,19,18	,,,	ACSL6	splice_region_variant	Other	XM_011281980.3	XM_011281980.3:c.1959+8C>T		XM_019831731.2,XM_023254935.1,XM_023254938.1,XM_011281973.3,XM_011281980.3,XM_023254930.1	19,19,19,20,19,19	,,,,,
E2:59498920	C/T	1	0.0125	80	1	0	0.333333	36,18	54	99	0/1	Heterozygous	ADAD2	missense_variant	Missense	ENSFCAT00000026841	ENSFCAT00000026841:c.1783C>T	p.Leu595Phe	ENSFCAT00000026841	11	90.687	ADAD2	missense_variant	Missense	XM_011290271.3	XM_011290271.3:c.1492C>T	p.Leu498Phe	XM_011290271.3,XM_019820143.2	10,9	89.0681,87.4227
B2:48181584	G/A	1	0.0125	80	1	0	0.444444	55,44	99	99	0/1	Heterozygous	ADGRF2	missense_variant	Missense	ENSFCAT00000065247	ENSFCAT00000065247:c.478G>A	p.Asp160Asn	ENSFCAT00000065247	4	25.8117	ADGRF2	missense_variant	Missense	XM_023254048.1	XM_023254048.1:c.481G>A	p.Asp161Asn	XM_023254048.1	5	23.9163
B2:48214802	G/T	1	0.0125	80	1	0	0.564885	57,74	131	99	0/1	Heterozygous	ADGRF4	missense_variant	Missense	ENSFCAT00000036246	ENSFCAT00000036246:c.381G>T	p.Glu127Asp	ENSFCAT00000036246,ENSFCAT00000002460	6,5	18.3044,19.3089	ADGRF4	missense_variant	Missense	XM_019830695.2	XM_019830695.2:c.381G>T	p.Glu127Asp	XM_019830698.2,XM_019830697.2,XM_019830696.2,XM_019830695.2,XM_006931815.4	6,6,6,6,6	17.7008,17.7008,18.1731,18.1731,18.3044
B2:131199610	G/A	1	0.0125	80	1	0	0.347826	30,16	46	99	0/1	Heterozygous	ADGRG6	missense_variant	Missense	ENSFCAT00000010354	ENSFCAT00000010354:c.1649G>A	p.Gly550Glu	ENSFCAT00000036719,ENSFCAT00000010354,ENSFCAT00000023530	11,11,10	45.9309,43.9115,42.6274	ADGRG6	missense_variant	Missense	XM_006932061.4	XM_006932061.4:c.1649G>A	p.Gly550Glu	XM_019831320.2,XM_019831321.2,XM_006932061.4,XM_019831322.2,XM_006932062.4,XM_019831319.2	11,11,11,10,10,11	43.9467,45.9309,43.9115,44.6347,42.6274,43.8667
A1:155395794	A/G	1	0.0125	80	1	0	0.59375	26,38	64	99	0/1	Heterozygous	ADGRV1	missense_variant	Missense	ENSFCAT00000012408	ENSFCAT00000012408:c.13196A>G	p.Glu4399Gly	ENSFCAT00000012408	65	69.7042	ADGRV1	missense_variant	Missense	XM_019836773.1	XM_019836773.1:c.13229A>G	p.Glu4410Gly	XM_023258343.1,XM_023258340.1,XM_023258360.1,XM_023258353.1,XM_023258351.1,XM_019836778.1,XM_019836773.1,XM_023258347.1	69,69,66,66,65,65,66,66	69.7186,69.7186,77.4518,72.9177,69.4084,69.7042,69.7569,69.7186
A1:155419406	G/T	1	0.0125	80	1	0	0.478261	48,44	92	99	0/1	Heterozygous	ADGRV1	splice_region_variant	Other	ENSFCAT00000012408	ENSFCAT00000012408:c.16206-8G>T		ENSFCAT00000012408	76		ADGRV1	splice_region_variant	Other	XM_019836773.1	XM_019836773.1:c.16239-8G>T		XM_023258343.1,XM_023258340.1,XM_023258360.1,XM_023258353.1,XM_023258351.1,XM_019836778.1,XM_019836773.1,XM_023258347.1	80,80,77,77,76,76,77,77	,,,,,,,
A1:155429060	G/T	1	0.0125	80	1	0	0.329268	55,27	82	99	0/1	Heterozygous	ADGRV1	missense_variant	Missense	ENSFCAT00000012408	ENSFCAT00000012408:c.16582G>T	p.Gly5528Trp	ENSFCAT00000012408	77	87.5911	ADGRV1	missense_variant	Missense	XM_019836773.1	XM_019836773.1:c.16615G>T	p.Gly5539Trp	XM_023258343.1,XM_023258340.1,XM_023258360.1,XM_023258353.1,XM_023258351.1,XM_019836778.1,XM_019836773.1,XM_023258347.1	81,81,78,78,77,77,78,78	87.597,87.597,97.2774,91.5826,87.47,87.5911,87.6127,87.597
E2:8504998	C/G	1	0.0125	80	1	0	0.588235	21,30	51	99	0/1	Heterozygous	ALDH16A1	missense_variant	Missense	ENSFCAT00000009194	ENSFCAT00000009194:c.1910G>C	p.Arg637Pro	ENSFCAT00000009194,ENSFCAT00000062281,ENSFCAT00000062353	14,11,13	79.2445,73.9583,77.8369	ALDH16A1	missense_variant	Missense	XM_011289678.3	XM_011289678.3:c.1910G>C	p.Arg637Pro	XM_019819217.2,XM_011289678.3	14,14	78.55,79.2445
F2:7395221	C/T	1	0.0125	80	1	0	0.485437	53,50	103	99	0/1	Heterozygous	ALKAL1	missense_variant	Missense	ENSFCAT00000065952	ENSFCAT00000065952:c.70G>A	p.Gly24Arg	ENSFCAT00000065952,ENSFCAT00000066178	2,1	16.6667,21.6981	ALKAL1	missense_variant	Missense	XM_023248729.1	XM_023248729.1:c.574G>A	p.Gly192Arg	XM_023248729.1	2	62.4183
B1:113209070	G/T	1	0.0125	80	1	0	0.517241	56,60	116	99	0/1	Heterozygous	ALPK1	missense_variant	Missense	ENSFCAT00000010713	ENSFCAT00000010713:c.1357C>A	p.Gln453Lys	ENSFCAT00000046197,ENSFCAT00000010713	9,10	37.9832,36.4516	ALPK1	missense_variant	Missense	XM_019829070.1	XM_019829070.1:c.1357C>A	p.Gln453Lys	XM_019829073.2,XM_019829071.1,XM_019829070.1,XM_019829072.1	11,13,12,12	36.4516,36.4516,36.4516,36.4516
B4:76163764	G/C	1	0.0125	80	1	0	0.523179	72,79	151	99	0/1	Heterozygous	AMIGO2	missense_variant	Missense	ENSFCAT00000001520	ENSFCAT00000001520:c.1355C>G	p.Ala452Gly	ENSFCAT00000001520	1	86.4623	AMIGO2	missense_variant	Missense	XM_003988590.4	XM_003988590.4:c.1355C>G	p.Ala452Gly	XM_003988590.4	2	86.4623
B3:123962388	C/G	1	0.0125	80	1	0	0.479167	25,23	48	99	0/1	Heterozygous	ANGEL1	missense_variant	Missense	ENSFCAT00000011723	ENSFCAT00000011723:c.592G>C	p.Glu198Gln	ENSFCAT00000011723	2	29.491	ANGEL1	missense_variant	Missense	XM_006933019.3	XM_006933019.3:c.631G>C	p.Glu211Gln	XR_002158807.1,XM_011283424.3,XM_019833340.2,XM_023255891.1,XM_006933019.3	3,2,2,2,3	,24.2765,24.2765,29.491,30.837
B2:36423718	A/G	1	0.0125	80	1	0	0.472222	57,51	108	99	0/1	Heterozygous	ANKS1A	missense_variant	Missense	ENSFCAT00000005886	ENSFCAT00000005886:c.1949A>G	p.Asn650Ser	ENSFCAT00000005886	11	57.21	ANKS1A	missense_variant	Missense	XM_023253873.1	XM_023253873.1:c.2012A>G	p.Asn671Ser	XM_023253873.1,XM_023253874.1,XM_023253875.1,XM_023253876.1,XM_023253878.1,XM_023253877.1,XM_023253880.1,XM_023253879.1	12,12,11,12,11,12,10,11	56.0948,56.3779,55.3095,57.6879,56.9091,57.9873,47.4808,52.5189
X:5929284	C/G	1	0.0125	80	1	0	0.453488	47,39	86	99	0/1	Heterozygous	ANOS1	missense_variant	Missense	ENSFCAT00000004856	ENSFCAT00000004856:c.1891G>C	p.Val631Leu	ENSFCAT00000004856	12	87.5	ANOS1,LOC102899438	missense_variant	Missense	XM_023249108.1,	XM_023249108.1:c.1774G>C,	p.Val592Leu,	XR_002739820.1,XR_442447.3,XR_002739821.1,XR_002739822.1,XR_002739819.1,XR_002739817.1,XM_023249108.1,XM_023249109.1	12,13,12,11,11,11,12,12	,,,,,,86.7841,86.7647
A1:198216673	C/T	1	0.0125	80	1	0	0.575758	14,19	33	99	0/1	Heterozygous	ANXA6	splice_region_variant	Other	ENSFCAT00000029406	ENSFCAT00000029406:c.-26C>T		ENSFCAT00000029406,ENSFCAT00000012882	2,2	,	ANXA6	splice_region_variant	Other	XM_003981380.5	XM_003981380.5:c.-26C>T		XM_019810500.1,XM_003981381.5,XM_003981380.5	2,2,2	,,
B1:42833419	G/A	1	0.0125	80	1	0	0.403846	31,21	52	99	0/1	Heterozygous	AP3M2	missense_variant	Missense	ENSFCAT00000051861	ENSFCAT00000051861:c.695C>T	p.Thr232Met	ENSFCAT00000024267,ENSFCAT00000065406,ENSFCAT00000051861	5,5,5	52.1082,52.1082,53.5494	AP3M2	missense_variant	Missense	XM_003984753.5	XM_003984753.5:c.656C>T	p.Thr219Met	XM_003984753.5,XM_023252570.1	5,5	52.1082,52.1082
F1:66001291	C/T	1	0.0125	80	1	0	0.625	9,15	24	99	0/1	Heterozygous	APOA2,NR1I3	splice_region_variant	Other	ENSFCAT00000015771,ENSFCAT00000059405	ENSFCAT00000015771:c.-53+4C>T,ENSFCAT00000059405:c.962+4C>T	,	ENSFCAT00000000496,ENSFCAT00000064121,ENSFCAT00000015771,ENSFCAT00000059405,ENSFCAT00000050997	8,7,7,8,6	,,,,	LOC101088457	splice_region_variant	Other	XM_019822293.1	XM_019822293.1:c.917+4C>T		XM_006943014.4,XM_019822293.1	8,7	,
D1:14537063	G/A	1	0.0125	80	1	0	0.526316	45,50	95	99	0/1	Heterozygous	APOA5	missense_variant	Missense	ENSFCAT00000061293	ENSFCAT00000061293:c.242C>T	p.Ala81Val	ENSFCAT00000061293,ENSFCAT00000011861	3,3	21.6532,18.3521	APOA5	missense_variant	Missense	XM_003992391.4	XM_003992391.4:c.242C>T	p.Ala81Val	XM_003992391.4,XM_019811319.2	3,6	21.6532,19.2593
F1:26667916	G/A	1	0.0125	80	1	0	0.533898	55,63	118	99	0/1	Heterozygous	APOBEC4,RGL1	missense_variant	Missense	ENSFCAT00000010912,ENSFCAT00000047090	ENSFCAT00000010912:c.316G>A,ENSFCAT00000047090:c.-33+12868C>T	p.Asp106Asn,	ENSFCAT00000047090,ENSFCAT00000010912	2,1	,28.4553	APOBEC4,RGL1	missense_variant	Missense	XM_003999257.5,XM_011291000.3	XM_003999257.5:c.316G>A,XM_011291000.3:c.-33+12868C>T	p.Asp106Asn,	XM_011291000.3,XM_003999257.5	1,2	,28.4553
A1:119779642	G/A	1	0.0125	80	1	0	0.335821	89,45	134	99	0/1	Heterozygous	ARAP3	missense_variant	Missense	ENSFCAT00000026926	ENSFCAT00000026926:c.1190C>T	p.Thr397Ile	ENSFCAT00000026926,ENSFCAT00000057887,ENSFCAT00000053789	7,9,7	25.6526,4.96513,23.1347	ARAP3	missense_variant	Missense	XM_003980865.5	XM_003980865.5:c.1190C>T	p.Thr397Ile	XM_003980865.5,XM_023256196.1,XM_023256204.1,XM_019833630.2,XM_023256217.1,XM_023256209.1	7,8,8,9,9,9	25.6526,25.6526,25.6526,25.6526,26.8883,25.8703
B4:138119180	G/A	1	0.0125	80	1	0	0.307692	54,24	78	99	0/1	Heterozygous	ARFGAP3	missense_variant	Missense	ENSFCAT00000039979	ENSFCAT00000039979:c.572C>T	p.Pro191Leu	ENSFCAT00000039979,ENSFCAT00000008580	7,6	36.7439,30.872	ARFGAP3	missense_variant	Missense	XM_023257561.1	XM_023257561.1:c.572C>T	p.Pro191Leu	XM_023257562.1,XM_023257561.1	6,7	25.5303,36.7439
B4:138119189	G/A	1	0.0125	80	1	0	0.316456	54,25	79	99	0/1	Heterozygous	ARFGAP3	splice_region_variant	Other	ENSFCAT00000039979	ENSFCAT00000039979:c.566-3C>T		ENSFCAT00000039979,ENSFCAT00000008580	7,6	,	ARFGAP3	splice_region_variant	Other	XM_023257561.1	XM_023257561.1:c.566-3C>T		XM_023257562.1,XM_023257561.1	6,7	,
B4:138123304	T/A	1	0.0125	80	1	0	0.310345	20,9	29	99	0/1	Heterozygous	ARFGAP3	missense_variant	Missense	ENSFCAT00000039979	ENSFCAT00000039979:c.487A>T	p.Thr163Ser	ENSFCAT00000039979,ENSFCAT00000008580	6,5	31.2741,24.8945	ARFGAP3	missense_variant	Missense	XM_023257561.1	XM_023257561.1:c.487A>T	p.Thr163Ser	XM_023257562.1,XM_023257561.1	5,6	19.0909,31.2741
B2:127512504	A/G	1	0.0125	80	1	0	0.5	34,34	68	99	0/1	Heterozygous	ARFGEF3	missense_variant	Missense	ENSFCAT00000013910	ENSFCAT00000013910:c.736A>G	p.Met246Val	ENSFCAT00000013910	9	11.2489	ARFGEF3	missense_variant	Missense	XM_023254439.1	XM_023254439.1:c.736A>G	p.Met246Val	XM_023254441.1,XM_023254440.1,XM_023254439.1	8,8,9	9.41893,9.54609,11.2489
B4:23056447	A/G	1	0.0125	80	1	0	0.418182	96,69	165	99	0/1	Heterozygous	ARHGAP21	missense_variant	Missense	ENSFCAT00000065658	ENSFCAT00000065658:c.1885T>C	p.Ser629Pro	ENSFCAT00000028487,ENSFCAT00000059162,ENSFCAT00000065658,ENSFCAT00000043079	8,7,8,7	32.4962,,32.1228,32.1484	ARHGAP21	missense_variant	Missense	XM_006933312.4	XM_006933312.4:c.1903T>C	p.Ser635Pro	XM_006933312.4	8	32.1501
A1:121173107	C/T	1	0.0125	80	1	0	0.407407	96,66	162	99	0/1	Heterozygous	ARHGAP26	missense_variant	Missense	ENSFCAT00000009128	ENSFCAT00000009128:c.2072C>T	p.Ser691Leu	ENSFCAT00000009128	21	84.5997	ARHGAP26	missense_variant	Missense	XM_011282717.3	XM_011282717.3:c.2072C>T	p.Ser691Leu	XM_011282717.3,XM_019833803.2,XM_019833796.2,XM_019833787.2,XM_019833799.2,XM_019833798.2,XM_011282723.3	21,21,21,21,21,21,21	84.5997,,,89.5374,96.013,95.8796,90.714
D1:25933018	G/A	1	0.0125	80	1	0	0.575949	67,91	158	99	0/1	Heterozygous	ARHGAP32	missense_variant	Missense	ENSFCAT00000013066	ENSFCAT00000013066:c.4318C>T	p.His1440Tyr	ENSFCAT00000048327,ENSFCAT00000013066	13,22	62.7158,68.9506	ARHGAP32	missense_variant	Missense	XM_019811554.2	XM_019811554.2:c.4360C>T	p.His1454Tyr	XM_019811554.2,XM_011286483.3,XM_019811557.1,XM_019811555.1,XM_019811556.2,XM_023239300.1	23,13,21,22,23,23	69.1575,62.7158,67.4208,68.9506,68.559,68.559
E1:3075186	T/A	1	0.0125	80	1	0	0.682927	13,28	41	99	0/1	Heterozygous	ARHGEF15	splice_region_variant	Other	ENSFCAT00000001665	ENSFCAT00000001665:c.-49-4T>A		ENSFCAT00000001665	4		ARHGEF15	splice_region_variant	Other	XM_023243590.1	XM_023243590.1:c.-49-4T>A		XM_023243594.1,XM_023243590.1,XM_023243593.1,XM_023243596.1,XM_023243592.1,XM_023243591.1	2,2,3,4,4,4	,,,,,
E1:3081221	G/A	1	0.0125	80	1	0	0.438596	32,25	57	99	0/1	Heterozygous	ARHGEF15	splice_region_variant	Other	ENSFCAT00000001665	ENSFCAT00000001665:c.1711-8G>A		ENSFCAT00000001665	12		ARHGEF15	splice_region_variant	Other	XM_023243590.1	XM_023243590.1:c.1711-8G>A		XM_023243594.1,XM_023243590.1,XM_023243593.1,XM_023243596.1,XM_023243592.1,XM_023243591.1	10,10,11,12,12,12	,,,,,
B3:74084712	G/A	1	0.0125	80	1	0	0.5	15,15	30	99	0/1	Heterozygous	ARHGEF40,NDRG2	splice_region_variant	Other	ENSFCAT00000014890,ENSFCAT00000059912	ENSFCAT00000014890:c.4238-4G>A,ENSFCAT00000059912:c.60+8199C>T	,	ENSFCAT00000059912,ENSFCAT00000014890	1,22	,	ARHGEF40	splice_region_variant	Other	XM_023255570.1	XM_023255570.1:c.4238-4G>A		XM_023255570.1	22
C1:20137869	T/C	1	0.0125	80	1	0	0.454106	113,94	207	99	0/1	Heterozygous	ARID1A	missense_variant	Missense	ENSFCAT00000054562	ENSFCAT00000054562:c.1273T>C	p.Ser425Pro	ENSFCAT00000054562,ENSFCAT00000062917,ENSFCAT00000054995,ENSFCAT00000056437,ENSFCAT00000012818	2,2,2,2,1	18.5639,19.022,19.1509,,3.65631	ARID1A	missense_variant	Missense	XM_023258345.1	XM_023258345.1:c.1273T>C	p.Ser425Pro	XM_023258346.1,XM_023258345.1,XM_019836451.2	2,2,2	18.5639,18.5558,4.26955
B4:25827730	C/T	1	0.0125	80	1	0	0.573171	35,47	82	99	0/1	Heterozygous	ARMC4	missense_variant	Missense	ENSFCAT00000037213	ENSFCAT00000037213:c.3001G>A	p.Glu1001Lys	ENSFCAT00000037213	19	95.7854	ARMC4	missense_variant	Missense	XM_023256475.1	XM_023256475.1:c.3001G>A	p.Glu1001Lys	XM_023256476.1,XM_023256479.1,XM_023256478.1,XM_023256475.1,XM_023256477.1	19,16,18,19,19	95.7854,91.6859,92.2497,93.2836,99.3049
B4:25957033	C/T	1	0.0125	80	1	0	0.62963	10,17	27	99	0/1	Heterozygous	ARMC4	splice_region_variant	Other	ENSFCAT00000037213	ENSFCAT00000037213:c.-39-5G>A		ENSFCAT00000037213	2		ARMC4	splice_region_variant	Other	XM_023256475.1	XM_023256475.1:c.-39-5G>A		XM_023256476.1,XM_023256478.1,XM_023256475.1,XM_023256477.1	2,1,2,2	,,,
B3:107360403	T/C	1	0.0125	80	1	0	0.460526	82,70	152	99	0/1	Heterozygous	ARMH4	missense_variant	Missense	ENSFCAT00000001858	ENSFCAT00000001858:c.982A>G	p.Lys328Glu	ENSFCAT00000001858	1	41.9769	CB3H14orf37	missense_variant	Missense	XM_023255721.1	XM_023255721.1:c.1183A>G	p.Lys395Glu	XM_023255721.1,XM_023255722.1	2,2	46.5171,50.8387
D1:67597836	G/A	1	0.0125	80	1	0	0.496855	80,79	159	99	0/1	Heterozygous	ASCL3	missense_variant	Missense	ENSFCAT00000008416	ENSFCAT00000008416:c.97C>T	p.Pro33Ser	ENSFCAT00000008416	1	17.5824	ASCL3	missense_variant	Missense	XM_003992979.3	XM_003992979.3:c.97C>T	p.Pro33Ser	XM_003992979.3	1	17.5824
F1:38249495	T/C	1	0.0125	80	1	0	0.441379	81,64	145	99	0/1	Heterozygous	ASPM	missense_variant	Missense	ENSFCAT00000024334	ENSFCAT00000024334:c.6725A>G	p.His2242Arg	ENSFCAT00000024334,ENSFCAT00000045477	18,17	64.4246,	ASPM	missense_variant	Missense	XM_023247980.1	XM_023247980.1:c.6728A>G	p.His2243Arg	XM_023247981.1,XM_023247980.1,XM_003999347.5	18,18,18	,64.4349,64.4246
F1:38250623	C/T	1	0.0125	80	1	0	0.462121	71,61	132	99	0/1	Heterozygous	ASPM	missense_variant	Missense	ENSFCAT00000024334	ENSFCAT00000024334:c.5597G>A	p.Arg1866His	ENSFCAT00000024334,ENSFCAT00000045477	18,17	53.6169,	ASPM	missense_variant	Missense	XM_023247980.1	XM_023247980.1:c.5600G>A	p.Arg1867His	XM_023247981.1,XM_023247980.1,XM_003999347.5	18,18,18	69.4579,53.6303,53.6169
F1:38250738	C/T	1	0.0125	80	1	0	0.459016	66,56	122	99	0/1	Heterozygous	ASPM	missense_variant	Missense	ENSFCAT00000024334	ENSFCAT00000024334:c.5482G>A	p.Ala1828Thr	ENSFCAT00000024334,ENSFCAT00000045477	18,17	52.5151,	ASPM	missense_variant	Missense	XM_023247980.1	XM_023247980.1:c.5485G>A	p.Ala1829Thr	XM_023247981.1,XM_023247980.1,XM_003999347.5	18,18,18	68.0313,52.5287,52.5151
F1:38252010	G/A	1	0.0125	80	1	0	0.480315	66,61	127	99	0/1	Heterozygous	ASPM	missense_variant	Missense	ENSFCAT00000024334	ENSFCAT00000024334:c.4210C>T	p.His1404Tyr	ENSFCAT00000024334,ENSFCAT00000045477	18,17	40.3277,	ASPM	missense_variant	Missense	XM_023247980.1	XM_023247980.1:c.4213C>T	p.His1405Tyr	XM_023247981.1,XM_023247980.1,XM_003999347.5	18,18,18	52.2516,40.3448,40.3277
A2:7983484	C/T	1	0.0125	80	1	0	0.530612	69,78	147	99	0/1	Heterozygous	ATG4D	missense_variant	Missense	ENSFCAT00000004884	ENSFCAT00000004884:c.584C>T	p.Pro195Leu	ENSFCAT00000004884	4	40.9986	ATG4D	missense_variant	Missense	XM_003981869.5	XM_003981869.5:c.584C>T	p.Pro195Leu	XM_023245326.1,XM_003981869.5	4,4	50.4762,40.9986
D1:6726101	A/C	1	0.0125	80	1	0	0.45098	28,23	51	99	0/1	Heterozygous	ATM	splice_region_variant	Other	ENSFCAT00000046010	ENSFCAT00000046010:c.186-3A>C		ENSFCAT00000046010	6		ATM	splice_region_variant	Other	XM_019811239.2	XM_019811239.2:c.186-3A>C		XM_023239068.1,XR_002736042.1,XM_023239067.1,XM_019811246.2,XM_019811247.2,XM_019811245.2,XM_019811240.2,XM_019811242.2,XM_019811243.2,XM_019811239.2,XM_019811241.2	6,6,6,6,6,6,6,6,6,6,6	,,,,,,,,,,
D1:6795502	C/G	1	0.0125	80	1	0	0.5	49,49	98	99	0/1	Heterozygous	ATM	missense_variant	Missense	ENSFCAT00000046010	ENSFCAT00000046010:c.5428C>G	p.Leu1810Val	ENSFCAT00000046010	38	59.1563	ATM	missense_variant	Missense	XM_019811239.2	XM_019811239.2:c.5428C>G	p.Leu1810Val	XM_019811246.2,XM_019811247.2,XM_019811245.2,XM_019811240.2,XM_019811242.2,XM_019811243.2,XM_019811239.2,XM_019811241.2,XM_023239066.1	38,38,38,38,38,38,38,38,32	64.1035,65.0719,60.9296,59.0212,59.0078,59.1563,59.0212,59.0212,56.9568
D2:74185728	T/C	1	0.0125	80	1	0	0.25	12,4	16	68	0/1	Heterozygous	ATRNL1	splice_region_variant	Other	ENSFCAT00000027729	ENSFCAT00000027729:c.1712-7T>C		ENSFCAT00000027729	11		ATRNL1	splice_region_variant	Other	XM_023240973.1	XM_023240973.1:c.1712-7T>C		XM_023240974.1,XM_023240973.1	11,11	,
F1:66053269	T/C	1	0.0125	80	1	0	0.354839	20,11	31	99	0/1	Heterozygous	B4GALT3,PPOX	splice_region_variant	Other	ENSFCAT00000015763,ENSFCAT00000015761	ENSFCAT00000015763:c.*1879T>C,ENSFCAT00000015761:c.808-5A>G	,	ENSFCAT00000048537,ENSFCAT00000015763,ENSFCAT00000015761,ENSFCAT00000065302,ENSFCAT00000064746	8,8,8,3,2	,,,,	PPOX	splice_region_variant	Other	XM_011291117.3	XM_011291117.3:c.841-5A>G		XM_011291119.3,XM_011291117.3,XM_019822292.1,XM_003999569.4,XM_011291118.3	7,8,8,8,8	,,,,
F1:66053270	G/A	1	0.0125	80	1	0	0.354839	20,11	31	99	0/1	Heterozygous	B4GALT3,PPOX	splice_region_variant	Other	ENSFCAT00000015763,ENSFCAT00000015761	ENSFCAT00000015763:c.*1880G>A,ENSFCAT00000015761:c.808-6C>T	,	ENSFCAT00000048537,ENSFCAT00000015763,ENSFCAT00000015761,ENSFCAT00000065302,ENSFCAT00000064746	8,8,8,3,2	,,,,	PPOX	splice_region_variant	Other	XM_011291117.3	XM_011291117.3:c.841-6C>T		XM_011291119.3,XM_011291117.3,XM_019822292.1,XM_003999569.4,XM_011291118.3	7,8,8,8,8	,,,,
F1:66053870	G/C	1	0.0125	80	1	0	0.578313	35,48	83	99	0/1	Heterozygous	B4GALT3,PPOX	missense_variant	Missense	ENSFCAT00000015763,ENSFCAT00000015761	ENSFCAT00000015763:c.*2480G>C,ENSFCAT00000015761:c.651C>G	,p.Ser217Arg	ENSFCAT00000048537,ENSFCAT00000015763,ENSFCAT00000015761,ENSFCAT00000065302,ENSFCAT00000064746	8,8,7,2,2	,,45.3278,,	PPOX	missense_variant	Missense	XM_011291117.3	XM_011291117.3:c.684C>G	p.Ser228Arg	XM_011291119.3,XM_011291117.3,XM_019822292.1,XM_003999569.4,XM_011291118.3	6,7,7,7,7	36.1043,46.5576,45.8937,45.3278,51.6251
B3:35323206	G/T	1	0.0125	80	1	0	0.492308	66,64	130	99	0/1	Heterozygous	BBS4	missense_variant	Missense	ENSFCAT00000030013	ENSFCAT00000030013:c.1298C>A	p.Ala433Glu	ENSFCAT00000044274,ENSFCAT00000030013	15,15	74.8084,83.141	BBS4	missense_variant	Missense	XM_011282954.3	XM_011282954.3:c.1316C>A	p.Ala439Glu	XM_011282957.3,XM_019832085.2,XM_011282954.3,XM_011282956.3	10,14,15,15	74.8084,82.7428,83.3333,83.141
B3:35323207	C/G	1	0.0125	80	1	0	0.492308	66,64	130	99	0/1	Heterozygous	BBS4	missense_variant	Missense	ENSFCAT00000030013	ENSFCAT00000030013:c.1297G>C	p.Ala433Pro	ENSFCAT00000044274,ENSFCAT00000030013	15,15	74.7126,83.0769	BBS4	missense_variant	Missense	XM_011282954.3	XM_011282954.3:c.1315G>C	p.Ala439Pro	XM_011282957.3,XM_019832085.2,XM_011282954.3,XM_011282956.3	10,14,15,15	74.7126,82.6772,83.27,83.0769
A3:8646033	G/A	1	0.0125	80	1	0	0.568807	47,62	109	99	0/1	Heterozygous	BCAS1	missense_variant	Missense	ENSFCAT00000051905	ENSFCAT00000051905:c.487G>A	p.Gly163Arg	ENSFCAT00000051905,ENSFCAT00000002451	3,3	28.1739,32.7273	BCAS1	missense_variant	Missense	XM_023251086.1	XM_023251086.1:c.280G>A	p.Gly94Arg	XM_023251086.1	1	16.8784
A1:145447652	G/A	1	0.0125	80	1	0	0.5	52,52	104	99	0/1	Heterozygous	BHMT	splice_region_variant	Other	ENSFCAT00000030287	ENSFCAT00000030287:c.477+7G>A		ENSFCAT00000030287,ENSFCAT00000056105,ENSFCAT00000064436	4,3,4	,,	BHMT	splice_region_variant	Other	XM_003981100.4	XM_003981100.4:c.477+7G>A		XM_003981100.4,XM_023257805.1	4,4	,
A2:157020092	G/A	1	0.0125	80	1	0	0.491803	31,30	61	99	0/1	Heterozygous	BRAF	splice_region_variant	Other	ENSFCAT00000012851	ENSFCAT00000012851:c.1629-3C>T		ENSFCAT00000012851,ENSFCAT00000037954,ENSFCAT00000044743	14,13,13	,,	BRAF	splice_region_variant	Other	XM_019825906.2	XM_019825906.2:c.1629-3C>T		XM_006929424.4,XM_019825907.2,XM_019825910.2,XM_019825906.2	13,14,13,14	,,,
C1:78560993	C/A	1	0.0125	80	1	0	0.542484	70,83	153	99	0/1	Heterozygous	BTBD8	missense_variant	Missense	ENSFCAT00000022409	ENSFCAT00000022409:c.1106C>A	p.Thr369Asn	ENSFCAT00000022409	9	24.0898	LOC101086076	missense_variant	Missense	XM_019837431.2	XM_019837431.2:c.1898C>A	p.Thr633Asn	XM_019837434.1,XM_019837433.2,XM_019837431.2,XM_019837432.2,XM_003990300.5	14,14,14,14,6	75.4574,38.4164,35.2668,33.3333,15.9546
C1:78566568	T/G	1	0.0125	80	1	0	0.474138	61,55	116	99	0/1	Heterozygous	BTBD8	missense_variant	Missense	ENSFCAT00000022409	ENSFCAT00000022409:c.3265T>G	p.Ser1089Ala	ENSFCAT00000022409	12	71.1576	LOC101086076	missense_variant	Missense	XM_019837431.2	XM_019837431.2:c.4057T>G	p.Ser1353Ala	XM_019837433.2,XM_019837431.2,XM_019837432.2,XM_003990300.5	17,17,17,9	82.1385,75.4044,74.6697,68.0666
D1:14514099	G/T	1	0.0125	80	1	0	0.469697	35,31	66	99	0/1	Heterozygous	BUD13	missense_variant	Missense	ENSFCAT00000011859	ENSFCAT00000011859:c.382C>A	p.Pro128Thr	ENSFCAT00000011859,ENSFCAT00000050465	4,4	18.0912,20.4509	BUD13	missense_variant	Missense	XM_006936661.4	XM_006936661.4:c.382C>A	p.Pro128Thr	XR_002145297.2,XM_006936661.4,XM_011286364.3	4,4,4	,18.0912,18.4325
A2:111200354	C/T	1	0.0125	80	1	0	0.511111	22,23	45	99	0/1	Heterozygous	BZW2	splice_region_variant	Other	ENSFCAT00000009111	ENSFCAT00000009111:c.970-3C>T		ENSFCAT00000009111,ENSFCAT00000040429	10,8	,	BZW2	splice_region_variant	Other	XM_003982820.4	XM_003982820.4:c.970-3C>T		XM_003982820.4,XM_006929231.3	10,10	,
D1:59858692	G/A	1	0.0125	80	1	0	0.553571	75,93	168	99	0/1	Heterozygous	C2CD3	missense_variant	Missense	ENSFCAT00000030464	ENSFCAT00000030464:c.3417G>A	p.Met1139Ile	ENSFCAT00000030464	19	48.5779	C2CD3	missense_variant	Missense	XM_019811829.2	XM_019811829.2:c.3465G>A	p.Met1155Ile	XM_006936944.4,XM_019811829.2	19,19	48.5779,48.9266
A2:118797787	TCGTAAGCCT/-	1	0.0125	80	1	0	0.457746	77,65	142	99	0/1	Heterozygous	C7orf31	frameshift_variant	LoF	ENSFCAT00000029016	ENSFCAT00000029016:c.563_572delAGGCTTACGA	p.Lys188Ilefs*5	ENSFCAT00000063243,ENSFCAT00000029016	5,6	31.6977,31.6977	CA2H7orf31	frameshift_variant	LoF	XM_003982869.4	XM_003982869.4:c.563_572delAGGCTTACGA	p.Lys188Ilefs*5	XM_019825612.2,XM_003982869.4	4,6	18.6156,31.6977
D1:6883181	T/C	1	0.0125	80	1	0	0.405405	66,45	111	99	0/1	Heterozygous	C11orf65	missense_variant	Missense	ENSFCAT00000029184	ENSFCAT00000029184:c.473A>G	p.Glu158Gly	ENSFCAT00000029184	5	50.2662	CD1H11orf65	missense_variant	Missense	XM_006936601.3	XM_006936601.3:c.473A>G	p.Glu158Gly	XM_011286333.3,XM_006936602.3,XM_006936604.3,XM_019811250.2,XM_019811249.2,XM_006936601.3	6,6,5,5,6,6	50.2662,50.2662,47.2316,44.7991,50.2662,50.2662
E2:62282128	G/A	1	0.0125	80	1	0	0.432432	42,32	74	99	0/1	Heterozygous	CA5A	missense_variant	Missense	ENSFCAT00000057401	ENSFCAT00000057401:c.191C>T	p.Pro64Leu	ENSFCAT00000057401	2	20.3644	CA5A	missense_variant	Missense	XM_019820178.2	XM_019820178.2:c.191C>T	p.Pro64Leu	XM_023245267.1,XM_019820178.2	2,2	21.3964,20.3644
F1:28498843	A/T	1	0.0125	80	1	0	0.428571	48,36	84	99	0/1	Heterozygous	CACNA1E	missense_variant	Missense	ENSFCAT00000015448	ENSFCAT00000015448:c.3001T>A	p.Leu1001Met	ENSFCAT00000015448,ENSFCAT00000047607,ENSFCAT00000032756	21,20,21	43.5161,43.2432,44.5374	CACNA1E	missense_variant	Missense	XM_023247743.1	XM_023247743.1:c.3475T>A	p.Leu1159Met	XM_023247744.1,XM_023247743.1,XM_023247746.1,XM_023247745.1,XM_023247747.1,XM_023247748.1,XM_023247750.1,XM_023247749.1	23,23,23,23,22,23,22,22	47.0732,47.0732,47.1498,47.1498,46.6612,47.9106,47.4979,47.4979
C1:11300354	A/G	1	0.0125	80	1	0	0.5	32,32	64	99	0/1	Heterozygous	CASP9	missense_variant	Missense	ENSFCAT00000051599	ENSFCAT00000051599:c.641T>C	p.Val214Ala	ENSFCAT00000028244,ENSFCAT00000051599	7,7	39.126,51.6546	CASP9,LOC105260813	missense_variant	Missense	XM_011284592.3,	XM_011284592.3:c.758T>C,	p.Val253Ala,	XM_019836232.2,XR_890604.2,XM_011284592.3,XM_019836231.2	5,2,5,5	57.6104,,55.826,57.6104
B3:61883650	TA/-	1	0.0125	80	1	0	0.5	52,52	104	99	0/1	Heterozygous	CATSPER2	splice_region_variant	Other	ENSFCAT00000032971	ENSFCAT00000032971:c.1160-5_1160-4delTA		ENSFCAT00000032971	10		CATSPER2	splice_acceptor_variant	LoF	XM_003987222.3	XM_003987222.3:c.1428-3_1428-2delTA		XM_011283028.3,XM_006932583.4,XM_006932582.2,XM_019832551.1,XM_003987222.3	11,11,9,8,11	,,,,
E2:63048339	C/T	1	0.0125	80	1	0	0.484663	84,79	163	99	0/1	Heterozygous	CBFA2T3	missense_variant	Missense	ENSFCAT00000043137	ENSFCAT00000043137:c.716G>A	p.Arg239His	ENSFCAT00000043137,ENSFCAT00000014977	5,8	41.9601,48.1656	CBFA2T3	missense_variant	Missense	XM_023244909.1	XM_023244909.1:c.1289G>A	p.Arg430His	XM_023244909.1,XM_023244915.1,XM_023244912.1,XM_023244916.1,XM_023244913.1,XM_023244911.1,XM_023244914.1,XM_023244910.1	7,7,7,7,7,7,8,6	56.5657,44.5006,44.5006,44.5006,44.5006,44.5006,44.5006,55.025
E2:63053887	C/T	1	0.0125	80	1	0	0.430233	49,37	86	99	0/1	Heterozygous	CBFA2T3	splice_region_variant	Other	ENSFCAT00000043137	ENSFCAT00000043137:c.122-4G>A		ENSFCAT00000043137,ENSFCAT00000014977	2,5	,	CBFA2T3	splice_region_variant	Other	XM_023244909.1	XM_023244909.1:c.695-4G>A		XM_023244909.1,XM_023244915.1,XM_023244912.1,XM_023244916.1,XM_023244913.1,XM_023244911.1,XM_023244914.1,XM_023244910.1	4,4,4,4,4,4,5,3	,,,,,,,
A1:96041736	A/C	1	0.0125	80	1	0	0.441176	76,60	136	99	0/1	Heterozygous	CCDC112	missense_variant	Missense	ENSFCAT00000027088	ENSFCAT00000027088:c.608T>G	p.Leu203Trp	ENSFCAT00000027088,ENSFCAT00000054665	6,4	38.1761,28.755	CCDC112	missense_variant	Missense	XM_006927533.4	XM_006927533.4:c.608T>G	p.Leu203Trp	XM_006927533.4	6	38.1761
B1:187991878	G/A	1	0.0125	80	1	0	0.545455	25,30	55	99	0/1	Heterozygous	CCDC149	missense_variant	Missense	ENSFCAT00000060454	ENSFCAT00000060454:c.1093G>A	p.Ala365Thr	ENSFCAT00000015387,ENSFCAT00000060454,ENSFCAT00000065183,ENSFCAT00000038410	11,12,5,11	67.42,67.784,,66.6667	CCDC149	missense_variant	Missense	XM_023253246.1	XM_023253246.1:c.1093G>A	p.Ala365Thr	XM_023253247.1,XM_023253246.1,XM_023253249.1,XM_019829682.2,XM_019829683.2	11,12,12,12,12	67.1103,67.784,64.4764,66.9216,64.4764
B3:62295591	G/A	1	0.0125	80	1	0	0.43662	40,31	71	99	0/1	Heterozygous	CCNDBP1	missense_variant	Missense	ENSFCAT00000034018	ENSFCAT00000034018:c.404C>T	p.Ala135Val	ENSFCAT00000034018	5	37.2115	CCNDBP1	missense_variant	Missense	XM_019832589.1	XM_019832589.1:c.404C>T	p.Ala135Val	XM_023255449.1,XM_019832590.2,XR_002158405.2,XM_019832592.2,XM_019832595.1,XM_019832589.1,XM_019832591.1,XR_002158404.2,XM_023255450.1,XR_002742954.1,XM_003987234.5,XM_019832594.2	5,5,5,5,4,5,5,5,5,5,5,5	35.8222,32.6052,,37.1087,11.5711,32.6052,36.4047,,36.7031,,37.2115,42.2432
A1:116902597	A/G	1	0.0125	80	1	0	0.589474	39,56	95	99	0/1	Heterozygous	CDC25C	missense_variant	Missense	ENSFCAT00000028713	ENSFCAT00000028713:c.722T>C	p.Ile241Thr	ENSFCAT00000028713,ENSFCAT00000055412	7,6	50.2789,46.9494	CDC25C	missense_variant	Missense	XM_023255596.1	XM_023255596.1:c.821T>C	p.Ile274Thr	XM_023255602.1,XM_023255601.1,XM_023255598.1,XM_023255596.1,XM_023255597.1	8,8,9,9,8	44.5998,44.5998,,53.4899,50.2789
B4:133717986	G/A	1	0.0125	80	1	0	0.470588	45,40	85	99	0/1	Heterozygous	CDC42EP1	missense_variant	Missense	ENSFCAT00000006697	ENSFCAT00000006697:c.550G>A	p.Gly184Ser	ENSFCAT00000006697	2	37.3469	CDC42EP1	missense_variant	Missense	XM_023257482.1	XM_023257482.1:c.76G>A	p.Gly26Ser	XM_023257482.1,XM_023257483.1	2,2	6.79348,6.79348
D4:81630713	G/A	1	0.0125	80	1	0	0.317073	28,13	41	99	0/1	Heterozygous	CDK5RAP2	missense_variant	Missense	ENSFCAT00000054488	ENSFCAT00000054488:c.5198C>T	p.Pro1733Leu	ENSFCAT00000054488,ENSFCAT00000057225,ENSFCAT00000008629	38,37,33	93.5891,93.3032,92.6974	CDK5RAP2	missense_variant	Missense	XM_019816426.2	XM_019816426.2:c.5216C>T	p.Pro1739Leu	XM_023242647.1,XM_023242648.1,XM_019816428.2,XM_019816427.2,XM_019816426.2	34,32,31,32,34	93.6098,91.7811,92.5696,92.7695,92.959
B1:121304526	A/-	1	0.0125	80	1	0	0.483871	32,30	62	99	0/1	Heterozygous	CENPE	splice_region_variant	Other	ENSFCAT00000057027	ENSFCAT00000057027:c.559+4delA		ENSFCAT00000057027,ENSFCAT00000003527	6,6	,	CENPE	splice_region_variant	Other	XM_019829159.2	XM_019829159.2:c.559+4delA		XM_023252888.1,XM_023252889.1,XM_023252890.1,XM_023252886.1,XM_019829159.2,XM_023252887.1,XM_023252891.1	6,6,6,6,6,6,6	,,,,,,
B1:121304529	A/G	1	0.0125	80	1	0	0.483871	32,30	62	99	0/1	Heterozygous	CENPE	splice_region_variant	Other	ENSFCAT00000057027	ENSFCAT00000057027:c.559+6A>G		ENSFCAT00000057027,ENSFCAT00000003527	6,6	,	CENPE	splice_region_variant	Other	XM_019829159.2	XM_019829159.2:c.559+6A>G		XM_023252888.1,XM_023252889.1,XM_023252890.1,XM_023252886.1,XM_019829159.2,XM_023252887.1,XM_023252891.1	6,6,6,6,6,6,6	,,,,,,
B1:121304530	C/T	1	0.0125	80	1	0	0.483871	32,30	62	99	0/1	Heterozygous	CENPE	splice_region_variant	Other	ENSFCAT00000057027	ENSFCAT00000057027:c.559+7C>T		ENSFCAT00000057027,ENSFCAT00000003527	6,6	,	CENPE	splice_region_variant	Other	XM_019829159.2	XM_019829159.2:c.559+7C>T		XM_023252888.1,XM_023252889.1,XM_023252890.1,XM_023252886.1,XM_019829159.2,XM_023252887.1,XM_023252891.1	6,6,6,6,6,6,6	,,,,,,
B1:121338750	T/C	1	0.0125	80	1	0	0.458824	46,39	85	99	0/1	Heterozygous	CENPE	missense_variant	Missense	ENSFCAT00000057027	ENSFCAT00000057027:c.3320T>C	p.Met1107Thr	ENSFCAT00000057027,ENSFCAT00000003527	26,26	40.9601,41.4668	CENPE	missense_variant	Missense	XM_019829159.2	XM_019829159.2:c.3320T>C	p.Met1107Thr	XM_023252888.1,XM_023252889.1,XM_023252890.1,XM_023252886.1,XM_019829159.2,XM_023252887.1,XM_023252891.1	25,26,26,26,26,26,26	38.5502,39.7676,39.8392,39.1069,39.0931,39.1622,41.2811
B1:121351875	C/T	1	0.0125	80	1	0	0.5	13,13	26	99	0/1	Heterozygous	CENPE	missense_variant	Missense	ENSFCAT00000057027	ENSFCAT00000057027:c.6262C>T	p.Leu2088Phe	ENSFCAT00000057027,ENSFCAT00000003527	39,39	77.2677,78.2234	CENPE	missense_variant	Missense	XM_019829159.2	XM_019829159.2:c.6649C>T	p.Leu2217Phe	XM_023252888.1,XM_023252889.1,XM_023252890.1,XM_023252886.1,XM_019829159.2,XM_023252887.1,XM_023252891.1	40,41,40,41,41,41,39	78.1105,77.9295,77.8898,78.3316,78.3039,78.4425,77.0896
F1:17996393	G/A	1	0.0125	80	1	0	0.430108	53,40	93	99	0/1	Heterozygous	CENPL	missense_variant	Missense	ENSFCAT00000013048	ENSFCAT00000013048:c.32C>T	p.Pro11Leu	ENSFCAT00000013048	3	2.97791	CENPL	missense_variant	Missense	XM_003999206.3	XM_003999206.3:c.32C>T	p.Pro11Leu	XM_023248046.1,XM_019821644.1,XM_003999206.3	3,3,3	2.97791,2.97791,2.97791
B1:162900965	T/C	1	0.0125	80	1	0	0.481481	56,52	108	99	0/1	Heterozygous	CEP135	missense_variant	Missense	ENSFCAT00000014193	ENSFCAT00000014193:c.748A>G	p.Ser250Gly	ENSFCAT00000014193,ENSFCAT00000053567	7,7	21.823,23.2493	CEP135	missense_variant	Missense	XM_023253091.1	XM_023253091.1:c.748A>G	p.Ser250Gly	XM_019829474.2,XM_023253091.1,XM_023253095.1,XM_023253094.1,XM_023253092.1,XM_023253093.1	5,7,7,7,7,7	7.85124,21.823,23.2493,21.823,21.823,21.823
B1:162910274	C/T	1	0.0125	80	1	0	0.417722	46,33	79	99	0/1	Heterozygous	CEP135	missense_variant	Missense	ENSFCAT00000014193	ENSFCAT00000014193:c.457G>A	p.Val153Ile	ENSFCAT00000014193,ENSFCAT00000053567	4,4	13.3216,14.1923	CEP135	missense_variant	Missense	XM_023253091.1	XM_023253091.1:c.457G>A	p.Val153Ile	XM_019829474.2,XM_023253091.1,XM_023253095.1,XM_023253094.1,XM_023253092.1,XM_023253093.1	1,4,4,4,4,4	,13.3216,14.1923,13.3216,13.3216,13.3216
B2:78534926	G/C	1	0.0125	80	1	0	0.416667	35,25	60	99	0/1	Heterozygous	CEP162	missense_variant	Missense	ENSFCAT00000036196	ENSFCAT00000036196:c.224C>G	p.Pro75Arg	ENSFCAT00000036196	4	5.39429	CEP162	missense_variant	Missense	XM_011282478.2	XM_011282478.2:c.224C>G	p.Pro75Arg	XM_011282478.2,XM_019830920.1,XM_019830922.1	4,4,4	5.28687,5.39429,5.70478
B2:78538016	G/C	1	0.0125	80	1	0	0.436364	62,48	110	99	0/1	Heterozygous	CEP162	missense_variant	Missense	ENSFCAT00000036196	ENSFCAT00000036196:c.95C>G	p.Pro32Arg	ENSFCAT00000036196	3	2.27383	CEP162	missense_variant	Missense	XM_011282478.2	XM_011282478.2:c.95C>G	p.Pro32Arg	XM_011282478.2,XM_019830920.1,XM_019830922.1	3,3,3	2.22854,2.27383,2.40471
D1:15094481	G/T	1	0.0125	80	1	0	0.361446	53,30	83	99	0/1	Heterozygous	CEP164	missense_variant	Missense	ENSFCAT00000000182	ENSFCAT00000000182:c.1999G>T	p.Asp667Tyr	ENSFCAT00000000182	15	46.6387	CEP164	missense_variant	Missense	XM_019811336.2	XM_019811336.2:c.3814G>T	p.Asp1272Tyr	XM_011286375.3,XM_011286373.3,XM_023239145.1,XM_011286374.3,XM_019811336.2,XM_019811337.2,XM_019811338.2	16,16,15,16,17,17,17	48.5887,61.8454,60.8094,61.7117,62.4263,62.4263,62.4263
D2:64513044	C/T	1	0.0125	80	1	0	0.49505	51,50	101	99	0/1	Heterozygous	CFAP43	missense_variant	Missense	ENSFCAT00000011536	ENSFCAT00000011536:c.547G>A	p.Val183Ile	ENSFCAT00000011536	4	10.9244	CFAP43	missense_variant	Missense	XM_006938157.4	XM_006938157.4:c.547G>A	p.Val183Ile	XM_006938157.4,XM_023240893.1,XM_023240891.1,XM_023240892.1	4,4,4,4	10.9047,11.1862,11.1383,11.1656
E1:4097213	C/T	1	0.0125	80	1	0	0.443182	49,39	88	99	0/1	Heterozygous	CFAP52	missense_variant	Missense	ENSFCAT00000001836	ENSFCAT00000001836:c.590C>T	p.Thr197Met	ENSFCAT00000001836,ENSFCAT00000059024	6,5	31.6157,23.2068	CFAP52	missense_variant	Missense	XM_003996206.5	XM_003996206.5:c.608C>T	p.Thr203Met	XM_003996206.5	5	32.2701
C1:34040781	G/T	1	0.0125	80	1	0	0.508772	56,58	114	99	0/1	Heterozygous	CFAP57,EBNA1BP2	missense_variant	Missense	ENSFCAT00000032002,ENSFCAT00000028036	ENSFCAT00000032002:c.205G>T,ENSFCAT00000028036:c.152C>A	p.Ala69Ser,p.Ala51Asp	ENSFCAT00000056342,ENSFCAT00000028036,ENSFCAT00000032002	1,2,1	,11.8711,4.95627	CFAP57	missense_variant	Missense	XM_019836828.2	XM_019836828.2:c.205G>T	p.Ala69Ser	XM_023258585.1,XM_019836828.2,XM_011284678.3	1,1,1	4.90621,4.90621,4.95627
D2:64637892	C/T	1	0.0125	80	1	0	0.457831	45,38	83	99	0/1	Heterozygous	CFAP58	missense_variant	Missense	ENSFCAT00000006026	ENSFCAT00000006026:c.710C>T	p.Thr237Met	ENSFCAT00000006026	5	27.0404	CFAP58	missense_variant	Missense	XM_019813796.2	XM_019813796.2:c.710C>T	p.Thr237Met	XM_023240896.1,XM_019813796.2,XR_002736911.1	5,5,5	30.2217,27.0404,
D1:61871531	C/A	1	0.0125	80	1	0	0.605769	41,63	104	99	0/1	Heterozygous	CHRNA10	missense_variant	Missense	ENSFCAT00000022398	ENSFCAT00000022398:c.1000G>T	p.?	ENSFCAT00000022398	6	74	CHRNA10	missense_variant	Missense	XM_023239708.1	XM_023239708.1:c.1444G>T	p.Ala482Ser	XM_023239708.1	5	80.3005
C2:159388154	G/A	1	0.0125	80	1	0	0.506024	41,42	83	99	0/1	Heterozygous	CLASP2	missense_variant	Missense	ENSFCAT00000006127	ENSFCAT00000006127:c.1868C>T	p.Ala623Val	ENSFCAT00000033974,ENSFCAT00000037902,ENSFCAT00000037851,ENSFCAT00000043670,ENSFCAT00000006127,ENSFCAT00000034658,ENSFCAT00000045160,ENSFCAT00000041406	12,12,12,12,18,18,11,12	30.2705,29.7915,29.9949,29.6748,40.9969,41.2141,92.0489,88.1268	CLASP2	missense_variant	Missense	XM_023260796.1	XM_023260796.1:c.1871C>T	p.Ala624Val	XM_019811033.1,XM_011286299.3,XM_019811034.2,XM_011286298.2,XM_011286300.2,XM_019811031.1,XM_019811032.1,XM_023260796.1,XM_023260803.1,XM_023260798.1,XM_023260800.1,XM_023260806.1,XM_023260805.1,XM_023260801.1,XM_023260804.1,XM_023260808.1,XM_023260799.1,XM_023260802.1,XM_023260797.1,XM_023260807.1,XM_023260809.1	11,12,12,12,12,12,12,18,18,18,18,18,18,18,18,18,18,18,18,18,18	27.9464,30.6698,30.2705,30.1781,30.6936,29.4453,29.1294,39.627,40.06,39.6522,39.8296,40.267,40.1632,39.8551,40.0857,41.0899,39.7788,39.9829,39.5886,40.702,41.051
D1:112247457	G/C	1	0.0125	80	1	0	0.43125	91,69	160	99	0/1	Heterozygous	CLCF1	missense_variant	Missense	ENSFCAT00000027662	ENSFCAT00000027662:c.422C>G	p.Pro141Arg	ENSFCAT00000033677,ENSFCAT00000027662	2,2	7.09877,41.1535	CLCF1	missense_variant	Missense	XM_023240108.1	XM_023240108.1:c.92C>G	p.Pro31Arg	XM_006937563.3,XM_023240108.1,XM_011287135.3	2,2,2	7.09877,13.1313,11.2094
F1:22286305	T/G	1	0.0125	80	1	0	0.495495	56,55	111	99	0/1	Heterozygous	CLEC20A	missense_variant	Missense	ENSFCAT00000055107	ENSFCAT00000055107:c.1209A>C	p.?	ENSFCAT00000055107	9	98.6928	CLEC20A	missense_variant	Missense	XM_019821691.2	XM_019821691.2:c.702A>C	p.Glu234Asp	XM_019821691.2	7	91.276
F1:22295456	C/T	1	0.0125	80	1	0	0.445545	56,45	101	99	0/1	Heterozygous	CLEC20A	missense_variant	Missense	ENSFCAT00000055107	ENSFCAT00000055107:c.733G>A	p.?	ENSFCAT00000055107	4	59.8039	CLEC20A	missense_variant	Missense	XM_019821691.2	XM_019821691.2:c.232G>A	p.Glu78Lys	XM_019821691.2	3	30.0781
B3:39334201	G/A	1	0.0125	80	1	0	0.513514	36,38	74	99	0/1	Heterozygous	CLN6	splice_region_variant	Other	ENSFCAT00000025909	ENSFCAT00000025909:c.546-7G>A		ENSFCAT00000025909,ENSFCAT00000058092,ENSFCAT00000062783,ENSFCAT00000055735	6,5,4,2	,,,	CLN6	splice_region_variant	Other	XM_003987007.5	XM_003987007.5:c.546-7G>A		XM_003987007.5	6
A1:71013892	C/T	1	0.0125	80	1	0	0.414634	24,17	41	99	0/1	Heterozygous	CLYBL	missense_variant	Missense	ENSFCAT00000034646	ENSFCAT00000034646:c.28C>T	p.Pro10Ser	ENSFCAT00000034646,ENSFCAT00000050511	1,1	2.6393,2.9316	CLYBL	missense_variant	Missense	XM_011280713.2	XM_011280713.2:c.28C>T	p.Pro10Ser	XM_011280730.2,XM_011280722.2,XM_011280713.2,XM_011280732.3,XM_019829036.1,XM_011280717.2,XM_011280715.2,XM_019829017.2	1,1,1,1,1,1,1,1	2.6393,2.6393,2.6393,2.6393,2.6393,2.6393,2.6393,2.6393
B2:4979032	G/T	1	0.0125	80	1	0	0.349515	67,36	103	99	0/1	Heterozygous	CMAH	missense_variant	Missense	ENSFCAT00000057074	ENSFCAT00000057074:c.1519G>T	p.Val507Leu	ENSFCAT00000057074,ENSFCAT00000002805,ENSFCAT00000054671	12,11,11	82.6797,81.7869,82.5082	CMAH	missense_variant	Missense	XM_011282052.3	XM_011282052.3:c.1510G>T	p.Val504Leu	XM_011282051.3,NM_001244985.1,XR_002742113.1,XM_011282052.3,XM_019830061.2	12,12,12,12,11	81.6926,81.6926,,82.5944,82.5082
A1:145997243	A/G	1	0.0125	80	1	0	0.612903	36,57	93	99	0/1	Heterozygous	CMYA5	missense_variant	Missense	ENSFCAT00000000223	ENSFCAT00000000223:c.8242A>G	p.Arg2748Gly	ENSFCAT00000000223	3	69.1069	CMYA5	missense_variant	Missense	XM_011284243.3	XM_011284243.3:c.8863A>G	p.Arg2955Gly	XM_011284243.3	2	70.5854
C2:835202	C/T	1	0.0125	80	1	0	0.505155	48,49	97	99	0/1	Heterozygous	COL6A1	splice_region_variant	Other	ENSFCAT00000014817	ENSFCAT00000014817:c.2462-4G>A		ENSFCAT00000014817	35		COL6A1	splice_region_variant	Other	XM_011285711.3	XM_011285711.3:c.2462-4G>A		XM_011285711.3	35
B2:107404346	G/A	1	0.0125	80	1	0	0.512931	113119	232	99	0/1	Heterozygous	COL10A1,NT5DC1	missense_variant	Missense	ENSFCAT00000060370,ENSFCAT00000013419	ENSFCAT00000060370:c.1091C>T,ENSFCAT00000013419:c.529+3070G>A	p.Thr364Ile,	ENSFCAT00000013419,ENSFCAT00000060370	6,3	,53.8272	COL10A1,NT5DC1	missense_variant	Missense	XM_003986480.5,XM_003986479.5	XM_003986480.5:c.1091C>T,XM_003986479.5:c.529+3070G>A	p.Thr364Ile,	XM_006931961.4,XM_003986479.5,XM_003986480.5	6,6,3	,,53.8272
B2:107405286	A/-	1	0.0125	80	1	0	0.527027	35,39	74	99	0/1	Heterozygous	COL10A1,NT5DC1	splice_region_variant	Other	ENSFCAT00000060370,ENSFCAT00000013419	ENSFCAT00000060370:c.155-4delT,ENSFCAT00000013419:c.529+4012delA	,	ENSFCAT00000013419,ENSFCAT00000060370	6,3	,	COL10A1,NT5DC1	splice_region_variant	Other	XM_003986480.5,XM_003986479.5	XM_003986480.5:c.155-4delT,XM_003986479.5:c.529+4012delA	,	XM_006931961.4,XM_003986479.5,XM_003986480.5	6,6,3	,,
C2:135064835	G/A	1	0.0125	80	1	0	0.521127	34,37	71	99	0/1	Heterozygous	COLQ	missense_variant	Missense	ENSFCAT00000044354	ENSFCAT00000044354:c.1349C>T	p.Thr450Met	ENSFCAT00000011307,ENSFCAT00000044354,ENSFCAT00000054192	17,17,16	98.281,98.3224,98.1833	COLQ	missense_variant	Missense	XM_006936431.4	XM_006936431.4:c.1298+1979C>T		XM_006936432.4,XM_006936431.4,XM_023260580.1,XM_003992134.4,XM_003992132.3	16,16,17,17,17	,,98.3548,98.281,98.3187
D4:62548796	G/A	1	0.0125	80	1	0	0.55	45,55	100	99	0/1	Heterozygous	CORO2A	missense_variant	Missense	ENSFCAT00000028538	ENSFCAT00000028538:c.1453C>T	p.Arg485Trp	ENSFCAT00000028538	11	93.7984	CORO2A	missense_variant	Missense	XM_003995689.3	XM_003995689.3:c.1453C>T	p.Arg485Trp	XM_003995689.3	12	93.7984
C2:46065339	G/A	1	0.0125	80	1	0	0.44898	27,22	49	99	0/1	Heterozygous	CRYBG3	missense_variant	Missense	ENSFCAT00000007324	ENSFCAT00000007324:c.17G>A	p.Arg6Lys	ENSFCAT00000007324	1	0.180424	CRYBG3	missense_variant	Missense	XM_023238882.1	XM_023238882.1:c.17G>A	p.Arg6Lys	XM_023238882.1,XM_023238884.1,XM_023238885.1	1,1,1	0.179031,0.203562,0.234535
C2:46113907	T/A	1	0.0125	80	1	0	0.468085	75,66	141	99	0/1	Heterozygous	CRYBG3	missense_variant	Missense	ENSFCAT00000007324	ENSFCAT00000007324:c.4019T>A	p.Val1340Glu	ENSFCAT00000007324,ENSFCAT00000047631	4,2	45.309,	CRYBG3	missense_variant	Missense	XM_023238882.1	XM_023238882.1:c.4019T>A	p.Val1340Glu	XM_023238882.1,XM_023238884.1,XM_023238885.1,XM_023238883.1	4,4,5,2	44.9592,,,39.2941
B4:81556418	GC/-	1	0.0125	80	1	0	0.461538	49,42	91	99	0/1	Heterozygous	CSAD	frameshift_variant	LoF	ENSFCAT00000013238	ENSFCAT00000013238:c.1331_1332delGC	p.Arg444Hisfs*41	ENSFCAT00000013238,ENSFCAT00000053671	15,10	89.7436,85.3987	CSAD	frameshift_variant	LoF	XM_019834985.2	XM_019834985.2:c.1472_1473delGC	p.Arg491Hisfs*41	XM_019834985.2	15	90.6346
B4:137092249	C/G	1	0.0125	80	1	0	0.425532	27,20	47	99	0/1	Heterozygous	CSDC2	missense_variant	Missense	ENSFCAT00000053879	ENSFCAT00000053879:c.127C>G	p.Pro43Ala	ENSFCAT00000047108,ENSFCAT00000053879	2,2	,19.4444	CSDC2	5_prime_UTR_variant	Other	XM_003989335.5	XM_003989335.5:c.-60C>G		XM_006934115.4,XM_003989335.5	2,2	,
B3:32826882	G/A	1	0.0125	80	1	0	0.5	53,53	106	99	0/1	Heterozygous	CSPG4	missense_variant	Missense	ENSFCAT00000012421	ENSFCAT00000012421:c.713G>A	p.Arg238Gln	ENSFCAT00000012421	3	10.1991	CSPG4	missense_variant	Missense	XM_003986922.5	XM_003986922.5:c.713G>A	p.Arg238Gln	XM_003986922.5	3	10.1991
B3:32839603	G/A	1	0.0125	80	1	0	0.5	56,56	112	99	0/1	Heterozygous	CSPG4	missense_variant	Missense	ENSFCAT00000012421	ENSFCAT00000012421:c.6424G>A	p.Ala2142Thr	ENSFCAT00000012421	10	92.0069	CSPG4	missense_variant	Missense	XM_003986922.5	XM_003986922.5:c.6424G>A	p.Ala2142Thr	XM_003986922.5	10	92.0069
B3:77004492	C/G	1	0.0125	80	1	0	0.464789	38,33	71	99	0/1	Heterozygous	CTSG	splice_region_variant	Other	ENSFCAT00000054988	ENSFCAT00000054988:c.339+5G>C		ENSFCAT00000054988	3		LOC101098719	splice_region_variant	Other	XM_003987569.3	XM_003987569.3:c.339+5G>C		XM_003987569.3	3
A2:137685705	G/C	1	0.0125	80	1	0	0.492754	35,34	69	99	0/1	Heterozygous	CTTNBP2	missense_variant	Missense	ENSFCAT00000014960	ENSFCAT00000014960:c.3929C>G	p.Ala1310Gly	ENSFCAT00000014960	17	78.923	CTTNBP2	missense_variant	Missense	NM_001168695.1	NM_001168695.1:c.3929C>G	p.Ala1310Gly	XM_023240817.1,XM_023240808.1,XM_023240816.1,XM_023240812.1,NM_001168695.1,XM_023240820.1,XM_023240818.1,XM_023240824.1	17,17,17,18,17,17,17,17	77.3679,78.6528,78.3756,78.389,78.923,86.8834,86.8834,86.8834
A2:137743263	G/T	1	0.0125	80	1	0	0.49	51,49	100	99	0/1	Heterozygous	CTTNBP2	missense_variant	Missense	ENSFCAT00000014960	ENSFCAT00000014960:c.475C>A	p.Arg159Ser	ENSFCAT00000014960	4	9.52381	CTTNBP2	missense_variant	Missense	NM_001168695.1	NM_001168695.1:c.475C>A	p.Arg159Ser	XM_023240817.1,XM_023240808.1,XM_023240816.1,XM_023240812.1,NM_001168695.1,XM_023240820.1,XM_023240818.1,XM_023240824.1	4,4,4,4,4,4,4,4	2.8479,8.36386,7.17378,9.76514,9.52381,10.4844,10.4844,10.4844
D1:6033549	C/T	1	0.0125	80	1	0	0.531746	59,67	126	99	0/1	Heterozygous	CWF19L2	missense_variant	Missense	ENSFCAT00000062541	ENSFCAT00000062541:c.1489G>A	p.Asp497Asn	ENSFCAT00000062541	8	52.2105	CWF19L2	missense_variant	Missense	XM_003992324.4	XM_003992324.4:c.1363G>A	p.Asp455Asn	XM_003992324.4,XM_019811233.2	8,8	50.7263,57.8344
B1:120279570	CGCCGC/-	1	0.0125	80	1	0	0.459016	33,28	61	99	0/1	Heterozygous	CXXC4	inframe_deletion	Missense	ENSFCAT00000054783	ENSFCAT00000054783:c.231_236delCGCCGC	p.Ala81_Ala82del	ENSFCAT00000054783	2	20.4991	CXXC4	inframe_deletion	Missense	XM_019829149.2	XM_019829149.2:c.231_236delCGCCGC	p.Ala81_Ala82del	XM_019829151.2,XM_019829149.2	2,3	20.4991,20.4991
E1:2697770	G/A	1	0.0125	80	1	0	0.628205	29,49	78	99	0/1	Heterozygous	CYB5D1,NAA38	missense_variant	Missense	ENSFCAT00000058275,ENSFCAT00000022496	ENSFCAT00000058275:c.457G>A,ENSFCAT00000022496:c.4-2169C>T	p.Val153Met,	ENSFCAT00000058275,ENSFCAT00000022496,ENSFCAT00000009630	6,2,2	66.3755,,23.7624	LOC101100259	missense_variant	Missense	XM_023243936.1	XM_023243936.1:c.481G>A	p.Val161Met	XM_023243938.1,XM_023243936.1,XM_023243937.1	6,5,4	67.5106,67.5106,67.5106
B1:17118581	G/A	1	0.0125	80	1	0	0.533333	42,48	90	99	0/1	Heterozygous	CYP4V2	missense_variant	Missense	ENSFCAT00000001547	ENSFCAT00000001547:c.1564G>A	p.Gly522Arg	ENSFCAT00000001547	12	99.0494	LOC101097556	missense_variant	Missense	XM_023252373.1	XM_023252373.1:c.1564G>A	p.Gly522Arg	XM_023252373.1	12	99.0494
C1:203840743	C/T	1	0.0125	80	1	0	0.409091	39,27	66	99	0/1	Heterozygous	CYP27A1	missense_variant	Missense	ENSFCAT00000007065	ENSFCAT00000007065:c.455C>T	p.Thr152Met	ENSFCAT00000007065	2	28.2338	LOC101091962	missense_variant	Missense	XM_003991157.5	XM_003991157.5:c.455C>T	p.Thr152Met	XM_003991157.5,XM_006935575.4	2,2	28.2338,16.9186
D3:6408664	C/T	1	0.0125	80	1	0	0.444444	55,44	99	99	0/1	Heterozygous	DDX55	missense_variant	Missense	ENSFCAT00000041175	ENSFCAT00000041175:c.1645G>A	p.Glu549Lys	ENSFCAT00000041175,ENSFCAT00000042286	14,13	91.1814,90.7018	DDX55,EIF2B1	missense_variant	Missense	XM_003994610.5,XM_006938384.4	XM_003994610.5:c.1645G>A,XM_006938384.4:c.*46+1634C>T	p.Glu549Lys,	XM_006938385.4,XM_006938384.4,XM_003994610.5	9,9,14	,,91.1814
F2:82958049	G/A	1	0.0125	80	1	0	0.54902	69,84	153	99	0/1	Heterozygous	DENND3	missense_variant	Missense	ENSFCAT00000015507	ENSFCAT00000015507:c.3745G>A	p.Val1249Met	ENSFCAT00000015507,ENSFCAT00000061028	24,22	98.5004,98.3201	DENND3	missense_variant	Missense	XM_023248691.1	XM_023248691.1:c.3763G>A	p.Val1255Met	XM_023248693.1,XM_023248692.1,XM_023248691.1	22,23,23	98.2712,98.5063,98.5075
C2:83490303	G/A	1	0.0125	80	1	0	0.428571	40,30	70	99	0/1	Heterozygous	DGKG	missense_variant	Missense	ENSFCAT00000041107	ENSFCAT00000041107:c.739G>A	p.Gly247Arg	ENSFCAT00000041107,ENSFCAT00000056250,ENSFCAT00000005038	9,8,8	31.0999,32.1149,32.7128	DGKG	missense_variant	Missense	XM_023260324.1	XM_023260324.1:c.739G>A	p.Gly247Arg	XR_002745328.1,XM_023260324.1,XR_002745326.1,XR_002745325.1,XR_002745324.1,XR_002745322.1,XR_002745321.1,XR_002745323.1,XR_002745329.1,XR_002745327.1,XR_002162572.1	8,9,9,9,9,9,9,9,8,9,9	,31.0999,,,,,,,,,
E2:9971264	T/G	1	0.0125	80	1	0	0.567568	64,84	148	99	0/1	Heterozygous	DHX34	missense_variant	Missense	ENSFCAT00000006146	ENSFCAT00000006146:c.2782A>C	p.Ser928Arg	ENSFCAT00000006146	13	81.6021	DHX34	missense_variant	Missense	XM_019819292.2	XM_019819292.2:c.2782A>C	p.Ser928Arg	XM_019819292.2,XM_019819293.2	14,14	81.1734,81.1734
C1:26868033	TGG/-	1	0.0125	80	1	0	0.1	117,13	130	99	0/1	Heterozygous	DLGAP3	inframe_deletion	Missense	ENSFCAT00000014065	ENSFCAT00000014065:c.702_704delCCA	p.His234del	ENSFCAT00000014065	3	23.8435	DLGAP3	inframe_deletion	Missense	XM_011284742.3	XM_011284742.3:c.702_704delCCA	p.His234del	XM_023258446.1,XM_011284742.3,XM_023258447.1,XM_023258445.1	3,3,2,3	23.8435,23.8435,23.8435,23.8435
E3:27827633	C/A	1	0.0125	80	1	0	0.439252	60,47	107	99	0/1	Heterozygous	DNAH3	missense_variant	Missense	ENSFCAT00000015167	ENSFCAT00000015167:c.1630C>A	p.?	ENSFCAT00000015167	11	13.3612	DNAH3	missense_variant	Missense	XM_019820825.2	XM_019820825.2:c.1615C>A	p.Gln539Lys	XR_002150558.2,XM_019820825.2,XM_023246505.1	12,12,11	,13.2089,13.2089
E1:5734502	G/A	1	0.0125	80	1	0	0.548718	88107	195	99	0/1	Heterozygous	DNAH9	missense_variant	Missense	ENSFCAT00000012000	ENSFCAT00000012000:c.874G>A	p.?	ENSFCAT00000012000,ENSFCAT00000049490	4,4	6.49844,6.61063	DNAH9	missense_variant	Missense	XM_023244531.1	XM_023244531.1:c.874G>A	p.Val292Ile	XM_023244531.1	4	6.49699
E1:5981486	C/A	1	0.0125	80	1	0	0.533333	49,56	105	99	0/1	Heterozygous	DNAH9	missense_variant	Missense	ENSFCAT00000012000	ENSFCAT00000012000:c.10906C>A	p.?	ENSFCAT00000012000,ENSFCAT00000049490	56,56	81.1746,82.5761	DNAH9	missense_variant	Missense	XM_023244531.1	XM_023244531.1:c.10906C>A	p.Leu3636Met	XM_023244531.1,XM_023244529.1	56,24	81.1565,62.95
D3:6192197	G/A	1	0.0125	80	1	0	0.402174	55,37	92	99	0/1	Heterozygous	DNAH10	missense_variant	Missense	ENSFCAT00000011065	ENSFCAT00000011065:c.7874C>T	p.Pro2625Leu	ENSFCAT00000011065	46	58.2926	DNAH10	missense_variant	Missense	XM_023241314.1	XM_023241314.1:c.8117C>T	p.Pro2706Leu	XM_023241314.1	48	59.0297
D3:6221351	-/C	1	0.0125	80	1	0	0.5	20,20	40	99	0/1	Heterozygous	DNAH10	splice_region_variant	Other	ENSFCAT00000011065	ENSFCAT00000011065:c.4875+7_4875+8insG		ENSFCAT00000011065	27		DNAH10	splice_region_variant	Other	XM_023241314.1	XM_023241314.1:c.5118+7_5118+8insG		XM_023241314.1	29
D3:6221354	-/GGGGGGG	1	0.0125	80	1	0	0.5	20,20	40	99	0/1	Heterozygous	DNAH10	splice_region_variant	Other	ENSFCAT00000011065	ENSFCAT00000011065:c.4875+4_4875+5insCCCCCCC		ENSFCAT00000011065	27		DNAH10	splice_region_variant	Other	XM_023241314.1	XM_023241314.1:c.5118+4_5118+5insCCCCCCC		XM_023241314.1	29
D3:6272841	C/T	1	0.0125	80	1	0	0.597701	35,52	87	99	0/1	Heterozygous	DNAH10	missense_variant	Missense	ENSFCAT00000011065	ENSFCAT00000011065:c.880G>A	p.Val294Met	ENSFCAT00000011065,ENSFCAT00000046170	6,2	6.50822,8.07453	DNAH10	missense_variant	Missense	XM_023241314.1	XM_023241314.1:c.952G>A	p.Val318Met	XM_023241314.1	7	6.91687
A2:168173036	A/G	1	0.0125	80	1	0	0.477876	59,54	113	99	0/1	Heterozygous	DPP6	missense_variant	Missense	ENSFCAT00000047338	ENSFCAT00000047338:c.1754A>G	p.His585Arg	ENSFCAT00000047338,ENSFCAT00000008376	18,18	67.7095,70.0044	DPP6	missense_variant	Missense	XM_023250895.1	XM_023250895.1:c.1754A>G	p.His585Arg	XM_023250893.1,XM_023250891.1,XM_023250895.1,XM_023250889.1,XM_023250892.1,XM_023250890.1	18,18,18,18,18,18	70.42,70.3006,67.6312,72.588,70.3006,70.3803
D2:88930997	T/C	1	0.0125	80	1	0	0.477612	35,32	67	99	0/1	Heterozygous	DPYSL4	splice_region_variant	Other	ENSFCAT00000029660	ENSFCAT00000029660:c.541-7T>C		ENSFCAT00000029660,ENSFCAT00000041843	6,4	,	DPYSL4	splice_region_variant	Other	XM_023241136.1	XM_023241136.1:c.760-7T>C		XM_023241136.1,XM_023241137.1	6,6	,
A3:121961383	G/A	1	0.0125	80	1	0	0.685185	17,37	54	99	0/1	Heterozygous	DRC1	missense_variant	Missense	ENSFCAT00000000034	ENSFCAT00000000034:c.2257C>T	p.Arg753Trp	ENSFCAT00000000034	17	99.2084	DRC1	missense_variant	Missense	XM_023252025.1	XM_023252025.1:c.2155C>T	p.Arg719Trp	XM_023252026.1,XM_023252025.1	16,17	99.0868,99.1713
A3:121964440	C/T	1	0.0125	80	1	0	0.435685	136105	241	99	0/1	Heterozygous	DRC1	missense_variant	Missense	ENSFCAT00000000034	ENSFCAT00000000034:c.1786G>A	p.Glu596Lys	ENSFCAT00000000034	14	78.496	DRC1	missense_variant	Missense	XM_023252025.1	XM_023252025.1:c.1684G>A	p.Glu562Lys	XM_023252026.1,XM_023252025.1	13,14	75.1903,77.4862
E3:9235546	C/T	1	0.0125	80	1	0	0.44375	89,71	160	99	0/1	Heterozygous	DTX2	missense_variant	Missense	ENSFCAT00000013480	ENSFCAT00000013480:c.895G>A	p.Gly299Ser	ENSFCAT00000036179,ENSFCAT00000013480	4,4	52.007,48.0645	DTX2	missense_variant	Missense	XM_006942021.3	XM_006942021.3:c.895G>A	p.Gly299Ser	XM_006942022.4,XM_006942023.3,XM_006942021.3	4,4,4	48.0645,52.007,48.0645
B2:128054109	A/C	1	0.0125	80	1	0	0.520548	35,38	73	99	0/1	Heterozygous	ECT2L	missense_variant	Missense	ENSFCAT00000014218	ENSFCAT00000014218:c.845A>C	p.Lys282Thr	ENSFCAT00000014218,ENSFCAT00000053562,ENSFCAT00000061057,ENSFCAT00000051025,ENSFCAT00000066686	6,6,6,6,6	29.3056,29.3056,30.6798,30.2835,29.7277	ECT2L	missense_variant	Missense	XM_019831302.2	XM_019831302.2:c.845A>C	p.Lys282Thr	XM_023254450.1,XM_023254454.1,XM_023254449.1,XM_023254453.1,XM_023254452.1,XM_023254448.1,XM_019831302.2,XM_023254451.1,XM_023254455.1	8,9,8,9,9,9,9,9,6	29.3056,31.9697,29.3056,30.6798,29.9929,29.3056,29.3056,29.3056,22.791
F2:3749223	G/C	1	0.0125	80	1	0	0.627907	16,27	43	99	0/1	Heterozygous	EFCAB1	stop_gained	LoF	ENSFCAT00000008557	ENSFCAT00000008557:c.642C>G	p.Tyr214Ter	ENSFCAT00000008557	6	95.3869	EFCAB1	3_prime_UTR_variant	Other	XM_011291285.3	XM_011291285.3:c.*4C>G		XM_011291285.3	7
D4:94463706	G/A	1	0.0125	80	1	0	0.40367	65,44	109	99	0/1	Heterozygous	EGFL7	missense_variant	Missense	ENSFCAT00000049603	ENSFCAT00000049603:c.464C>T	p.Ala155Val	ENSFCAT00000049603	6	56.326	EGFL7	missense_variant	Missense	XM_023242997.1	XM_023242997.1:c.467C>T	p.Ala156Val	XM_023242998.1,XM_023242997.1,XM_006939646.3,XM_019816758.2	6,6,6,6	56.4848,56.4848,58.1773,56.326
D4:96178824	A/G	1	0.0125	80	1	0	0.373134	42,25	67	99	0/1	Heterozygous	EHMT1	missense_variant	Missense	ENSFCAT00000001216	ENSFCAT00000001216:c.652A>G	p.Ser218Gly	ENSFCAT00000001216,ENSFCAT00000031075	4,3	16.718,14.6803	EHMT1	missense_variant	Missense	XM_023243147.1	XM_023243147.1:c.655A>G	p.Ser219Gly	XM_023243147.1,XM_023243148.1,XM_023243150.1,XM_023243152.1,XM_023243146.1,XM_023243149.1	4,4,3,3,3,3	16.7821,16.718,14.6803,16.1079,15.4996,16.0163
D3:6398888	G/A	1	0.0125	80	1	0	0.526882	44,49	93	99	0/1	Heterozygous	EIF2B1	splice_region_variant	Other	ENSFCAT00000034345	ENSFCAT00000034345:c.544+3G>A		ENSFCAT00000034345,ENSFCAT00000065653,ENSFCAT00000003772	2,2,1	,,	EIF2B1	splice_region_variant	Other	XM_006938380.4	XM_006938380.4:c.115+3G>A		XM_006938383.4,XM_006938382.4,XM_006938380.4,XM_006938381.4,XM_006938385.4,XM_006938384.4	2,2,2,2,2,2	,,,,,
E2:7736246	G/A	1	0.0125	80	1	0	0.4	24,16	40	99	0/1	Heterozygous	EMC10	missense_variant	Missense	ENSFCAT00000034978	ENSFCAT00000034978:c.11C>T	p.Ala4Val	ENSFCAT00000034978,ENSFCAT00000000333	1,1	1.26743,1.30719	EMC10	missense_variant	Missense	XM_003997458.5	XM_003997458.5:c.11C>T	p.Ala4Val	XM_003997458.5,XM_003997459.4	1,1	1.26743,1.30719
A2:168516994	G/T	1	0.0125	80	1	0	0.571429	27,36	63	99	0/1	Heterozygous	EN2	missense_variant	Missense	ENSFCAT00000062021	ENSFCAT00000062021:c.299G>T	p.Gly100Val	ENSFCAT00000062021	1	29.3886	EN2	missense_variant	Missense	XM_006929557.4	XM_006929557.4:c.299G>T	p.Gly100Val	XM_006929557.4	1	29.3886
A2:168517078	G/A	1	0.0125	80	1	0	0.767442	10,33	43	99	0/1	Heterozygous	EN2	missense_variant	Missense	ENSFCAT00000062021	ENSFCAT00000062021:c.383G>A	p.Gly128Asp	ENSFCAT00000062021	1	37.6726	EN2	missense_variant	Missense	XM_006929557.4	XM_006929557.4:c.383G>A	p.Gly128Asp	XM_006929557.4	1	37.6726
B1:15175608	C/T	1	0.0125	80	1	0	0.487805	42,40	82	99	0/1	Heterozygous	ENPP6	missense_variant	Missense	ENSFCAT00000001575	ENSFCAT00000001575:c.872G>A	p.Arg291Lys	ENSFCAT00000001575	7	65.8352	ENPP6	missense_variant	Missense	XM_003984581.5	XM_003984581.5:c.872G>A	p.Arg291Lys	XM_003984581.5	7	65.8352
E2:11906881	C/T	1	0.0125	80	1	0	0.478947	99,91	190	99	0/1	Heterozygous	ENSFCAG00000000280	missense_variant	Missense	ENSFCAT00000057980	ENSFCAT00000057980:c.1060G>A	p.Ala354Thr	ENSFCAT00000057980,ENSFCAT00000000281	8,8	98.3287,98.2759	PVR	missense_variant	Missense	XM_003997727.5	XM_003997727.5:c.1201G>A	p.Ala401Thr	XM_003997727.5	9	98.5222
B4:80917227	C/T	1	0.0125	80	1	0	0.590909	36,52	88	99	0/1	Heterozygous	ENSFCAG00000000289	missense_variant	Missense	ENSFCAT00000000289	ENSFCAT00000000289:c.1045G>A	p.Gly349Arg	ENSFCAT00000000289	6	65.2908	LOC101097497	missense_variant	Missense	XM_006933719.2	XM_006933719.2:c.1045G>A	p.Gly349Arg	XM_006933719.2	6	65.4135
X:3909571	T/C	1	0.0125	80	1	0	0.496552	73,72	145	99	0/1	Heterozygous	ENSFCAG00000000375	missense_variant	Missense	ENSFCAT00000036274	ENSFCAT00000036274:c.71A>G	p.Asn24Ser	ENSFCAT00000036274,ENSFCAT00000000375	3,3	2.78773,2.85598	NLGN4X	missense_variant	Missense	XM_019823521.2	XM_019823521.2:c.71A>G	p.Asn24Ser	XM_023249333.1,XM_019823522.2,XM_019823523.2,XM_019823524.2,XM_011291596.3,XM_019823521.2	4,4,4,4,4,4	2.78773,2.78773,2.78773,3.04613,2.85598,2.78773
C1:65341765	G/A	1	0.0125	80	1	0	0.503937	63,64	127	99	0/1	Heterozygous	ENSFCAG00000001415	missense_variant	Missense	ENSFCAT00000001415	ENSFCAT00000001415:c.1130C>T	p.Thr377Ile	ENSFCAT00000050884,ENSFCAT00000001415,ENSFCAT00000045572,ENSFCAT00000063557	3,2,4,1	41.6298,41.6298,41.6298,	ZZZ3	missense_variant	Missense	XM_011284924.2	XM_011284924.2:c.1130C>T	p.Thr377Ile	XM_011284924.2,XM_011284926.2,XM_019837265.1	4,4,3	41.6298,41.6759,41.6298
F2:66087437	C/G	1	0.0125	80	1	0	0.423077	45,33	78	99	0/1	Heterozygous	ENSFCAG00000001462	missense_variant	Missense	ENSFCAT00000001462	ENSFCAT00000001462:c.308C>G	p.Thr103Ser	ENSFCAT00000001462	4	13.5004	COL14A1	missense_variant	Missense	XM_006943360.3	XM_006943360.3:c.3428C>G	p.Thr1143Ser	XM_006943361.3,XM_006943362.3,XM_006943360.3,XM_006943363.4,XM_019823072.2	28,28,28,28,28	63.5336,63.4726,63.5336,64.104,63.5336
C1:203365256	C/-	1	0.0125	80	1	0	0.5	25,25	50	99	0/1	Heterozygous	ENSFCAG00000002370	splice_region_variant	Other	ENSFCAT00000002369	ENSFCAT00000002369:c.269-7delC		ENSFCAT00000002369,ENSFCAT00000036662	6,5	,	ARPC2	splice_region_variant	Other	XM_011285562.3	XM_011285562.3:c.269-7delC		XM_011285562.3	6
A1:119363893	G/A	1	0.0125	80	1	0	0.596899	52,77	129	99	0/1	Heterozygous	ENSFCAG00000002656	missense_variant	Missense	ENSFCAT00000045880	ENSFCAT00000045880:c.735G>A	p.Met245Ile	ENSFCAT00000045880	1	30.66	PCDHB10	missense_variant	Missense	XM_023256023.1	XM_023256023.1:c.735G>A	p.Met245Ile	XM_023256023.1	1	30.66
A1:119365347	A/G	1	0.0125	80	1	0	0.479167	25,23	48	99	0/1	Heterozygous	ENSFCAG00000002656	missense_variant	Missense	ENSFCAT00000045880	ENSFCAT00000045880:c.2189A>G	p.His730Arg	ENSFCAT00000045880	1	91.3951	PCDHB10	missense_variant	Missense	XM_023256023.1	XM_023256023.1:c.2189A>G	p.His730Arg	XM_023256023.1	1	91.3951
D2:58252690	C/T	1	0.0125	80	1	0	0.48	104,96	200	99	0/1	Heterozygous	ENSFCAG00000002718	missense_variant	Missense	ENSFCAT00000002718	ENSFCAT00000002718:c.3326C>T	p.Thr1109Met	ENSFCAT00000002718,ENSFCAT00000034596	7,5	66.0115,63.2776	LOC101098011	missense_variant	Missense	XM_023240795.1	XM_023240795.1:c.3440C>T	p.Thr1147Met	XM_019813627.2,XM_019813628.2,XM_023240795.1,XM_023240796.1,XM_023240797.1	8,8,8,3,2	63.2776,63.2776,66.7637,59.8405,59.8405
A1:85085867	A/G	1	0.0125	80	1	0	0.489209	71,68	139	99	0/1	Heterozygous	ENSFCAG00000004483	missense_variant	Missense	ENSFCAT00000004483	ENSFCAT00000004483:c.152T>C	p.?	ENSFCAT00000004483	1	15.4397	LOC101086367	missense_variant	Missense	XM_003980583.3	XM_003980583.3:c.113T>C	p.Val38Ala	XM_003980583.3	1	11.9276
B2:32742746	G/A	1	0.0125	80	1	0	0.556962	35,44	79	99	0/1	Heterozygous	ENSFCAG00000004508	missense_variant	Missense	ENSFCAT00000004509	ENSFCAT00000004509:c.1289G>A	p.Arg430His	ENSFCAT00000004509	14	51.4172	MSH5	missense_variant	Missense	XM_019830375.2	XM_019830375.2:c.1289G>A	p.Arg430His	XM_019830380.2,XM_019830376.2,XM_019830375.2,XM_019830378.2,XM_019830379.2	13,15,15,15,13	,50.0388,50.0388,51.4788,45.807
E3:40351580	A/C	1	0.0125	80	1	0	0.492754	35,34	69	99	0/1	Heterozygous	ENSFCAG00000004574	missense_variant	Missense	ENSFCAT00000004575	ENSFCAT00000004575:c.261T>G	p.Ser87Arg	ENSFCAT00000004575	2	18.638	ALG1	missense_variant	Missense	XM_003998892.5	XM_003998892.5:c.261T>G	p.Ser87Arg	XM_003998892.5	2	18.638
A2:111768031	T/C	1	0.0125	80	1	0	0.285714	55,22	77	99	0/1	Heterozygous	ENSFCAG00000005018	missense_variant	Missense	ENSFCAT00000005019	ENSFCAT00000005019:c.401T>C	p.Val134Ala	ENSFCAT00000005019	4	15.6863	AHR	missense_variant	Missense	XM_011280419.3	XM_011280419.3:c.401T>C	p.Val134Ala	XM_019825550.2,XM_011280419.3,XM_019825551.2	4,4,3	15.7048,15.6863,4.69858
A2:10530435	C/T	1	0.0125	80	1	0	0.83871	15,78	93	99	0/1	Heterozygous	ENSFCAG00000005648	missense_variant	Missense	ENSFCAT00000055859	ENSFCAT00000055859:c.1229G>A	p.?	ENSFCAT00000005652,ENSFCAT00000055859,ENSFCAT00000039248	9,10,9	52.9902,56.15,	LOC101083497	missense_variant	Missense	XM_023246468.1	XM_023246468.1:c.1475G>A	p.Arg492Lys	XM_023246468.1,XM_023246475.1,XM_023246489.1,XM_023246495.1,XM_023246483.1,XM_023246473.1	13,13,13,13,13,13	59.4835,59.5556,58.9366,56.9837,59.3358,59.4343
A2:10530519	G/A	1	0.0125	80	1	0	0.135135	32,5	37	99	0/1	Heterozygous	ENSFCAG00000005648	missense_variant	Missense	ENSFCAT00000055859	ENSFCAT00000055859:c.1145C>T	p.?	ENSFCAT00000005652,ENSFCAT00000055859,ENSFCAT00000039248	9,10,9	48.8725,52.3091,	LOC101083497	missense_variant	Missense	XM_023246468.1	XM_023246468.1:c.1391C>T	p.Thr464Ile	XM_023246468.1,XM_023246475.1,XM_023246489.1,XM_023246495.1,XM_023246483.1,XM_023246473.1	13,13,13,13,13,13	56.0936,56.1616,55.501,53.3847,55.9336,56.0404
A2:10530525	G/A	1	0.0125	80	1	0	0.171429	29,6	35	99	0/1	Heterozygous	ENSFCAG00000005648	missense_variant	Missense	ENSFCAT00000055859	ENSFCAT00000055859:c.1139C>T	p.?	ENSFCAT00000005652,ENSFCAT00000055859,ENSFCAT00000039248	9,10,9	48.5784,52.0348,	LOC101083497	missense_variant	Missense	XM_023246468.1	XM_023246468.1:c.1385C>T	p.Ser462Leu	XM_023246468.1,XM_023246475.1,XM_023246489.1,XM_023246495.1,XM_023246483.1,XM_023246473.1	13,13,13,13,13,13	55.8515,55.9192,55.2556,53.1277,55.6906,55.798
B2:101358982	C/T	1	0.0125	80	1	0	0.6	40,60	100	99	0/1	Heterozygous	ENSFCAG00000006353	missense_variant	Missense	ENSFCAT00000006355	ENSFCAT00000006355:c.1960C>T	p.Arg654Trp	ENSFCAT00000047553,ENSFCAT00000006355,ENSFCAT00000046600,ENSFCAT00000056771	15,15,15,10	71.0699,71.1329,71.6009,63.1944	LOC111560600	missense_variant	Missense	XM_023254736.1	XM_023254736.1:c.1387C>T	p.Arg463Trp	XM_023254736.1	11	64.0777
B4:140895284	G/A	1	0.0125	80	1	0	0.533937	103118	221	99	0/1	Heterozygous	ENSFCAG00000006531	non_coding_exon_variant	Other				ENSFCAT00000006533	3		PKDREJ	synonymous_variant	Other	XM_019835900.2	XM_019835900.2:c.4548C>T	p.Asp1516=	XM_019835900.2	1	66.6227
B2:580913	C/T	1	0.0125	80	1	0	0.439716	79,62	141	99	0/1	Heterozygous	ENSFCAG00000006817	non_coding_exon_variant	Other				ENSFCAT00000006819	1		LOC101080711	synonymous_variant	Other	XM_003985632.2	XM_003985632.2:c.834C>T	p.Tyr278=	XM_003985632.2	1	87.3166
E1:62464085	C/T	1	0.0125	80	1	0	0.447761	74,60	134	99	0/1	Heterozygous	ENSFCAG00000008326	non_coding_exon_variant	Other				ENSFCAT00000008328	19		CCDC57	missense_variant	Missense	XM_023244368.1	XM_023244368.1:c.2863G>A	p.Glu955Lys	XM_023244368.1	19	95.8794
A3:19252233	A/G	1	0.0125	80	1	0	0.666667	1,2	3	28	0/1	Heterozygous	ENSFCAG00000009032	non_coding_exon_variant	Other				ENSFCAT00000046295	32		PLCG1	3_prime_UTR_variant	Other	XM_023251250.1	XM_023251250.1:c.*1084T>C		XM_023251252.1,XM_023251250.1,XM_023251251.1	33,32,32	,,
E3:43925530	C/T	1	0.0125	80	1	0	0.383562	45,28	73	99	0/1	Heterozygous	ENSFCAG00000010360	non_coding_exon_variant	Other				ENSFCAT00000010363	5		CHTF18	synonymous_variant	Other	XM_006942484.4	XM_006942484.4:c.672G>A	p.Ala224=	XM_006942484.4,XR_002150796.2	5,5	22.8231,
A2:142808011	A/G	1	0.0125	80	1	0	0.563107	45,58	103	99	0/1	Heterozygous	ENSFCAG00000010550	missense_variant	Missense	ENSFCAT00000057851	ENSFCAT00000057851:c.1429A>G	p.Arg477Gly	ENSFCAT00000057851,ENSFCAT00000032157,ENSFCAT00000010553,ENSFCAT00000023661	5,4,2,2	51.9084,47.3118,9.07217,9.07217	LOC101093011	missense_variant	Missense	XM_023250528.1	XM_023250528.1:c.133A>G	p.Arg45Gly	XM_023250528.1	2	9.07217
A2:164038516	C/G	1	0.0125	80	1	0	0.657143	12,23	35	99	0/1	Heterozygous	ENSFCAG00000011430	non_coding_exon_variant	Other				ENSFCAT00000036940	3		KRBA1	missense_variant	Missense	XM_011280654.3	XM_011280654.3:c.241C>G	p.Gln81Glu	XM_011280656.3,XM_019825987.2,XM_011280658.3,XM_011280657.3,XM_019825988.2,XM_011280655.3,XM_011280654.3	3,3,3,3,3,3,3	6.95048,6.94444,7.27934,6.9808,7.06714,6.9025,6.89655
A2:164039305	G/A	1	0.0125	80	1	0	0.458824	46,39	85	99	0/1	Heterozygous	ENSFCAG00000011430	non_coding_exon_variant	Other				ENSFCAT00000036940	4		KRBA1	synonymous_variant	Other	XM_011280654.3	XM_011280654.3:c.336G>A	p.Gly112=	XM_011280656.3,XM_019825987.2,XM_011280658.3,XM_011280657.3,XM_019825988.2,XM_011280655.3,XM_011280654.3	4,4,4,4,4,4,4	9.70171,9.69329,10.1608,9.74404,9.86455,9.63474,9.62644
B3:5614143	A/C	1	0.0125	80	1	0	0.557143	31,39	70	99	0/1	Heterozygous	ENSFCAG00000011960	missense_variant	Missense	ENSFCAT00000011963	ENSFCAT00000011963:c.482T>G	p.Phe161Cys	ENSFCAT00000052915,ENSFCAT00000011963	6,8	22.5606,25.9439	VPS33B	missense_variant	Missense	XM_006932253.4	XM_006932253.4:c.482T>G	p.Phe161Cys	XM_019831855.2,XM_019831854.2,XM_003986800.4,XM_006932253.4	7,7,6,8	20.128,20.128,22.5606,25.9439
D2:34609386	C/T	1	0.0125	80	1	0	0.4125	47,33	80	99	0/1	Heterozygous	ENSFCAG00000013049	splice_region_variant	Other	ENSFCAT00000046000	ENSFCAT00000046000:c.642+6C>T		ENSFCAT00000046000	4		CDH23	splice_region_variant	Other	XM_023240536.1	XM_023240536.1:c.7362+6C>T		XM_023240533.1,XM_023240531.1,XM_023240530.1,XM_023240536.1,XM_023240532.1,XM_023240529.1,XM_019813229.2,XM_019813230.1	52,51,51,52,52,52,15,5	,,,,,,,
B1:75552218	G/A	1	0.0125	80	1	0	0.491803	62,60	122	99	0/1	Heterozygous	ENSFCAG00000013313	missense_variant	Missense	ENSFCAT00000013320	ENSFCAT00000013320:c.7117G>A	p.Ala2373Thr	ENSFCAT00000013320	18	70.6163	DCHS2	missense_variant	Missense	XM_023252753.1	XM_023252753.1:c.7117G>A	p.Ala2373Thr	XM_023252753.1	18	70.6163
E2:7073268	G/A	1	0.0125	80	1	0	0.492857	71,69	140	99	0/1	Heterozygous	ENSFCAG00000013689	missense_variant	Missense	ENSFCAT00000013694	ENSFCAT00000013694:c.260G>A	p.Gly87Asp	ENSFCAT00000013694,ENSFCAT00000053770	2,2	12.4579,14.437	LOC101094969	missense_variant	Missense	XM_023245314.1	XM_023245314.1:c.260G>A	p.Gly87Asp	XM_011289724.3,XM_019818519.2,XM_023245315.1,XM_023245314.1,XM_023245317.1,XM_023245316.1,XR_002149517.2,XM_019818518.2,XM_019818523.2,XM_019818522.2,XM_019818517.2,XR_002149516.2	3,2,2,2,2,2,2,2,2,2,2,2	12.0409,13.6603,11.4805,10.6584,13.1405,12.0746,,12.0409,15.3073,13.88,12.0409,
E2:7080040	C/G	1	0.0125	80	1	0	0.736111	19,53	72	99	0/1	Heterozygous	ENSFCAG00000013689	missense_variant	Missense	ENSFCAT00000013694	ENSFCAT00000013694:c.1893C>G	p.Asn631Lys	ENSFCAT00000013694,ENSFCAT00000053770	12,11	91.0053,89.5764	LOC101094969	missense_variant	Missense	XM_023245314.1	XM_023245314.1:c.1867-1087C>G		XM_011289724.3,XM_019818519.2,XM_023245315.1,XM_023245314.1,XM_023245317.1,XM_023245316.1,XR_002149517.2,XM_019818518.2,XM_019818523.2,XM_019818522.2,XM_019818517.2,XR_002149516.2	12,11,11,11,10,10,11,11,10,10,11,11	91.3064,,,,,,,91.3064,88.948,89.9786,91.3064,
F2:68617656	G/A	1	0.0125	80	1	0	0.468085	75,66	141	99	0/1	Heterozygous	ENSFCAG00000013744	missense_variant	Missense	ENSFCAT00000013748	ENSFCAT00000013748:c.608C>T	p.Ser203Phe	ENSFCAT00000013748	4	52.9668	CF2H8orf76	missense_variant	Missense	XM_004000094.5	XM_004000094.5:c.608C>T	p.Ser203Phe	XR_002152102.2,XM_023248226.1,XM_004000094.5,XM_019823098.2	4,4,4,4	,47.7713,52.9668,63.8275
F1:46576174	A/G	1	0.0125	80	1	0	0.424242	57,42	99	99	0/1	Heterozygous	ENSFCAG00000013777	missense_variant	Missense	ENSFCAT00000045309	ENSFCAT00000045309:c.2122A>G	p.Thr708Ala	ENSFCAT00000035400,ENSFCAT00000013781,ENSFCAT00000045309,ENSFCAT00000038568	19,18,18,18	65.9515,72.5873,65.1613,89.3671	SRGAP2	missense_variant	Missense	XM_006942921.4	XM_006942921.4:c.2122A>G	p.Thr708Ala	XM_019822141.1,XM_019822140.1,XM_019822139.1,XM_006942923.4,XM_006942922.4,XM_003999427.5,XM_006942921.4	19,19,19,19,19,19,19	89.3805,84.267,71.6312,65.9197,65.1292,65.9515,65.1613
A2:115899819	G/A	1	0.0125	80	1	0	0.506024	41,42	83	99	0/1	Heterozygous	ENSFCAG00000014410	non_coding_exon_variant	Other				ENSFCAT00000040145	70		DNAH11	missense_variant	Missense	XM_023250435.1	XM_023250435.1:c.11075G>A	p.Arg3692Gln	XM_023250435.1	69	81.6125
A2:115915963	G/A	1	0.0125	80	1	0	0.453125	70,58	128	99	0/1	Heterozygous	ENSFCAG00000014410	non_coding_exon_variant	Other				ENSFCAT00000040145	77		DNAH11	missense_variant	Missense	XM_023250435.1	XM_023250435.1:c.12061G>A	p.Asp4021Asn	XM_023250435.1	76	88.8791
E2:8141280	C/T	1	0.0125	80	1	0	0.433333	68,52	120	99	0/1	Heterozygous	ENSFCAG00000016301	non_coding_exon_variant	Other				ENSFCAT00000016305	2		NUP62	missense_variant	Missense	XM_006940971.4	XM_006940971.4:c.1391C>T	p.Thr464Met	XM_006940972.4,XM_006940971.4	2,2	87.919,87.919
B4:29655022	A/T	1	0.0125	80	1	0	0.37037	34,20	54	99	0/1	Heterozygous	ENSFCAG00000021897	non_coding_exon_variant	Other				ENSFCAT00000025736	1		LOC101093782	missense_variant	Missense	XM_011283669.3	XM_011283669.3:c.762A>T	p.Glu254Asp	XM_011283669.3	1	86.8721
A2:159563304	T/C	1	0.0125	80	1	0	0.497512	101100	201	99	0/1	Heterozygous	ENSFCAG00000022619	missense_variant	Missense	ENSFCAT00000030397	ENSFCAT00000030397:c.181T>C	p.Phe61Leu	ENSFCAT00000030397	1	18.1818	LOC101080959	missense_variant	Missense	XM_003983177.1	XM_003983177.1:c.181T>C	p.Phe61Leu	XM_003983177.1	1	19.3548
B3:73905373	G/A	1	0.0125	80	1	0	0.52459	58,64	122	99	0/1	Heterozygous	ENSFCAG00000022774	non_coding_exon_variant	Other				ENSFCAT00000025522	1		RNASE1	synonymous_variant	Other	XM_023255569.1	XM_023255569.1:c.249C>T	p.Asp83=	XM_023255569.1	3	54.386
A1:119145385	G/A	1	0.0125	80	1	0	0.469388	78,69	147	99	0/1	Heterozygous	ENSFCAG00000022810	non_coding_exon_variant	Other				ENSFCAT00000046318	1		LOC101092486,LOC101098920	missense_variant	Missense	XM_023255965.1,XM_023255943.1	XM_023255965.1:c.2400-52193G>A,XM_023255943.1:c.1849G>A	,p.Glu617Lys	XM_019833312.2,XM_023255945.1,XM_023255965.1,XM_023255959.1,XM_023255943.1	2,2,3,1,1	,,,,63.9004
D4:75553430	C/T	1	0.0125	80	1	0	0.638298	17,30	47	99	0/1	Heterozygous	ENSFCAG00000022866	non_coding_exon_variant	Other				ENSFCAT00000026413	10		CD4H9orf43	intron_variant	Other	XM_006939388.3	XM_006939388.3:c.931+19C>T		XM_019816380.2,XM_019816378.2,XM_019816379.2,XM_006939388.3,XM_019816375.2	9,9,7,9,9	,,,,
F1:67551281	T/G	1	0.0125	80	1	0	0.495455	111109	220	99	0/1	Heterozygous	ENSFCAG00000023051	missense_variant	Missense	ENSFCAT00000030268	ENSFCAT00000030268:c.745T>G	p.Phe249Val	ENSFCAT00000030268	1	79.7428	LOC101100178	missense_variant	Missense	XM_023247659.1	XM_023247659.1:c.745T>G	p.Phe249Val	XM_023247659.1	1	79.7428
F1:67551302	G/A	1	0.0125	80	1	0	0.485714	108102	210	99	0/1	Heterozygous	ENSFCAG00000023051	missense_variant	Missense	ENSFCAT00000030268	ENSFCAT00000030268:c.766G>A	p.Val256Ile	ENSFCAT00000030268	1	81.9936	LOC101100178	missense_variant	Missense	XM_023247659.1	XM_023247659.1:c.766G>A	p.Val256Ile	XM_023247659.1	1	81.9936
A1:149199484	ACT/-	1	0.0125	80	1	0	0.479675	64,59	123	99	0/1	Heterozygous	ENSFCAG00000023191	inframe_deletion	Missense	ENSFCAT00000023680	ENSFCAT00000023680:c.3700_3702delACT	p.Thr1234del	ENSFCAT00000060172,ENSFCAT00000039220,ENSFCAT00000023680	6,5,7	,,74.818	VCAN	inframe_deletion	Missense	XM_003981130.5	XM_003981130.5:c.3727_3729delACT	p.Thr1243del	XM_003981130.5,XM_003981133.5,XM_003981131.5,XM_003981132.4	7,7,6,6	36.5724,74.9547,,
D4:47654669	T/C	1	0.0125	80	1	0	0.561798	39,50	89	99	0/1	Heterozygous	ENSFCAG00000023458	missense_variant	Missense	ENSFCAT00000028604	ENSFCAT00000028604:c.49A>G	p.Ser17Gly	ENSFCAT00000028604	1	8.69565	LOC101088440	missense_variant	Missense	XM_003995521.1	XM_003995521.1:c.49A>G	p.Ser17Gly	XM_003995521.1	1	8.69565
D1:106241906	C/G	1	0.0125	80	1	0	0.464865	99,86	185	99	0/1	Heterozygous	ENSFCAG00000023524	missense_variant	Missense	ENSFCAT00000022105	ENSFCAT00000022105:c.719C>G	p.?	ENSFCAT00000022105	1	74.3271	LOC101101000	missense_variant	Missense	XM_023239866.1	XM_023239866.1:c.692C>G	p.Ser231Trp	XM_023239866.1	1	73.5889
A2:159216637	T/C	1	0.0125	80	1	0	0.367347	31,18	49	99	0/1	Heterozygous	ENSFCAG00000023864	missense_variant	Missense	ENSFCAT00000031756	ENSFCAT00000031756:c.2695A>G	p.Ser899Gly	ENSFCAT00000031756	8	97.6087	TCAF2	missense_variant	Missense	XM_023250671.1	XM_023250671.1:c.2695A>G	p.Ser899Gly	XM_023250672.1,XM_023250671.1,XM_023250673.1	7,8,8	97.6087,97.6087,97.6087
A1:101478159	C/T	1	0.0125	80	1	0	0.449153	65,53	118	99	0/1	Heterozygous	ENSFCAG00000023871	non_coding_exon_variant	Other				ENSFCAT00000022222,ENSFCAT00000036327	6,5	,	LOC102901339	synonymous_variant	Other	XM_019831324.2	XM_019831324.2:c.1140C>T	p.His380=	XM_019831324.2,XM_019831334.2	7,5	86.2879,84.7257
A1:101478443	C/T	1	0.0125	80	1	0	0.5	6,6	12	99	0/1	Heterozygous	ENSFCAG00000023871	non_coding_exon_variant	Other				ENSFCAT00000022222,ENSFCAT00000036327	6,5	,	LOC102901339	3_prime_UTR_variant	Other	XM_019831324.2	XM_019831324.2:c.*104C>T		XM_019831324.2,XM_019831334.2	7,5	,
C2:46600177	C/T	1	0.0125	80	1	0	0.517857	27,29	56	99	0/1	Heterozygous	ENSFCAG00000023977	non_coding_exon_variant	Other				ENSFCAT00000023514	1		LOC101083537	missense_variant	Missense	XM_003991559.3	XM_003991559.3:c.74C>T	p.Thr25Met	XM_003991559.3	1	7.65199
C2:46600355	C/T	1	0.0125	80	1	0	0.541667	11,13	24	99	0/1	Heterozygous	ENSFCAG00000023977	non_coding_exon_variant	Other				ENSFCAT00000023514	1		LOC101083537	synonymous_variant	Other	XM_003991559.3	XM_003991559.3:c.252C>T	p.Asn84=	XM_003991559.3	1	26.3103
C2:46600943	T/A	1	0.0125	80	1	0	0.604396	36,55	91	99	0/1	Heterozygous	ENSFCAG00000023977	non_coding_exon_variant	Other				ENSFCAT00000023514	1		LOC101083537	synonymous_variant	Other	XM_003991559.3	XM_003991559.3:c.840T>A	p.Ile280=	XM_003991559.3	1	87.9455
B2:3482317	T/A	1	0.0125	80	1	0	0.25	24,8	32	99	0/1	Heterozygous	ENSFCAG00000024356	missense_variant	Missense	ENSFCAT00000031800	ENSFCAT00000031800:c.290T>A	p.Val97Asp	ENSFCAT00000031800	1	18.7784	LOC111560404	missense_variant	Missense	XM_023253572.1	XM_023253572.1:c.290T>A	p.Val97Asp	XM_023253572.1	1	18.7784
B2:3482320	G/A	1	0.0125	80	1	0	0.25	24,8	32	99	0/1	Heterozygous	ENSFCAG00000024356	missense_variant	Missense	ENSFCAT00000031800	ENSFCAT00000031800:c.293G>A	p.Arg98His	ENSFCAT00000031800	1	18.9734	LOC111560404	missense_variant	Missense	XM_023253572.1	XM_023253572.1:c.293G>A	p.Arg98His	XM_023253572.1	1	18.9734
B2:3483108	AAAG/-	1	0.0125	80	1	0	0.333333	6,3	9	99	0/1	Heterozygous	ENSFCAG00000024356	frameshift_variant	LoF	ENSFCAT00000031800	ENSFCAT00000031800:c.1082_1085delAAGA	p.Lys361Argfs*32	ENSFCAT00000031800	1	70.2404	LOC111560404	frameshift_variant	LoF	XM_023253572.1	XM_023253572.1:c.1082_1085delAAGA	p.Lys361Argfs*32	XM_023253572.1	1	70.2404
C2:68113740	G/T	1	0.0125	80	1	0	0.540541	17,20	37	99	0/1	Heterozygous	ENSFCAG00000024358	missense_variant	Missense	ENSFCAT00000023415	ENSFCAT00000023415:c.487C>A	p.Gln163Lys	ENSFCAT00000023415	1	98.1818	LOC101086085	missense_variant	Missense	XM_011285920.3	XM_011285920.3:c.487C>A	p.Gln163Lys	XM_011285920.3	1	98.1818
D1:62050096	G/-	1	0.0125	80	1	0	0.666667	2,4	6	49	0/1	Heterozygous	ENSFCAG00000024506	non_coding_exon_variant	Other				ENSFCAT00000031373	1		STIM1	5_prime_UTR_variant	Other	XM_006937019.4	XM_006937019.4:c.-138delG		XM_006937019.4,XM_019811914.2,XM_006937020.4,XM_003992783.5	1,1,1,1	,,,
C1:203694718	G/A	1	0.0125	80	1	0	0.456954	82,69	151	99	0/1	Heterozygous	ENSFCAG00000024599	missense_variant	Missense	ENSFCAT00000025256	ENSFCAT00000025256:c.2192C>T	p.Pro731Leu	ENSFCAT00000025256	5	44.4512	ZNF142	missense_variant	Missense	XM_006935559.3	XM_006935559.3:c.2819C>T	p.Pro940Leu	XM_019838675.1,XM_019838676.1,XM_019838677.1,XM_019838674.1,XM_006935559.3	7,6,6,7,8	50.3427,48.7909,44.3163,50.5834,50.5834
C1:203694919	C/T	1	0.0125	80	1	0	0.510753	91,95	186	99	0/1	Heterozygous	ENSFCAG00000024599	missense_variant	Missense	ENSFCAT00000025256	ENSFCAT00000025256:c.1991G>A	p.Arg664His	ENSFCAT00000025256	5	40.3733	ZNF142	missense_variant	Missense	XM_006935559.3	XM_006935559.3:c.2618G>A	p.Arg873His	XM_019838675.1,XM_019838676.1,XM_019838677.1,XM_019838674.1,XM_006935559.3	7,6,6,7,8	46.7172,45.0521,40.2508,46.9754,46.9754
B2:33601806	T/C	1	0.0125	80	1	0	0.492537	68,66	134	99	0/1	Heterozygous	ENSFCAG00000024834	missense_variant	Missense	ENSFCAT00000027398	ENSFCAT00000027398:c.1204A>G	p.Ser402Gly	ENSFCAT00000027398,ENSFCAT00000067234	5,6	80.6841,79.7895	LOC101081137	missense_variant	Missense	XM_023254714.1	XM_023254714.1:c.1246A>G	p.Ser416Gly	XM_023254714.1	8	81.2133
C1:156719361	G/A	1	0.0125	80	1	0	0.488506	89,85	174	99	0/1	Heterozygous	ENSFCAG00000024907	missense_variant	Missense	ENSFCAT00000030004	ENSFCAT00000030004:c.182G>A	p.Arg61His	ENSFCAT00000030004	1	80.4444	LOC101101656	missense_variant	Missense	XM_019838196.2	XM_019838196.2:c.182G>A	p.Arg61His	XM_019838196.2	1	80.4444
D2:34509841	G/A	1	0.0125	80	1	0	0.449153	65,53	118	99	0/1	Heterozygous	ENSFCAG00000025497	missense_variant	Missense	ENSFCAT00000022393	ENSFCAT00000022393:c.2179G>A	p.Glu727Lys	ENSFCAT00000065759,ENSFCAT00000022393	20,20	69.8077,52.4946	CDH23	missense_variant	Missense	XM_023240536.1	XM_023240536.1:c.2179G>A	p.Glu727Lys	XM_023240535.1,XM_023240534.1,XM_023240533.1,XM_023240531.1,XM_023240530.1,XM_023240536.1,XM_023240532.1,XM_023240529.1	21,21,21,20,21,21,21,21	32.3818,31.2931,22.4977,21.7875,21.8412,21.6393,21.8675,21.8346
A2:124313572	G/A	1	0.0125	80	1	0	0.531073	83,94	177	99	0/1	Heterozygous	ENSFCAG00000026161	non_coding_exon_variant	Other				ENSFCAT00000029391	2		NEUROD6	synonymous_variant	Other	XM_023250474.1	XM_023250474.1:c.333C>T	p.Asn111=	XM_023250474.1	2	32.7416
E2:682951	A/C	1	0.0125	80	1	0	0.45	22,18	40	99	0/1	Heterozygous	ENSFCAG00000026497	non_coding_exon_variant	Other				ENSFCAT00000028490	3		ZSCAN18	missense_variant	Missense	XM_006940747.4	XM_006940747.4:c.418A>C	p.Thr140Pro	XM_006940747.4,XM_019818474.2,XM_019818475.2,XM_006940749.4	3,4,3,3	27.9116,27.9116,27.9116,27.9116
D4:94211802	C/T	1	0.0125	80	1	0	0.314815	37,17	54	99	0/1	Heterozygous	ENSFCAG00000026549	splice_region_variant	Other	ENSFCAT00000026032	ENSFCAT00000026032:c.1045+3G>A		ENSFCAT00000026032	9		ADAMTS13	splice_region_variant	Other	XM_023242957.1	XM_023242957.1:c.2305+3G>A		XM_023242958.1,XM_023242957.1,XM_023242961.1,XM_023242962.1,XM_023242963.1,XM_023242960.1,XM_023242959.1,XM_023242965.1,XM_023242964.1	18,19,19,19,19,19,19,19,19	,,,,,,,,
D4:94216544	T/C	1	0.0125	80	1	0	0.480315	66,61	127	99	0/1	Heterozygous	ENSFCAG00000026549	missense_variant	Missense	ENSFCAT00000026032	ENSFCAT00000026032:c.347A>G	p.?	ENSFCAT00000026032	3	26.0346	ADAMTS13	missense_variant	Missense	XM_023242957.1	XM_023242957.1:c.1607A>G	p.Gln536Arg	XM_023242958.1,XM_023242957.1,XM_023242961.1,XM_023242962.1,XM_023242963.1,XM_023242960.1,XM_023242959.1,XM_023242965.1,XM_023242964.1	13,13,13,13,13,13,13,13,13	32.6025,32.5233,33.7537,33.9248,35.2657,32.9842,31.6933,40.6171,38.1292
D4:94217465	T/G	1	0.0125	80	1	0	0.642857	10,18	28	99	0/1	Heterozygous	ENSFCAG00000026549	missense_variant	Missense	ENSFCAT00000026032	ENSFCAT00000026032:c.158A>C	p.?	ENSFCAT00000026032	2	11.8134	ADAMTS13	missense_variant	Missense	XM_023242957.1	XM_023242957.1:c.1418A>C	p.Gln473Pro	XM_023242958.1,XM_023242957.1,XM_023242961.1,XM_023242962.1,XM_023242963.1,XM_023242960.1,XM_023242959.1,XM_023242965.1,XM_023242964.1	12,12,12,12,12,12,12,12,12	28.7657,28.6958,29.7814,29.9324,31.1155,29.1025,27.8188,35.8371,33.642
B3:72325353	T/C	1	0.0125	80	1	0	0.0916031	119,12	131	99	0/1	Heterozygous	ENSFCAG00000026559	missense_variant	Missense	ENSFCAT00000013316	ENSFCAT00000013316:c.106A>G	p.Met36Val	ENSFCAT00000013316	1	11.2179	LOC101100475	missense_variant	Missense	XM_003987316.3	XM_003987316.3:c.106A>G	p.Met36Val	XM_003987316.3	1	11.2179
D1:112542553	G/A	1	0.0125	80	1	0	0.676471	66138	204	99	0/1	Heterozygous	ENSFCAG00000026709	missense_variant	Missense	ENSFCAT00000032324	ENSFCAT00000032324:c.787G>A	p.Ala263Thr	ENSFCAT00000032324,ENSFCAT00000028839,ENSFCAT00000024190	8,6,5	55.8635,,52.0833	ALDH3B1	missense_variant	Missense	XM_019812775.2	XM_019812775.2:c.865G>A	p.Ala289Thr	XM_023240136.1,XM_023240137.1,XM_023240135.1,XM_023240139.1,XR_002736446.1,XM_023240140.1,XM_019812775.2,XM_023240138.1,XM_011287120.3,XM_019812779.2,XM_011287121.3	8,9,8,9,9,9,9,8,7,8,2	58.1818,58.1818,58.1818,70.5882,,71.2871,58.1818,55.8635,53.2731,53.2731,24.1758
D1:112543841	C/T	1	0.0125	80	1	0	0.256757	110,38	148	99	0/1	Heterozygous	ENSFCAG00000026709	splice_region_variant	Other	ENSFCAT00000032324	ENSFCAT00000032324:c.950-5C>T		ENSFCAT00000032324,ENSFCAT00000028839,ENSFCAT00000024190	9,6,6	,,	ALDH3B1	splice_region_variant	Other	XM_019812775.2	XM_019812775.2:c.1028-5C>T		XM_023240136.1,XM_023240137.1,XM_023240135.1,XM_023240139.1,XR_002736446.1,XM_023240140.1,XM_019812775.2,XM_023240138.1,XM_011287120.3,XM_019812779.2,XM_011287121.3	9,10,9,10,10,10,10,9,8,9,3	,,,,,,,,,,
D1:63907371	C/T	1	0.0125	80	1	0	0.496599	74,73	147	99	0/1	Heterozygous	ENSFCAG00000026948	missense_variant	Missense	ENSFCAT00000040238	ENSFCAT00000040238:c.379G>A	p.Ala127Thr	ENSFCAT00000025923,ENSFCAT00000040238	1,1	39.8734,33.3333	LOC101101162	missense_variant	Missense	XM_003992892.1	XM_003992892.1:c.379G>A	p.Ala127Thr	XM_003992892.1	1	39.8734
B2:1972122	G/A	1	0.0125	80	1	0	0.421053	33,24	57	99	0/1	Heterozygous	ENSFCAG00000027268	missense_variant	Missense	ENSFCAT00000030604	ENSFCAT00000030604:c.56C>T	p.Thr19Met	ENSFCAT00000030604	2	8.22123	GPX5	missense_variant	Missense	XM_023254695.1	XM_023254695.1:c.56C>T	p.Thr19Met	XM_023254695.1	1	8.22123
E2:62657194	C/T	1	0.0125	80	1	0	0.48	39,36	75	99	0/1	Heterozygous	ENSFCAG00000027577	non_coding_exon_variant	Other				ENSFCAT00000023113	2		ZNF469	synonymous_variant	Other	XM_023245050.1	XM_023245050.1:c.3072C>T	p.Ile1024=	XM_023245050.1	3	27.0525
E2:62664066	C/T	1	0.0125	80	1	0	0.441176	38,30	68	99	0/1	Heterozygous	ENSFCAG00000027577	non_coding_exon_variant	Other				ENSFCAT00000023113	9		ZNF469	missense_variant	Missense	XM_023245050.1	XM_023245050.1:c.9944C>T	p.Ser3315Phe	XM_023245050.1	3	87.5881
B2:77228541	T/C	1	0.0125	80	1	0	0.2	8,2	10	60	0/1	Heterozygous	ENSFCAG00000028796	missense_variant	Missense	ENSFCAT00000029585	ENSFCAT00000029585:c.245T>C	p.?	ENSFCAT00000029585	2	38.5466	LOC101085976,UBE3D	missense_variant	Missense	XM_011282500.2,XM_023254157.1	XM_011282500.2:c.251T>C,XM_023254157.1:c.1150-24604A>G	p.Val84Ala,	XM_023254157.1,XM_023254158.1,XM_011282500.2	10,10,1	,,23.2126
B4:128819978	C/A	1	0.0125	80	1	0	0.5	2,2	4	47	0/1	Heterozygous	ENSFCAG00000028960	missense_variant	Missense	ENSFCAT00000023015	ENSFCAT00000023015:c.111C>A	p.?	ENSFCAT00000023015	1	15.4062		intergenic_variant	Other
B4:128819994	G/T	1	0.0125	80	1	0	0.666667	1,2	3	25	0/1	Heterozygous	ENSFCAG00000028960	stop_gained	LoF	ENSFCAT00000023015	ENSFCAT00000023015:c.127G>T	p.?	ENSFCAT00000023015	1	17.6471	TMEM263	5_prime_UTR_variant	Other	XM_003989207.5	XM_003989207.5:c.-240G>T		XM_003989207.5	1
E1:57126306	C/A	1	0.0125	80	1	0	0.442748	73,58	131	99	0/1	Heterozygous	ENSFCAG00000028970	missense_variant	Missense	ENSFCAT00000022375	ENSFCAT00000022375:c.46C>A	p.Gln16Lys	ENSFCAT00000022375	2	2.49584	LOC101093474	missense_variant	Missense	XM_023243967.1	XM_023243967.1:c.136C>A	p.Gln46Lys	XM_023243968.1,XM_023243967.1,XM_023243974.1,XM_006940568.3,XM_023243970.1,XM_023243972.1,XM_023243971.1,XM_023243973.1,XM_023243969.1	3,3,2,3,3,3,3,2,2	6.80787,6.80787,,2.37718,5.52147,2.37718,7.13154,,5.52147
B4:68150719	C/G	1	0.0125	80	1	0	0.496732	77,76	153	99	0/1	Heterozygous	ENSFCAG00000029335	missense_variant	Missense	ENSFCAT00000025728	ENSFCAT00000025728:c.910C>G	p.Leu304Val	ENSFCAT00000025728	3	63.2568	ALG10	missense_variant	Missense	XM_003988550.5	XM_003988550.5:c.910C>G	p.Leu304Val	XM_003988550.5	3	63.2568
D1:105989138	G/A	1	0.0125	80	1	0	0.568965	100132	232	99	0/1	Heterozygous	ENSFCAG00000029649	non_coding_exon_variant	Other				ENSFCAT00000028489	2		LOC101098161	synonymous_variant	Other	XM_003993472.1	XM_003993472.1:c.348G>A	p.Gly116=	XM_003993472.1	1	35.9213
D1:63386438	C/A	1	0.0125	80	1	0	0.52795	76,85	161	99	0/1	Heterozygous	ENSFCAG00000029784	missense_variant	Missense	ENSFCAT00000023899	ENSFCAT00000023899:c.594C>A	p.Asn198Lys	ENSFCAT00000023899	1	61.9645	LOC101089545	missense_variant	Missense	XM_011286662.2	XM_011286662.2:c.594C>A	p.Asn198Lys	XM_019811928.1,XM_023239492.1,XM_023239493.1,XM_011286662.2,XM_019811929.2,XM_019811930.2	3,3,2,3,3,2	61.9645,61.9645,61.9645,61.9645,61.9645,61.9645
A3:8997202	C/T	1	0.0125	80	1	0	0.40678	105,72	179	99	0/1	Heterozygous	ENSFCAG00000029845	non_coding_exon_variant	Other				ENSFCAT00000029143	2		ZNF217	synonymous_variant	Other	XM_019828023.2	XM_019828023.2:c.1092C>T	p.Ser364=	XM_023251087.1,XM_019828023.2,XM_023251089.1,XM_023251088.1,XM_023251091.1,XM_023251090.1	4,3,2,2,2,2	35.794,35.794,35.794,35.794,35.794,35.794
F1:11406020	G/A	1	0.0125	80	1	0	0.540741	62,73	135	99	0/1	Heterozygous	ENSFCAG00000029917	missense_variant	Missense	ENSFCAT00000030488	ENSFCAT00000030488:c.3602C>T	p.Pro1201Leu	ENSFCAT00000030488	5	87.297	FMN2	missense_variant	Missense	XM_023247262.1	XM_023247262.1:c.3602C>T	p.Pro1201Leu	XM_023247262.1	11	67.0577
D1:64093130	C/G	1	0.0125	80	1	0	0.543624	68,81	149	99	0/1	Heterozygous	ENSFCAG00000030103	missense_variant	Missense	ENSFCAT00000010739	ENSFCAT00000010739:c.190C>G	p.?	ENSFCAT00000010739	2	19.5652	LOC101081753	missense_variant	Missense	XM_019812940.1	XM_019812940.1:c.280C>G	p.Leu94Val	XM_019812940.1	3	26.4205
B1:124667606	G/A	1	0.0125	80	1	0	0.51145	64,67	131	99	0/1	Heterozygous	ENSFCAG00000030205	missense_variant	Missense	ENSFCAT00000030174	ENSFCAT00000030174:c.404G>A	p.Gly135Glu	ENSFCAT00000030174	6	35.7269	LOC101100387	missense_variant	Missense	XM_003985148.5	XM_003985148.5:c.404G>A	p.Gly135Glu	XM_003985148.5,XM_006930953.4	6,5	35.7269,28.0754
B2:526516	A/G	1	0.0125	80	1	0	0.597015	54,80	134	99	0/1	Heterozygous	ENSFCAG00000030263	missense_variant	Missense	ENSFCAT00000029398	ENSFCAT00000029398:c.581T>C	p.Ile194Thr	ENSFCAT00000029398	1	63.1808	LOC101101385	missense_variant	Missense	XM_003985630.1	XM_003985630.1:c.581T>C	p.Ile194Thr	XM_003985630.1	1	61.9658
B3:62724117	T/C	1	0.0125	80	1	0	0.504673	53,54	107	99	0/1	Heterozygous	ENSFCAG00000030269	non_coding_exon_variant	Other				ENSFCAT00000023306	23		STARD9	missense_variant	Missense	XM_023256167.1	XM_023256167.1:c.2555A>G	p.Tyr852Cys	XM_023256167.1	23	18.0942
B3:62738716	C/T	1	0.0125	80	1	0	0.46789	58,51	109	99	0/1	Heterozygous	ENSFCAG00000030269	splice_region_variant	Other				ENSFCAT00000023306	15		STARD9	missense_variant	Missense	XM_023256167.1	XM_023256167.1:c.1330G>A	p.Gly444Ser	XM_023256167.1	15	9.41552
D1:20771926	C/T	1	0.0125	80	1	0	0.445378	66,53	119	99	0/1	Heterozygous	ENSFCAG00000030736	non_coding_exon_variant	Other				ENSFCAT00000027780	2		LOC101092538	missense_variant	Missense	XM_019812921.1	XM_019812921.1:c.860G>A	p.Arg287Lys	XM_019812921.1	2	90.6118
D1:63920469	G/A	1	0.0125	80	1	0	0.423077	165121	286	99	0/1	Heterozygous	ENSFCAG00000031162	missense_variant	Missense	ENSFCAT00000006480	ENSFCAT00000006480:c.461G>A	p.Arg154His	ENSFCAT00000006480	1	48.0669	LOC101093799	missense_variant	Missense	XM_003992865.5	XM_003992865.5:c.461G>A	p.Arg154His	XM_003992865.5	1	48.0669
D1:64403887	A/T	1	0.0125	80	1	0	0.465241	100,87	187	99	0/1	Heterozygous	ENSFCAG00000031334	missense_variant	Missense	ENSFCAT00000029083	ENSFCAT00000029083:c.197A>T	p.Tyr66Phe	ENSFCAT00000029083	1	19.9187	LOC111556653	missense_variant	Missense	XM_023239722.1	XM_023239722.1:c.197A>T	p.Tyr66Phe	XM_023239722.1	1	19.9187
D1:63696340	T/A	1	0.0125	80	1	0	0.437909	86,67	153	99	0/1	Heterozygous	ENSFCAG00000031675	missense_variant	Missense	ENSFCAT00000026380	ENSFCAT00000026380:c.383A>T	p.?	ENSFCAT00000026380	1	39.5445	LOC101092291	missense_variant	Missense	XM_003992860.1	XM_003992860.1:c.353A>T	p.Tyr118Phe	XM_003992860.1	1	37.6068
B2:2026234	C/T	1	0.0125	80	1	0	0.561404	75,96	171	99	0/1	Heterozygous	ENSFCAG00000031820	stop_gained	LoF	ENSFCAT00000026532	ENSFCAT00000026532:c.685C>T	p.?	ENSFCAT00000026532	1	71.9243	LOC101090104	stop_gained	LoF	XM_003985665.2	XM_003985665.2:c.679C>T	p.Arg227Ter	XM_003985665.2	1	71.746
D4:91496982	G/A	1	0.0125	80	1	0	0.544444	82,98	180	99	0/1	Heterozygous	ENSFCAG00000032302	missense_variant	Missense	ENSFCAT00000013327	ENSFCAT00000013327:c.1031C>T	p.Ser344Leu	ENSFCAT00000067018,ENSFCAT00000035096,ENSFCAT00000013327	5,4,6	,,85.4063	UCK1	missense_variant	Missense	XM_023242872.1	XM_023242872.1:c.683C>T	p.Ser228Leu	XM_023242873.1,XR_002737700.1,XM_023242874.1,XM_023242872.1	5,5,5,6	,,,79.4872
A2:77517166	T/C	1	0.0125	80	1	0	0.0842697	163,15	178	99	0/1	Heterozygous	ENSFCAG00000032420	missense_variant	Missense	ENSFCAT00000030437	ENSFCAT00000030437:c.67A>G	p.Thr23Ala	ENSFCAT00000030437	1	13.75	LOC101092254	missense_variant	Missense	XM_023250216.1	XM_023250216.1:c.67A>G	p.Thr23Ala	XM_023250216.1,XM_023250217.1	3,3	12.9412,12.9412
A2:77517177	G/T	1	0.0125	80	1	0	0.0765027	169,14	183	99	0/1	Heterozygous	ENSFCAG00000032420	missense_variant	Missense	ENSFCAT00000030437	ENSFCAT00000030437:c.56C>A	p.Thr19Lys	ENSFCAT00000030437	1	11.4583	LOC101092254	missense_variant	Missense	XM_023250216.1	XM_023250216.1:c.56C>A	p.Thr19Lys	XM_023250216.1,XM_023250217.1	3,3	10.7843,10.7843
B1:74002055	T/C	1	0.0125	80	1	0	0.451852	74,61	135	99	0/1	Heterozygous	ENSFCAG00000032875	non_coding_exon_variant	Other				ENSFCAT00000046894	7		ASIC5	synonymous_variant	Other	XM_003984922.4	XM_003984922.4:c.762T>C	p.Phe254=	XM_003984922.4	7	50.3307
A1:119351273	G/A	1	0.0125	80	1	0	0.470199	80,71	151	99	0/1	Heterozygous	ENSFCAG00000033091	non_coding_exon_variant	Other				ENSFCAT00000002656	1		PCDHB8	missense_variant	Missense	XM_023256016.1	XM_023256016.1:c.823G>A	p.Gly275Arg	XM_023256016.1	1	34.3358
B2:2191498	A/G	1	0.0125	80	1	0	0.435028	100,77	177	99	0/1	Heterozygous	ENSFCAG00000034002	missense_variant	Missense	ENSFCAT00000041563	ENSFCAT00000041563:c.842A>G	p.Glu281Gly	ENSFCAT00000041563	5	51.1557	LOC102901578,LOC111560573	missense_variant	Missense	XM_023254670.1,	XM_023254670.1:c.842A>G,	p.Glu281Gly,	XM_023254670.1,XR_002742585.1	5,1	51.1557,
A2:107255928	G/A	1	0.0125	80	1	0	0.491379	59,57	116	99	0/1	Heterozygous	ENSFCAG00000034795	missense_variant	Missense	ENSFCAT00000034696	ENSFCAT00000034696:c.638G>A	p.Arg213Gln	ENSFCAT00000034696	1	69.6175	LOC101100954	missense_variant	Missense	XM_003982806.3	XM_003982806.3:c.638G>A	p.Arg213Gln	XM_003982806.3	1	69.6175
C1:30751732	T/G	1	0.0125	80	1	0	0.481481	42,39	81	99	0/1	Heterozygous	ENSFCAG00000035501	missense_variant	Missense	ENSFCAT00000038507	ENSFCAT00000038507:c.277A>C	p.?	ENSFCAT00000038507	3	46.7005	LOC105260819	missense_variant	Missense	XM_019836723.2	XM_019836723.2:c.268A>C	p.Ile90Leu	XM_023258513.1,XM_019836723.2,XM_023258514.1	2,2,2	56.3291,56.3291,65.9259
A3:120993579	G/A	1	0.0125	80	1	0	0.478261	60,55	115	99	0/1	Heterozygous	ENSFCAG00000036255	splice_region_variant	Other				ENSFCAT00000045325	15		LOC109498324	missense_variant	Missense	XM_019827751.2	XM_019827751.2:c.3793C>T	p.Pro1265Ser	XM_019827751.2	5	22.5835
C2:150950150	G/A	1	0.0125	80	1	0	0.291971	97,40	137	99	0/1	Heterozygous	ENSFCAG00000037981	missense_variant	Missense	ENSFCAT00000042024	ENSFCAT00000042024:c.985G>A	p.Glu329Lys	ENSFCAT00000042024	9	45.8101	CCDC13	missense_variant	Missense	XM_019810857.2	XM_019810857.2:c.1048G>A	p.Glu350Lys	XM_023260670.1,XM_019810857.2,XM_023260671.1	8,9,8	45.8101,47.3541,45.8101
B3:74055114	C/T	1	0.0125	80	1	0	0.53913	53,62	115	99	0/1	Heterozygous	ENSFCAG00000038708,NDRG2	missense_variant	Missense	ENSFCAT00000037271,ENSFCAT00000055641	ENSFCAT00000037271:c.266C>T,ENSFCAT00000055641:c.24+13563G>A	p.Thr89Ile,	ENSFCAT00000055641,ENSFCAT00000059912,ENSFCAT00000037271	1,2,3	,,56.2633	LOC111560955	missense_variant	Missense	XM_023256180.1	XM_023256180.1:c.629C>T	p.Thr210Ile	XM_023256180.1	2	70.7207
E3:43673281	C/T	1	0.0125	80	1	0	0.333333	34,17	51	99	0/1	Heterozygous	ENSFCAG00000039363,TEKT4	missense_variant	Missense	ENSFCAT00000041787,ENSFCAT00000029607	ENSFCAT00000041787:c.166G>A,ENSFCAT00000029607:c.462C>T	p.?,p.Asp154=	ENSFCAT00000041787,ENSFCAT00000029607	1,1	22.449,34.3006	LOC101086027	synonymous_variant	Other	XM_003998957.5	XM_003998957.5:c.462C>T	p.Asp154=	XM_003998957.5	1	34.3006
B2:2100348	CGT/-	1	0.0125	80	1	0	0.439655	65,51	116	99	0/1	Heterozygous	ENSFCAG00000039491	inframe_deletion	Missense	ENSFCAT00000039664	ENSFCAT00000039664:c.79_81delACG	p.Thr27del	ENSFCAT00000039664	2	4.78821	LOC101087838,LOC111560576	inframe_deletion	Missense	XM_023254659.1,	XM_023254659.1:c.256_258delACG,	p.Thr86del,	XM_023254659.1,XM_023254662.1,XM_023254660.1,XM_023254663.1,XM_023254661.1,XM_023254664.1,XR_002742591.1	3,2,4,2,4,2,2	14.1196,11.4726,14.1196,9.13884,14.1196,4.78821,
B2:2100455	G/A	1	0.0125	80	1	0	0.457831	45,38	83	99	0/1	Heterozygous	ENSFCAG00000039491	5_prime_UTR_premature_start_codon_gain_variant	Missense	ENSFCAT00000039664	ENSFCAT00000039664:c.-27C>T	p.Met1ext-9	ENSFCAT00000039664	2		LOC101087838,LOC111560576	5_prime_UTR_premature_start_codon_gain_variant	Missense	XM_023254659.1,	XM_023254659.1:c.151C>T,	p.Arg51Trp,	XM_023254659.1,XM_023254662.1,XM_023254660.1,XM_023254663.1,XM_023254661.1,XM_023254664.1,XR_002742591.1	3,2,4,2,4,2,2	8.30565,5.47945,8.30565,2.9877,8.30565,,
D3:58832581	C/-	1	0.0125	80	1	0	0.506173	40,41	81	99	0/1	Heterozygous	ENSFCAG00000040086	frameshift_variant	LoF	ENSFCAT00000035188	ENSFCAT00000035188:c.1882delC	p.His628Thrfs*21	ENSFCAT00000049962,ENSFCAT00000035188	3,4	89.0625,89.0625	LOC101093719,LOC109493406	frameshift_variant	LoF	XM_023241199.1,XM_019815175.2	XM_023241199.1:c.2806+19008delG,XM_019815175.2:c.1882delC	,p.His628Thrfs*21	XM_023241199.1,XM_019815175.2,XM_019815176.2	10,3,3	,89.0625,89.0625
D3:58832586	CCG/-	1	0.0125	80	1	0	0.506173	40,41	81	99	0/1	Heterozygous	ENSFCAG00000040086	disruptive_inframe_deletion	Missense	ENSFCAT00000035188	ENSFCAT00000035188:c.1884_1886delCCG	p.His628_Arg629delinsGln	ENSFCAT00000049962,ENSFCAT00000035188	3,4	89.1572,89.1572	LOC101093719,LOC109493406	disruptive_inframe_deletion	Missense	XM_023241199.1,XM_019815175.2	XM_023241199.1:c.2806+19001_2806+19003delCGG,XM_019815175.2:c.1884_1886delCCG	,p.His628_Arg629delinsGln	XM_023241199.1,XM_019815175.2,XM_019815176.2	10,3,3	,89.1572,89.1572
D3:58832773	G/A	1	0.0125	80	1	0	0.525424	56,62	118	99	0/1	Heterozygous	ENSFCAG00000040086	missense_variant	Missense	ENSFCAT00000035188	ENSFCAT00000035188:c.2071G>A	p.Glu691Lys	ENSFCAT00000049962,ENSFCAT00000035188	3,4	98.0114,98.0114	LOC101093719,LOC109493406	missense_variant	Missense	XM_023241199.1,XM_019815175.2	XM_023241199.1:c.2806+18816C>T,XM_019815175.2:c.2071G>A	,p.Glu691Lys	XM_023241199.1,XM_019815175.2,XM_019815176.2	10,3,3	,98.0114,98.0114
B1:175493679	G/A	1	0.0125	80	1	0	0.5	77,77	154	99	0/1	Heterozygous	ENSFCAG00000040731	non_coding_exon_variant	Other				ENSFCAT00000052231	1		TLR1,TLR6	synonymous_variant	Other	XM_003985440.3,XM_003985467.4	XM_003985440.3:c.-68+17024G>A,XM_003985467.4:c.438G>A	,p.Thr146=	XM_003985467.4,XM_003985440.3	2,1	18.0952,
B1:175495437	C/T	1	0.0125	80	1	0	0.493506	78,76	154	99	0/1	Heterozygous	ENSFCAG00000040731	non_coding_exon_variant	Other				ENSFCAT00000052231	2		TLR1,TLR6	synonymous_variant	Other	XM_003985440.3,XM_003985467.4	XM_003985440.3:c.-68+18782C>T,XM_003985467.4:c.2196C>T	,p.Ile732=	XM_003985467.4,XM_003985440.3	2,1	90.8903,
C1:37525335	G/A	1	0.0125	80	1	0	0.469388	26,23	49	99	0/1	Heterozygous	ENSFCAG00000040744	stop_gained	LoF	ENSFCAT00000042364	ENSFCAT00000042364:c.124C>T	p.Gln42Ter	ENSFCAT00000049205,ENSFCAT00000042364	1,1	8.02348,8.02348	LOC101094994,LOC101096906	stop_gained	LoF	XM_023258648.1,XM_023258651.1	XM_023258648.1:c.124C>T,XM_023258651.1:c.-19+192G>A	p.Gln42Ter,	XM_023258648.1,XM_023258651.1	1,1	8.02348,
B3:44821589	A/C	1	0.0125	80	1	0	0.428571	4,3	7	59	0/1	Heterozygous	ENSFCAG00000040967	missense_variant	Missense	ENSFCAT00000057773	ENSFCAT00000057773:c.766A>C	p.Thr256Pro	ENSFCAT00000057773	1	73.0659	C2CD4B	missense_variant	Missense	XM_023255271.1	XM_023255271.1:c.934A>C	p.Thr312Pro	XM_023255271.1,XM_023255272.1	2,2	76.7901,73.0659
D4:89655828	C/T	1	0.0125	80	1	0	0.555556	32,40	72	99	0/1	Heterozygous	ENSFCAG00000041138	non_coding_exon_variant	Other				ENSFCAT00000056382	2		IER5L	missense_variant	Missense	XM_023242827.1	XM_023242827.1:c.264G>A	p.Met88Ile	XM_023242827.1	1	21.3821
E1:42082143	GGACCACCTGCTGCC/-	1	0.0125	80	1	0	0.59322	24,35	59	99	0/1	Heterozygous	ENSFCAG00000041537	inframe_deletion	Missense	ENSFCAT00000057105	ENSFCAT00000057105:c.54_68delCTGCTGCCGGACCAC	p.Arg21_Cys25del	ENSFCAT00000057105	1	20.0758	LOC101086104	inframe_deletion	Missense	XM_023244409.1	XM_023244409.1:c.174_188delCTGCTGCCGGACCAC	p.Arg61_Cys65del	XM_023244409.1	3	32.7652
E2:6221245	T/C	1	0.0125	80	1	0	0.157895	32,6	38	99	0/1	Heterozygous	ENSFCAG00000041734	missense_variant	Missense	ENSFCAT00000051127	ENSFCAT00000051127:c.20A>G	p.?	ENSFCAT00000051127	1	8.33333	LOC102902178	missense_variant	Missense	XM_023244968.1	XM_023244968.1:c.50A>G	p.Lys17Arg	XM_023244968.1	3	2.50128
D1:64117550	G/A	1	0.0125	80	1	0	0.493827	41,40	81	99	0/1	Heterozygous	ENSFCAG00000041821,TRIM5	missense_variant	Missense	ENSFCAT00000036206,ENSFCAT00000010738	ENSFCAT00000036206:c.709G>A,ENSFCAT00000010738:c.-213G>A	p.Glu237Lys,	ENSFCAT00000010738,ENSFCAT00000059086,ENSFCAT00000065827,ENSFCAT00000061325,ENSFCAT00000036206,ENSFCAT00000053166	4,4,3,3,3,3	,92.0319,89.1473,86.1423,87.4074,90.1961	TRIM5	missense_variant	Missense	XM_006937032.3	XM_006937032.3:c.709G>A	p.Glu237Lys	XM_023238908.1,XM_006937032.3,XM_023238907.1	4,4,1	75.641,38.9439,
B1:145877368	T/C	1	0.0125	80	1	0	0.666667	1,2	3	28	0/1	Heterozygous	ENSFCAG00000041994	missense_variant	Missense	ENSFCAT00000052212	ENSFCAT00000052212:c.391A>G	p.?	ENSFCAT00000052212	2	34.9462	FAM47E	non_coding_exon_variant	Other				XR_002741858.1	2
A2:36893006	C/T	1	0.0125	80	1	0	0.4	3,2	5	52	0/1	Heterozygous	ENSFCAG00000042425	non_coding_exon_variant	Other				ENSFCAT00000057999,ENSFCAT00000054618,ENSFCAT00000062997	7,7,5	,,	LOC111556285	3_prime_UTR_variant	Other	XM_023249946.1	XM_023249946.1:c.*282C>T		XM_023249946.1,XR_002740338.1,XR_002740340.1,XM_023249947.1	7,7,6,6	,,,
A2:10484841	C/T	1	0.0125	80	1	0	0.666667	1,2	3	23	0/1	Heterozygous	ENSFCAG00000042715	missense_variant	Missense	ENSFCAT00000064864	ENSFCAT00000064864:c.655C>T	p.?	ENSFCAT00000064864	5	93.9655	ADGRE2	intron_variant	Other	XM_023241032.1	XM_023241032.1:c.715+9C>T		XM_023241032.1	7
F1:22306928	T/C	1	0.0125	80	1	0	0.506579	75,77	152	99	0/1	Heterozygous	ENSFCAG00000043006	missense_variant	Missense	ENSFCAT00000056959	ENSFCAT00000056959:c.68A>G	p.Lys23Arg	ENSFCAT00000056959,ENSFCAT00000064171	1,1	27.2358,27.2358	LOC105261341	missense_variant	Missense	XM_019821692.2	XM_019821692.2:c.68A>G	p.Lys23Arg	XM_019821692.2	1	14.4086
C2:1267959	C/T	1	0.0125	80	1	0	0.504545	109111	220	99	0/1	Heterozygous	ENSFCAG00000043124	non_coding_exon_variant	Other				ENSFCAT00000058085	32		COL18A1	synonymous_variant	Other	XM_023238614.1	XM_023238614.1:c.4326G>A	p.Pro1442=	XM_023238618.1,XM_023238616.1,XM_023238615.1,XM_023238614.1,XM_023238617.1,XM_023238619.1	36,36,36,36,37,37	79.8839,79.8974,82.7494,82.7593,77.0387,77.0212
C2:1268719	T/A	1	0.0125	80	1	0	0.381818	34,21	55	99	0/1	Heterozygous	ENSFCAG00000043124	non_coding_exon_variant	Other				ENSFCAT00000058085	30		COL18A1	missense_variant	Missense	XM_023238614.1	XM_023238614.1:c.4121A>T	p.His1374Leu	XM_023238618.1,XM_023238616.1,XM_023238615.1,XM_023238614.1,XM_023238617.1,XM_023238619.1	34,34,34,34,35,35	75.374,75.3235,78.8819,78.8366,71.8145,71.8694
C2:1278350	C/T	1	0.0125	80	1	0	0.351351	24,13	37	99	0/1	Heterozygous	ENSFCAG00000043124	splice_donor_variant	LoF				ENSFCAT00000058085	21		COL18A1	intron_variant	Other	XM_023238614.1	XM_023238614.1:c.3357+14G>A		XM_023238618.1,XM_023238616.1,XM_023238615.1,XM_023238614.1,XM_023238617.1,XM_023238619.1	21,21,21,21,22,22	,,,,,
C2:1278384	C/T	1	0.0125	80	1	0	0.339286	37,19	56	99	0/1	Heterozygous	ENSFCAG00000043124	non_coding_exon_variant	Other				ENSFCAT00000058085	21		COL18A1	missense_variant	Missense	XM_023238614.1	XM_023238614.1:c.3337G>A	p.Val1113Ile	XM_023238618.1,XM_023238616.1,XM_023238615.1,XM_023238614.1,XM_023238617.1,XM_023238619.1	21,21,21,21,22,22	57.8701,57.8313,63.8713,63.8347,51.8349,51.8745
D1:42152454	G/T	1	0.0125	80	1	0	0.666667	1,2	3	53	0/1	Heterozygous	ENSFCAG00000043204	non_coding_exon_variant	Other				ENSFCAT00000065712	1		DEUP1,LOC102902248	intron_variant	Other	XM_023239336.1,	XM_023239336.1:c.-45+614C>A,	,	XM_023239336.1,XM_023239338.1,XR_002145541.2,XR_002736175.1,XR_002736176.1	1,1,3,1,1	,,,,
D1:106003450	G/A	1	0.0125	80	1	0	0.112403	229,29	258	99	0/1	Heterozygous	ENSFCAG00000043613	missense_variant	Missense	ENSFCAT00000031228	ENSFCAT00000031228:c.202G>A	p.Val68Ile	ENSFCAT00000031228	1	21.4744	LOC101098401	missense_variant	Missense	XM_003993473.1	XM_003993473.1:c.202G>A	p.Val68Ile	XM_003993473.1	1	21.4744
B2:150812773	C/A	1	0.0125	80	1	0	0.5	1,1	2	36	0/1	Heterozygous	ENSFCAG00000043738	non_coding_exon_variant	Other				ENSFCAT00000053777,ENSFCAT00000058707	2,3	,	LOC109500035	3_prime_UTR_variant	Other	XM_023254742.1	XM_023254742.1:c.*265G>T		XM_023254742.1	3
C2:46483599	T/G	1	0.0125	80	1	0	0.455882	74,62	136	99	0/1	Heterozygous	ENSFCAG00000044084	non_coding_exon_variant	Other				ENSFCAT00000026177	2		LOC101090130	missense_variant	Missense	XM_006935979.4	XM_006935979.4:c.551T>G	p.Leu184Trp	XM_006935979.4	1	59.1398
C1:76213467	C/T	1	0.0125	80	1	0	0.5	2,2	4	37	0/1	Heterozygous	ENSFCAG00000044101	non_coding_exon_variant	Other				ENSFCAT00000064352	3		LOC109502452,LRRC8B	intron_variant	Other	,	,	,	XR_002744582.1,XR_002744581.1,XR_002744575.1,XR_002744573.1,XR_002744591.1,XR_002161047.2,XR_002744590.1,XR_002744592.1	14,15,13,13,1,1,1,1	,,,,,,,
A3:134145355	G/T	1	0.0125	80	1	0	0.666667	1,2	3	32	0/1	Heterozygous	ENSFCAG00000044255	non_coding_exon_variant	Other				ENSFCAT00000060351,ENSFCAT00000060782	2,4	,	LOC109498410	non_coding_exon_variant	Other				XR_002741323.1,XR_002741324.1	6,7	,
C2:46428952	G/A	1	0.0125	80	1	0	0.40411	87,59	146	99	0/1	Heterozygous	ENSFCAG00000044310	missense_variant	Missense	ENSFCAT00000030522	ENSFCAT00000030522:c.782G>A	p.?	ENSFCAT00000030522	1	83.9785	LOC101089384	missense_variant	Missense	XM_011286018.2	XM_011286018.2:c.782G>A	p.Arg261His	XM_011286018.2	1	83.9785
E3:41968042	T/C	1	0.0125	80	1	0	0.307692	18,8	26	99	0/1	Heterozygous	ENSFCAG00000044430	missense_variant	Missense	ENSFCAT00000044024	ENSFCAT00000044024:c.652A>G	p.Met218Val	ENSFCAT00000044024	2	67.1827	LOC102899898	missense_variant	Missense	XM_023246287.1	XM_023246287.1:c.619A>G	p.Met207Val	XM_023246287.1	1	66.0256
D1:106050909	G/A	1	0.0125	80	1	0	0.130952	146,22	168	66	0/1	Heterozygous	ENSFCAG00000044492	missense_variant	Missense	ENSFCAT00000027805	ENSFCAT00000027805:c.202G>A	p.Val68Ile	ENSFCAT00000027805	1	21.4744	LOC101100002	missense_variant	Missense	XM_003993412.1	XM_003993412.1:c.202G>A	p.Val68Ile	XM_003993412.1	1	21.4744
A1:119372417	A/G	1	0.0125	80	1	0	0.55303	59,73	132	99	0/1	Heterozygous	ENSFCAG00000044561	missense_variant	Missense	ENSFCAT00000062082	ENSFCAT00000062082:c.513A>G	p.Ile171Met	ENSFCAT00000062082	1	21.3868	PCDHB12	missense_variant	Missense	XM_023256035.1	XM_023256035.1:c.513A>G	p.Ile171Met	XM_023256035.1	1	21.3868
D1:63807721	G/C	1	0.0125	80	1	0	0.411168	116,81	197	99	0/1	Heterozygous	ENSFCAG00000044574	missense_variant	Missense	ENSFCAT00000055690	ENSFCAT00000055690:c.68G>C	p.Gly23Ala	ENSFCAT00000054936,ENSFCAT00000055690	2,2	8.74486,7.02306	LOC101099654	missense_variant	Missense	XM_006937035.4	XM_006937035.4:c.80G>C	p.Gly27Ala	XM_006937035.4	2	8.17805
A1:198392433	G/A	1	0.0125	80	1	0	0.246032	95,31	126	99	0/1	Heterozygous	ENSFCAG00000044674	missense_variant	Missense	ENSFCAT00000053664	ENSFCAT00000053664:c.1562G>A	p.Arg521Gln	ENSFCAT00000053664	3	93.2497	ZNF300	missense_variant	Missense	XM_023260399.1	XM_023260399.1:c.1745G>A	p.Arg582Gln	XM_023260378.1,XM_023260382.1,XM_023260385.1,XM_023260392.1,XM_023260399.1,XM_023260393.1	6,7,6,6,6,4	93.9149,93.9149,93.9149,93.8352,60.8726,93.2497
E2:14704005	G/C	1	0.0125	80	1	0	0.523529	81,89	172	99	0/1	Heterozygous	ENSFCAG00000044704	non_coding_exon_variant	Other				ENSFCAT00000059801	6		SELENOV	synonymous_variant	Other	XM_011289881.3	XM_011289881.3:c.885C>G	p.Pro295=	XM_011289881.3	1	72.0456
E2:14704416	G/A	1	0.0125	80	1	0	0.379747	49,30	79	99	0/1	Heterozygous	ENSFCAG00000044704	splice_region_variant	Other				ENSFCAT00000059801	5		SELENOV	synonymous_variant	Other	XM_011289881.3	XM_011289881.3:c.474C>T	p.Ala158=	XM_011289881.3	1	38.5493
E2:14704575	G/A	1	0.0125	80	1	0	0.588235	49,70	119	99	0/1	Heterozygous	ENSFCAG00000044704	splice_region_variant	Other				ENSFCAT00000059801	3		SELENOV	synonymous_variant	Other	XM_011289881.3	XM_011289881.3:c.315C>T	p.Val105=	XM_011289881.3	1	25.5909
E1:42071607	C/T	1	0.0125	80	1	0	0.438596	32,25	57	99	0/1	Heterozygous	ENSFCAG00000044733	non_coding_exon_variant	Other				ENSFCAT00000061668	2		LOC109494366	3_prime_UTR_variant	Other	XM_019817865.2	XM_019817865.2:c.*78G>A		XM_019817865.2	1
E1:42071755	G/A	1	0.0125	80	1	0	0.266187	102,37	139	99	0/1	Heterozygous	ENSFCAG00000044733	non_coding_exon_variant	Other				ENSFCAT00000061668	1		LOC109494366	missense_variant	Missense	XM_019817865.2	XM_019817865.2:c.437C>T	p.Thr146Ile	XM_019817865.2	1	85.9961
A1:109349432	T/A	1	0.0125	80	1	0	0.369231	41,24	65	99	0/1	Heterozygous	ENSFCAG00000044827	missense_variant	Missense	ENSFCAT00000054781	ENSFCAT00000054781:c.136T>A	p.Ser46Thr	ENSFCAT00000054781	1	15.1515	CHSY3	missense_variant	Missense	XM_023254802.1	XM_023254802.1:c.136T>A	p.Ser46Thr	XM_023254802.1	1	5.09626
A3:31442406	CGGTGGCGGCTGGGGTCAGCCCCACGC/-	1	0.0125	80	1	0	0.596774	25,37	62	99	0/1	Heterozygous	ENSFCAG00000044886,PRNP	inframe_deletion	Missense	ENSFCAT00000052167,ENSFCAT00000027093	ENSFCAT00000052167:c.248_274del,ENSFCAT00000027093:c.171_197del	p.Gly83_Thr91del,p.Pro90_Gln98del	ENSFCAT00000052167,ENSFCAT00000027093	1,1	50.823,21.7114	PRNP	inframe_deletion	Missense	XM_019826795.2	XM_019826795.2:c.171_197del	p.Pro90_Gln98del	XM_023251428.1,XM_019826795.2	3,2	21.7114,21.7114
A3:31442412	CGGCTGGGGTCAGCCCCACGCCGGCGGCGGCTGGGGTCAGCCCCACGCCGGCGGAGGCTGGGGTCAGCCCCACGCCGGCGGT/-	1	0.0125	80	1	0	0.596774	25,37	62	99	0/1	Heterozygous	ENSFCAG00000044886,PRNP	frameshift_variant	LoF	ENSFCAT00000052167,ENSFCAT00000027093	ENSFCAT00000052167:c.187_268del,ENSFCAT00000027093:c.174_255del	p.Thr63Profs*7,p.Gly59Alafs*31	ENSFCAT00000052167,ENSFCAT00000027093	1,1	38.2716,22.0945	PRNP	frameshift_variant	LoF	XM_019826795.2	XM_019826795.2:c.174_255del	p.Gly59Alafs*31	XM_023251428.1,XM_019826795.2	3,2	22.0945,22.0945
A3:31442466	A/C	1	0.0125	80	1	0	0.468354	42,37	79	99	0/1	Heterozygous	ENSFCAG00000044886,PRNP	missense_variant	Missense	ENSFCAT00000052167,ENSFCAT00000027093	ENSFCAT00000052167:c.214T>G,ENSFCAT00000027093:c.228A>C	p.Ser72Ala,p.Gly76=	ENSFCAT00000052167,ENSFCAT00000027093	1,1	43.8272,28.9911	PRNP	synonymous_variant	Other	XM_019826795.2	XM_019826795.2:c.228A>C	p.Gly76=	XM_023251428.1,XM_019826795.2	3,2	28.9911,28.9911
D4:83534222	G/T	1	0.0125	80	1	0	0.210345	229,61	290	99	0/1	Heterozygous	ENSFCAG00000044975	missense_variant	Missense	ENSFCAT00000061266	ENSFCAT00000061266:c.5G>T	p.Arg2Met	ENSFCAT00000061266	1	0.424628	LOC109493962	missense_variant	Missense	XM_019816493.2	XM_019816493.2:c.74G>T	p.Arg25Met	XM_019816493.2	1	7.22057
E3:41974510	T/C	1	0.0125	80	1	0	0.206667	119,31	150	99	0/1	Heterozygous	ENSFCAG00000045152	missense_variant	Missense	ENSFCAT00000048488	ENSFCAT00000048488:c.619A>G	p.?	ENSFCAT00000048488	1	65.8147	LOC105261319	missense_variant	Missense	XM_011290658.3	XM_011290658.3:c.619A>G	p.Met207Val	XM_011290658.3	1	65.6051
A1:88066620	T/C	1	0.0125	80	1	0	0.488095	43,41	84	99	0/1	Heterozygous	ENSFCAG00000045315	non_coding_exon_variant	Other				ENSFCAT00000054994	89		OBSCN	missense_variant	Missense	XM_023253724.1	XM_023253724.1:c.19895A>G	p.Gln6632Arg	XM_023253724.1	80	75.4847
A1:88067803	C/T	1	0.0125	80	1	0	0.4375	45,35	80	99	0/1	Heterozygous	ENSFCAG00000045315	non_coding_exon_variant	Other				ENSFCAT00000054994	87		OBSCN	missense_variant	Missense	XM_023253724.1	XM_023253724.1:c.19559G>A	p.Cys6520Tyr	XM_023253724.1	78	74.2098
A1:88069187	C/T	1	0.0125	80	1	0	0.54321	37,44	81	99	0/1	Heterozygous	ENSFCAG00000045315	non_coding_exon_variant	Other				ENSFCAT00000054994	83		OBSCN	missense_variant	Missense	XM_023253724.1	XM_023253724.1:c.18943G>A	p.Ala6315Thr	XM_023253724.1	74	71.8725
A1:88082386	C/A	1	0.0125	80	1	0	0.486667	77,73	150	99	0/1	Heterozygous	ENSFCAG00000045315	non_coding_exon_variant	Other				ENSFCAT00000054994	74		OBSCN	missense_variant	Missense	XM_023253724.1	XM_023253724.1:c.17272G>T	p.Ala5758Ser	XM_023253724.1	64	65.5322
A1:88148421	G/A	1	0.0125	80	1	0	0.567347	106139	245	99	0/1	Heterozygous	ENSFCAG00000045315	non_coding_exon_variant	Other				ENSFCAT00000054994	15		OBSCN	synonymous_variant	Other	XM_023253724.1	XM_023253724.1:c.4377C>T	p.Cys1459=	XM_023253724.1	15	16.6041
D1:63853096	G/A	1	0.0125	80	1	0	0.271468	263,98	361	99	0/1	Heterozygous	ENSFCAG00000045363	missense_variant	Missense	ENSFCAT00000042574	ENSFCAT00000042574:c.211G>A	p.Val71Met	ENSFCAT00000042574	1	22.3642	LOC101100413	missense_variant	Missense	XM_003992889.2	XM_003992889.2:c.211G>A	p.Val71Met	XM_003992889.2	1	22.3642
D1:63683499	A/G	1	0.0125	80	1	0	0.494949	100,98	198	99	0/1	Heterozygous	ENSFCAG00000045919	non_coding_exon_variant	Other				ENSFCAT00000061170	2		LOC101092048	synonymous_variant	Other	XM_011286652.1	XM_011286652.1:c.468T>C	p.Ile156=	XM_011286652.1	2	50.2151
C1:11214635	T/A	1	0.0125	80	1	0	0.4375	18,14	32	99	0/1	Heterozygous	ENSFCAG00000045927	non_coding_exon_variant	Other				ENSFCAT00000056798	13		FHAD1	missense_variant	Missense	XM_023258154.1	XM_023258154.1:c.3896T>A	p.Ile1299Asn	XR_002744330.1,XR_002744327.1,XR_002744329.1,XR_002744326.1,XM_023258154.1,XR_002744328.1,XR_002744331.1	29,29,28,29,29,28,26	,,,,87.4888,,
B2:2169969	C/T	1	0.0125	80	1	0	0.560748	47,60	107	99	0/1	Heterozygous	ENSFCAG00000045951	missense_variant	Missense	ENSFCAT00000061243	ENSFCAT00000061243:c.26G>A	p.Arg9His	ENSFCAT00000061243	1	5.11247	ZSCAN26	missense_variant	Missense	XM_003985657.4	XM_003985657.4:c.161G>A	p.Arg54His	XM_003985657.4,XM_006931345.4	2,2	10.1587,1.73611
A2:159336755	C/A	1	0.0125	80	1	0	0.177914	268,58	326	99	0/1	Heterozygous	ENSFCAG00000045993	missense_variant	Missense	ENSFCAT00000037179	ENSFCAT00000037179:c.541C>A	p.Leu181Ile	ENSFCAT00000037179	1	56.6038	LOC101083254	missense_variant	Missense	XM_023250678.1	XM_023250678.1:c.541C>A	p.Leu181Ile	XM_023250678.1	1	56.6038
D1:25904059	G/C	1	0.0125	80	1	0	0.530612	23,26	49	99	0/1	Heterozygous	ENSFCAG00000046036	splice_donor_variant	LoF				ENSFCAT00000059074	2		LOC109492330	splice_donor_variant	LoF	XM_023239699.1	XM_023239699.1:c.649+1G>C		XM_023239699.1	3
E1:42109758	G/A	1	0.0125	80	1	0	0.455556	98,82	180	99	0/1	Heterozygous	ENSFCAG00000046235	non_coding_exon_variant	Other				ENSFCAT00000067070	1		LOC102902071	missense_variant	Missense	XM_006940396.4	XM_006940396.4:c.598C>T	p.Pro200Ser	XM_006940396.4	1	56.3739
C1:211542494	A/-	1	0.0125	80	1	0	0.310345	20,9	29	99	0/1	Heterozygous	ENSFCAG00000046284	frameshift_variant	LoF	ENSFCAT00000057935	ENSFCAT00000057935:c.40delA	p.Ser14Alafs*108	ENSFCAT00000057935	1	10.8333	LOC109503062,LOC111561915	frameshift_variant	LoF	XM_019839145.2,XM_023259766.1	XM_019839145.2:c.40delA,XM_023259766.1:c.*1-321delA	p.Ser14Alafs*108,	XM_023259766.1,XM_019839145.2	2,1	,10.8333
C1:211542494	AGCTGCGGCGGCGGCTGCGGCGGCTGCGGT/-	1	0.0125	80	1	0	0.310345	20,9	29	99	0/1	Heterozygous	ENSFCAG00000046284	inframe_deletion	Missense	ENSFCAT00000057935	ENSFCAT00000057935:c.40_69del	p.Ser14_Gly23del	ENSFCAT00000057935	1	10.8333	LOC109503062,LOC111561915	inframe_deletion	Missense	XM_019839145.2,XM_023259766.1	XM_019839145.2:c.40_69del,XM_023259766.1:c.*1-321_*1-292del	p.Ser14_Gly23del,	XM_023259766.1,XM_019839145.2	2,1	,10.8333
C1:211542500	G/-	1	0.0125	80	1	0	0.310345	20,9	29	99	0/1	Heterozygous	ENSFCAG00000046284	frameshift_variant	LoF	ENSFCAT00000057935	ENSFCAT00000057935:c.47delG	p.Gly16Alafs*106	ENSFCAT00000057935	1	12.7778	LOC109503062,LOC111561915	frameshift_variant	LoF	XM_019839145.2,XM_023259766.1	XM_019839145.2:c.47delG,XM_023259766.1:c.*1-314delG	p.Gly16Alafs*106,	XM_023259766.1,XM_019839145.2	2,1	,12.7778
C1:211542502	C/-	1	0.0125	80	1	0	0.310345	20,9	29	99	0/1	Heterozygous	ENSFCAG00000046284	frameshift_variant	LoF	ENSFCAT00000057935	ENSFCAT00000057935:c.48delC	p.Gly17Alafs*105	ENSFCAT00000057935	1	13.0556	LOC109503062,LOC111561915	frameshift_variant	LoF	XM_019839145.2,XM_023259766.1	XM_019839145.2:c.48delC,XM_023259766.1:c.*1-313delC	p.Gly17Alafs*105,	XM_023259766.1,XM_019839145.2	2,1	,13.0556
C1:211542504	GCGGC/-	1	0.0125	80	1	0	0.310345	20,9	29	99	0/1	Heterozygous	ENSFCAG00000046284	frameshift_variant	LoF	ENSFCAT00000057935	ENSFCAT00000057935:c.50_54delGCGGC	p.Gly17Valfs*9	ENSFCAT00000057935	1	13.6111	LOC109503062,LOC111561915	frameshift_variant	LoF	XM_019839145.2,XM_023259766.1	XM_019839145.2:c.50_54delGCGGC,XM_023259766.1:c.*1-311_*1-307delGCGGC	p.Gly17Valfs*9,	XM_023259766.1,XM_019839145.2	2,1	,13.6111
C1:211542505	C/-	1	0.0125	80	1	0	0.310345	20,9	29	99	0/1	Heterozygous	ENSFCAG00000046284	frameshift_variant	LoF	ENSFCAT00000057935	ENSFCAT00000057935:c.51delC	p.Gly18Alafs*104	ENSFCAT00000057935	1	13.8889	LOC109503062,LOC111561915	frameshift_variant	LoF	XM_019839145.2,XM_023259766.1	XM_019839145.2:c.51delC,XM_023259766.1:c.*1-310delC	p.Gly18Alafs*104,	XM_023259766.1,XM_019839145.2	2,1	,13.8889
C1:211542509	TGCGGC/-	1	0.0125	80	1	0	0.310345	20,9	29	99	0/1	Heterozygous	ENSFCAG00000046284	inframe_deletion	Missense	ENSFCAT00000057935	ENSFCAT00000057935:c.55_60delTGCGGC	p.Cys19_Gly20del	ENSFCAT00000057935	1	15	LOC109503062,LOC111561915	inframe_deletion	Missense	XM_019839145.2,XM_023259766.1	XM_019839145.2:c.55_60delTGCGGC,XM_023259766.1:c.*1-306_*1-301delTGCGGC	p.Cys19_Gly20del,	XM_023259766.1,XM_019839145.2	2,1	,15
C1:211542514	CGGCTGCGGT/-	1	0.0125	80	1	0	0.310345	20,9	29	99	0/1	Heterozygous	ENSFCAG00000046284	frameshift_variant	LoF	ENSFCAT00000057935	ENSFCAT00000057935:c.60_69delCGGCTGCGGT	p.Gly21Alafs*98	ENSFCAT00000057935	1	16.3889	LOC109503062,LOC111561915	frameshift_variant	LoF	XM_019839145.2,XM_023259766.1	XM_019839145.2:c.60_69delCGGCTGCGGT,XM_023259766.1:c.*1-301_*1-292delCGGCTGCGGT	p.Gly21Alafs*98,	XM_023259766.1,XM_019839145.2	2,1	,16.3889
C2:1993293	C/T	1	0.0125	80	1	0	0.4	6,4	10	99	0/1	Heterozygous	ENSFCAG00000046465,TSPEAR	splice_region_variant	Other	,ENSFCAT00000001772	,ENSFCAT00000001772:c.86-37711C>T	,	ENSFCAT00000001772,ENSFCAT00000032768	2,2	,	LOC109496909,TSPEAR	missense_variant	Missense	XM_023260857.1,XM_023238640.1	XM_023260857.1:c.221G>A,XM_023238640.1:c.86-37711C>T	p.Gly74Glu,	XM_023238641.1,XM_023238640.1,XM_023260857.1	2,2,1	,,13.4065
C2:1993298	G/A	1	0.0125	80	1	0	0.363636	7,4	11	99	0/1	Heterozygous	ENSFCAG00000046465,TSPEAR	splice_region_variant	Other	,ENSFCAT00000001772	,ENSFCAT00000001772:c.86-37706G>A	,	ENSFCAT00000001772,ENSFCAT00000032768	2,2	,	LOC109496909,TSPEAR	synonymous_variant	Other	XM_023260857.1,XM_023238640.1	XM_023260857.1:c.216C>T,XM_023238640.1:c.86-37706G>A	p.Cys72=,	XM_023238641.1,XM_023238640.1,XM_023260857.1	2,2,1	,,13.1018
E1:45344419	C/T	1	0.0125	80	1	0	0.139276	309,50	359	99	0/1	Heterozygous	ENSFCAG00000046546	missense_variant	Missense	ENSFCAT00000053446	ENSFCAT00000053446:c.4096G>A	p.Val1366Met	ENSFCAT00000061422,ENSFCAT00000053446	7,4	44.6777,81.1534	LOC101100197,LOC105259662	missense_variant	Missense	,XM_023244472.1	,XM_023244472.1:c.7612G>A	,p.Val2538Met	XM_023244472.1,XR_002738220.1,XR_002738222.1,XR_002738223.1	7,6,6,6	84.7928,,,
D2:9022227	G/A	1	0.0125	80	1	0	0.402685	89,60	149	99	0/1	Heterozygous	ENSFCAG00000046678	missense_variant	Missense	ENSFCAT00000056935	ENSFCAT00000056935:c.454G>A	p.Val152Ile	ENSFCAT00000056935	2	29.4922	LOC101100156	missense_variant	Missense	XM_003993890.5	XM_003993890.5:c.454G>A	p.Val152Ile	XM_003993890.5,XM_023240357.1	2,2	29.4922,24.6347
B2:153400602	G/A	1	0.0125	80	1	0	0.448276	32,26	58	99	0/1	Heterozygous	ENSFCAG00000046716	non_coding_exon_variant	Other				ENSFCAT00000064108	3		KIF25	missense_variant	Missense	XM_023254593.1	XM_023254593.1:c.659G>A	p.Arg220Gln	XM_023254594.1,XM_023254593.1,XM_023254595.1	8,8,8	34.8148,32.2549,37.8161
D1:6960459	C/T	1	0.0125	80	1	0	0.32	85,40	125	99	0/1	Heterozygous	ENSFCAG00000046781	non_coding_exon_variant	Other				ENSFCAT00000060130	9		EXPH5	synonymous_variant	Other	XM_019811252.2	XM_019811252.2:c.5955G>A	p.Thr1985=	XM_019811256.2,XM_019811255.2,XM_019811254.1,XM_019811252.2,XM_019811253.2	4,6,7,6,6	98.8809,98.9459,98.9459,98.9859,98.9854
D1:6961819	A/C	1	0.0125	80	1	0	0.493151	74,72	146	99	0/1	Heterozygous	ENSFCAG00000046781	non_coding_exon_variant	Other				ENSFCAT00000060130	9		EXPH5	missense_variant	Missense	XM_019811252.2	XM_019811252.2:c.4595T>G	p.Leu1532Arg	XM_019811256.2,XM_019811255.2,XM_019811254.1,XM_019811252.2,XM_019811253.2	4,6,7,6,6	73.9314,75.445,75.445,76.3757,76.3639
B3:121456054	A/G	1	0.0125	80	1	0	0.5	31,31	62	99	0/1	Heterozygous	ENTPD5	splice_region_variant	Other	ENSFCAT00000029948	ENSFCAT00000029948:c.784+6T>C		ENSFCAT00000029948,ENSFCAT00000044779,ENSFCAT00000057236	10,9,12	,,	ENTPD5	splice_region_variant	Other	XM_023255829.1	XM_023255829.1:c.784+6T>C		XM_023255841.1,XM_023255840.1,XM_023255844.1,XM_023255843.1,XM_023255832.1,XM_023255830.1,XM_023255837.1,XM_023255838.1,XM_023255835.1,XM_023255839.1,XM_023255829.1,XM_023255845.1,XM_023255846.1,XM_023255847.1,XM_023255834.1,XM_023255833.1,XM_023255831.1,XM_023255836.1,XM_023255842.1	10,10,10,9,12,12,12,12,13,12,12,11,11,10,12,11,12,12,11	,,,,,,,,,,,,,,,,,,
D3:1014896	G/A	1	0.0125	80	1	0	0.555556	56,70	126	99	0/1	Heterozygous	EP400	missense_variant	Missense	ENSFCAT00000043946	ENSFCAT00000043946:c.6584C>T	p.Ser2195Leu	ENSFCAT00000043946	35	73.4382	EP400	missense_variant	Missense	XM_023241252.1	XM_023241252.1:c.6890C>T	p.Ser2297Leu	XM_023241252.1	39	74.5563
C1:11796577	C/T	1	0.0125	80	1	0	0.625	12,20	32	99	0/1	Heterozygous	EPHA2	missense_variant	Missense	ENSFCAT00000010173	ENSFCAT00000010173:c.1603G>A	p.Val535Ile	ENSFCAT00000010173	8	56.9904	EPHA2	missense_variant	Missense	XM_023258174.1	XM_023258174.1:c.1714G>A	p.Val572Ile	XM_023258174.1	9	58.6242
C1:16724997	G/A	1	0.0125	80	1	0	0.477987	83,76	159	99	0/1	Heterozygous	EPHA8	missense_variant	Missense	ENSFCAT00000028664	ENSFCAT00000028664:c.520G>A	p.Gly174Ser	ENSFCAT00000036239,ENSFCAT00000028664	3,3	35.0318,17.2311	EPHA8	missense_variant	Missense	XM_003989639.5	XM_003989639.5:c.520G>A	p.Gly174Ser	XM_003989639.5	3	17.2311
C1:78403816	G/C	1	0.0125	80	1	0	0.396825	76,50	126	99	0/1	Heterozygous	EPHX4	missense_variant	Missense	ENSFCAT00000001592	ENSFCAT00000001592:c.169G>C	p.Glu57Gln	ENSFCAT00000001592	1	15.427	EPHX4	missense_variant	Missense	XM_019839090.2	XM_019839090.2:c.169G>C	p.Glu57Gln	XM_019839090.2	1	15.427
E1:17977184	C/T	1	0.0125	80	1	0	0.412162	87,61	148	99	0/1	Heterozygous	ERAL1	missense_variant	Missense	ENSFCAT00000005234	ENSFCAT00000005234:c.30G>A	p.Met10Ile	ENSFCAT00000005234	1	2.207	ERAL1	missense_variant	Missense	XM_003996475.4	XM_003996475.4:c.30G>A	p.Met10Ile	XM_003996475.4	1	2.207
B1:147660659	C/T	1	0.0125	80	1	0	0.617021	18,29	47	99	0/1	Heterozygous	EREG	stop_gained	LoF	ENSFCAT00000022621	ENSFCAT00000022621:c.69G>A	p.Trp23Ter	ENSFCAT00000022621	2	9.98532	EREG	stop_gained	LoF	XM_023253401.1	XM_023253401.1:c.69G>A	p.Trp23Ter	XM_023253401.1	2	9.98532
D4:5973753	C/T	1	0.0125	80	1	0	0.692308	16,36	52	99	0/1	Heterozygous	ERMP1,RIC1	splice_region_variant	Other	ENSFCAT00000014916,ENSFCAT00000062467	ENSFCAT00000014916:c.2068-3C>T,ENSFCAT00000062467:c.4042+16685G>A	,	ENSFCAT00000014916,ENSFCAT00000062467	12,26	,	ERMP1,RIC1	splice_region_variant	Other	XM_023243273.1,	XM_023243273.1:c.2068-3C>T,	,	XM_023243275.1,XM_023243274.1,XM_023243273.1,XR_002737783.1,XR_002737785.1	12,10,12,27,27	,,,,
B1:51264803	G/A	1	0.0125	80	1	0	0.471831	75,67	142	99	0/1	Heterozygous	ESCO2	missense_variant	Missense	ENSFCAT00000014430	ENSFCAT00000014430:c.247G>A	p.Gly83Ser	ENSFCAT00000014430	3	13.5987	ESCO2	missense_variant	Missense	XM_006930741.3	XM_006930741.3:c.247G>A	p.Gly83Ser	XM_006930741.3	3	13.5987
E2:7125696	G/A	1	0.0125	80	1	0	0.579545	37,51	88	99	0/1	Heterozygous	ETFB	missense_variant	Missense	ENSFCAT00000054891	ENSFCAT00000054891:c.634G>A	p.Gly212Arg	ENSFCAT00000054891	6	82.4219	ETFB	missense_variant	Missense	XM_003997457.4	XM_003997457.4:c.634G>A	p.Gly212Arg	XM_003997457.4	6	82.4219
F1:69032715	G/A	1	0.0125	80	1	0	0.416667	14,10	24	99	0/1	Heterozygous	ETV3L	missense_variant	Missense	ENSFCAT00000052306	ENSFCAT00000052306:c.589G>A	p.Gly197Ser	ENSFCAT00000060150,ENSFCAT00000052306	4,4	,54.2936	ETV3L	missense_variant	Missense	XM_023247503.1	XM_023247503.1:c.589G>A	p.Gly197Ser	XM_023247503.1	4	54.2936
B1:202757122	C/T	1	0.0125	80	1	0	0.496124	65,64	129	99	0/1	Heterozygous	EVC2	missense_variant	Missense	ENSFCAT00000049596	ENSFCAT00000049596:c.544G>A	p.Val182Met	ENSFCAT00000049596,ENSFCAT00000004076	5,4	14.0856,9.28513	EVC2	missense_variant	Missense	XM_023253318.1	XM_023253318.1:c.559G>A	p.Val187Met	XM_023253318.1	5	14.3077
D4:95862674	C/A	1	0.0125	80	1	0	0.483333	31,29	60	99	0/1	Heterozygous	EXD3	missense_variant	Missense	ENSFCAT00000003581	ENSFCAT00000003581:c.2297G>T	p.?	ENSFCAT00000003581	21	89.6175	EXD3	missense_variant	Missense	XM_023243117.1	XM_023243117.1:c.2696G>T	p.Gly899Val	XM_023243122.1,XM_023243123.1,XM_023243124.1,XM_023243117.1,XM_023243120.1,XM_023243121.1	17,18,19,20,23,23	89.2783,88.6534,88.4546,91.294,90.1983,90.1983
D4:95878880	C/T	1	0.0125	80	1	0	0.452632	52,43	95	99	0/1	Heterozygous	EXD3	missense_variant	Missense	ENSFCAT00000003581	ENSFCAT00000003581:c.2063G>A	p.?	ENSFCAT00000003581	18	80.484	EXD3	missense_variant	Missense	XM_023243117.1	XM_023243117.1:c.2462G>A	p.Arg821His	XM_023243122.1,XM_023243123.1,XM_023243124.1,XM_023243117.1,XM_023243120.1,XM_023243121.1	14,15,16,17,20,20	79.5161,78.3223,77.9425,83.3672,81.2738,81.2738
D4:90852379	G/-	1	0.0125	80	1	0	0.518072	40,43	83	99	0/1	Heterozygous	EXOSC2	frameshift_variant	LoF	ENSFCAT00000028992	ENSFCAT00000028992:c.18delG	p.Arg6Serfs*57	ENSFCAT00000028992,ENSFCAT00000060170,ENSFCAT00000066395	1,1,1	1.92744,2.11443,2.14646	EXOSC2	frameshift_variant	LoF	XM_003995972.5	XM_003995972.5:c.18delG	p.Arg6Serfs*57	XM_003995972.5	1	1.92744
E2:7740828	C/G	1	0.0125	80	1	0	0.4	30,20	50	99	0/1	Heterozygous	FAM71E1	missense_variant	Missense	ENSFCAT00000000332	ENSFCAT00000000332:c.558C>G	p.Asp186Glu	ENSFCAT00000000332	4	86.7601	FAM71E1	missense_variant	Missense	XM_019818644.2	XM_019818644.2:c.657C>G	p.Asp219Glu	XM_019818644.2,XM_006940953.4	4,4	88.172,86.727
F2:68596008	G/A	1	0.0125	80	1	0	0.521739	55,60	115	99	0/1	Heterozygous	FAM83A	missense_variant	Missense	ENSFCAT00000047216	ENSFCAT00000047216:c.1072G>A	p.Gly358Ser	ENSFCAT00000047216,ENSFCAT00000050137,ENSFCAT00000063794	4,3,4	81.8807,,	CF2H8orf76,FAM83A	missense_variant	Missense	,XM_004000093.4	,XM_004000093.4:c.1072G>A	,p.Gly358Ser	XM_004000093.4,XR_002152102.2	4,6	81.8807,
A2:159003147	G/T	1	0.0125	80	1	0	0.666667	1,2	3	32	0/1	Heterozygous	FAM131B	splice_region_variant	Other	ENSFCAT00000064491	ENSFCAT00000064491:c.174+8C>A		ENSFCAT00000064491,ENSFCAT00000063366,ENSFCAT00000007281	3,3,3	,,	FAM131B	splice_region_variant	Other	XM_023250667.1	XM_023250667.1:c.174+8C>A		XM_023250667.1,XM_023250668.1	3,3	,
B3:17135461	C/T	1	0.0125	80	1	0	0.496241	67,66	133	99	0/1	Heterozygous	FAM169B	missense_variant	Missense	ENSFCAT00000033791	ENSFCAT00000033791:c.410G>A	p.Arg137Gln	ENSFCAT00000033791	4	70.639	FAM169B	missense_variant	Missense	XM_023254964.1	XM_023254964.1:c.884G>A	p.Arg295Gln	XM_023254964.1,XM_023254965.1,XR_002742821.1	8,7,8	78.9097,76.0892,
C1:24612870	G/T	1	0.0125	80	1	0	0.458333	52,44	96	99	0/1	Heterozygous	FAM229A	missense_variant	Missense	ENSFCAT00000054823	ENSFCAT00000054823:c.302C>A	p.Pro101Gln	ENSFCAT00000054823	3	77.7778	FAM229A	missense_variant	Missense	XM_023258412.1	XM_023258412.1:c.302C>A	p.Pro101Gln	XM_023258412.1	3	77.7778
C1:193366416	G/A	1	0.0125	80	1	0	0.390909	67,43	110	99	0/1	Heterozygous	FASTKD2	missense_variant	Missense	ENSFCAT00000015377	ENSFCAT00000015377:c.358G>A	p.Glu120Lys	ENSFCAT00000015377	1	17.2464	FASTKD2	missense_variant	Missense	XM_011285507.3	XM_011285507.3:c.358G>A	p.Glu120Lys	XM_011285507.3	2	17.2464
A1:197895041	C/T	1	0.0125	80	1	0	0.410853	76,53	129	99	0/1	Heterozygous	FAT2	missense_variant	Missense	ENSFCAT00000025801	ENSFCAT00000025801:c.5066C>T	p.Ser1689Leu	ENSFCAT00000025801	10	38.7855	FAT2,SLC36A1	missense_variant	Missense	XM_006927970.4,XM_019840113.2	XM_006927970.4:c.5066C>T,XM_019840113.2:c.1159+61792G>A	p.Ser1689Leu,	XM_019840113.2,XM_019840121.2,XM_006927970.4	10,11,10	,,38.7855
A2:5821731	C/T	1	0.0125	80	1	0	0.409836	36,25	61	99	0/1	Heterozygous	FBN3	missense_variant	Missense	ENSFCAT00000014952	ENSFCAT00000014952:c.1003C>T	p.Pro335Ser	ENSFCAT00000014952	8	11.9628	FBN3	missense_variant	Missense	XM_023244548.1	XM_023244548.1:c.1129C>T	p.Pro377Ser	XM_023244548.1	9	13.1561
B2:140696723	T/C	1	0.0125	80	1	0	0.469027	60,53	113	99	0/1	Heterozygous	FBXO5	missense_variant	Missense	ENSFCAT00000028796	ENSFCAT00000028796:c.509A>G	p.Asn170Ser	ENSFCAT00000028796	2	37.6296	FBXO5	missense_variant	Missense	XM_011282567.2	XM_011282567.2:c.509A>G	p.Asn170Ser	XM_011282567.2	2	37.6296
F2:48308423	A/G	1	0.0125	80	1	0	0.478571	73,67	140	99	0/1	Heterozygous	FBXO43	missense_variant	Missense	ENSFCAT00000001868	ENSFCAT00000001868:c.421T>C	p.?	ENSFCAT00000001868	2	20.4978	FBXO43	missense_variant	Missense	XM_023248332.1	XM_023248332.1:c.1423T>C	p.Ser475Pro	XM_023248332.1	7	46.6077
C2:83136399	T/C	1	0.0125	80	1	0	0.479769	90,83	173	99	0/1	Heterozygous	FETUB	missense_variant	Missense	ENSFCAT00000012061	ENSFCAT00000012061:c.890A>G	p.Lys297Arg	ENSFCAT00000012061,ENSFCAT00000052079,ENSFCAT00000058229	8,6,5	77.5742,75.0969,72.8903	FETUB	missense_variant	Missense	XM_019840008.2	XM_019840008.2:c.890A>G	p.Lys297Arg	XM_019840007.1,XM_019840008.2	6,8	75.8004,77.5742
D4:945395	G/A	1	0.0125	80	1	0	0.388889	22,14	36	99	0/1	Heterozygous	FGD3	splice_region_variant	Other	ENSFCAT00000015138	ENSFCAT00000015138:c.1766-8G>A		ENSFCAT00000015138	17		FGD3	splice_acceptor_variant	LoF	XM_003995335.5	XM_003995335.5:c.1855-1G>A		XM_006939011.4,XM_019815651.2,XM_019815652.2,XM_006939012.4,XM_003995335.5,XM_019815650.2	17,17,16,17,17,17	,,,,,
C2:78150220	G/A	1	0.0125	80	1	0	0.475728	54,49	103	99	0/1	Heterozygous	FGF12	missense_variant	Missense	ENSFCAT00000026361	ENSFCAT00000026361:c.158G>A	p.Arg53His	ENSFCAT00000038944,ENSFCAT00000067161,ENSFCAT00000056960,ENSFCAT00000026361	2,2,2,1	,,,21.4481	FGF12	missense_variant	Missense	XM_003991788.5	XM_003991788.5:c.158G>A	p.Arg53His	XM_011286026.3,XM_019839972.2,XM_003991788.5	3,2,1	,,21.4481
D3:60084196	G/A	1	0.0125	80	1	0	0.538462	30,35	65	99	0/1	Heterozygous	FHOD3	missense_variant	Missense	ENSFCAT00000059238	ENSFCAT00000059238:c.3965G>A	p.Ser1322Asn	ENSFCAT00000059238,ENSFCAT00000008804,ENSFCAT00000065375,ENSFCAT00000051217	24,23,23,25	91.5685,91.5215,91.468,92.1908	FHOD3	missense_variant	Missense	XM_023241880.1	XM_023241880.1:c.4490G>A	p.Ser1497Asn	XM_023241880.1,XM_023241893.1,XM_023241892.1,XM_023241890.1,XM_023241889.1,XM_023241886.1,XM_023241888.1,XM_023241887.1,XM_023241884.1,XM_023241885.1,XM_023241882.1,XM_023241883.1,XM_023241881.1,XM_023241891.1,XM_023241894.1	27,22,23,24,25,26,25,26,26,26,27,26,26,23,19	92.4804,91.4198,91.5215,91.5685,91.7121,92.3287,91.7514,91.8889,92.3624,92.3432,92.4242,92.4006,92.4431,91.5685,90.9272
B2:33037575	T/G	1	0.0125	80	1	0	0.527778	68,76	144	99	0/1	Heterozygous	FKBPL	missense_variant	Missense	ENSFCAT00000004525	ENSFCAT00000004525:c.909A>C	p.Glu303Asp	ENSFCAT00000004525	1	86.4762	FKBPL	missense_variant	Missense	XM_003985960.4	XM_003985960.4:c.909A>C	p.Glu303Asp	XM_003985960.4	2	86.4762
A1:91943462	T/C	1	0.0125	80	1	0	0.466667	40,35	75	99	0/1	Heterozygous	FLT4	missense_variant	Missense	ENSFCAT00000047889	ENSFCAT00000047889:c.1688T>C	p.Val563Ala	ENSFCAT00000047889,ENSFCAT00000001882	13,13	41.1966,43.2232	FLT4	missense_variant	Missense	XM_006927498.4	XM_006927498.4:c.1691T>C	p.Val564Ala	XM_006927499.4,XM_006927498.4	13,13	41.2698,41.2396
A1:110977475	C/T	1	0.0125	80	1	0	0.351351	24,13	39	99	0/1	Heterozygous	FNIP1	splice_region_variant	Other	ENSFCAT00000025297	ENSFCAT00000025297:c.92+8G>A		ENSFCAT00000025297,ENSFCAT00000051512,ENSFCAT00000055338	1,1,1	,,	FNIP1	splice_region_variant	Other	XM_003980742.5	XM_003980742.5:c.92+8G>A		XM_003980742.5,XM_003980741.5	1,1	,
D1:61594813	A/C	1	0.0125	80	1	0	0.613636	34,54	88	99	0/1	Heterozygous	FOLR1	missense_variant	Missense	ENSFCAT00000027144	ENSFCAT00000027144:c.11T>G	p.Leu4Arg	ENSFCAT00000027144	2	1.30719	FOLR1,LOC111556611	missense_variant	Missense	XM_003992769.5,	XM_003992769.5:c.11T>G,	p.Leu4Arg,	XM_006936993.4,XM_003992769.5,XR_002736232.1	2,2,1	1.30719,1.30719,
C1:46371756	A/G	1	0.0125	80	1	0	0.434109	73,56	129	99	0/1	Heterozygous	FYB2	missense_variant	Missense	ENSFCAT00000008244	ENSFCAT00000008244:c.347T>C	p.Val116Ala	ENSFCAT00000008244	2	16.3826	FYB2	missense_variant	Missense	XM_023257830.1	XM_023257830.1:c.668T>C	p.Val223Ala	XM_023257830.1	2	25.0658
C2:46282244	G/C	1	0.0125	80	1	0	0.54902	23,28	51	99	0/1	Heterozygous	GABRR3	missense_variant	Missense	ENSFCAT00000019042	ENSFCAT00000019042:c.124C>G	p.Arg42Gly	ENSFCAT00000019042	2	8.70488	GABRR3	missense_variant	Missense	XM_006935978.3	XM_006935978.3:c.124C>G	p.Arg42Gly	XM_019839590.2,XM_019839592.2,XM_006935978.3	2,3,2	8.70488,8.70488,8.70488
C2:46282252	T/C	1	0.0125	80	1	0	0.590164	25,36	61	99	0/1	Heterozygous	GABRR3	missense_variant	Missense	ENSFCAT00000019042	ENSFCAT00000019042:c.116A>G	p.Lys39Arg	ENSFCAT00000019042	2	8.13871	GABRR3	missense_variant	Missense	XM_006935978.3	XM_006935978.3:c.116A>G	p.Lys39Arg	XM_019839590.2,XM_019839592.2,XM_006935978.3	2,3,2	8.13871,8.13871,8.13871
B4:80024443	C/T	1	0.0125	80	1	0	0.307692	54,24	78	99	0/1	Heterozygous	GALNT6	missense_variant	Missense	ENSFCAT00000004413	ENSFCAT00000004413:c.1424G>A	p.Arg475His	ENSFCAT00000004413	9	76.137	GALNT6	missense_variant	Missense	XM_006933704.3	XM_006933704.3:c.1424G>A	p.Arg475His	XM_019834945.2,XM_006933704.3,XM_019834943.2,XM_023257079.1,XM_023257078.1	9,9,9,9,9	76.137,76.137,76.137,73.7801,76.137
D3:16558096	G/A	1	0.0125	80	1	0	0.481481	42,39	81	99	0/1	Heterozygous	GCN1	missense_variant	Missense	ENSFCAT00000013357	ENSFCAT00000013357:c.1141C>T	p.Arg381Cys	ENSFCAT00000013357,ENSFCAT00000051353,ENSFCAT00000066565	14,13,14	15.3597,15.3597,15.6895	GCN1	missense_variant	Missense	XM_023241481.1	XM_023241481.1:c.1732C>T	p.Arg578Cys	XM_023241481.1	19	21.6024
A3:129426714	AA/-	1	0.0125	80	1	0	0.484375	66,62	128	99	0/1	Heterozygous	GEN1	frameshift_variant	LoF	ENSFCAT00000013585	ENSFCAT00000013585:c.2112_2113delTT	p.Ile706Cysfs*2	ENSFCAT00000013585	13	77.5818	GEN1	frameshift_variant	LoF	XM_011281315.3	XM_011281315.3:c.2112_2113delTT	p.Ile706Cysfs*2	XM_023252084.1,XM_011281315.3,XM_023252083.1	14,13,14	78.8864,77.5818,77.5818
A2:103322762	-/CCT	1	0.0125	80	1	0	0.507042	35,36	71	99	0/1	Heterozygous	GLCCI1	inframe_insertion	Missense	ENSFCAT00000065397	ENSFCAT00000065397:c.19_21dupTCC	p.Ser10_Gln11insSer	ENSFCAT00000065397	2	1.28913	GLCCI1	inframe_insertion	Missense	XM_023242103.1	XM_023242103.1:c.712_714dupTCC	p.Ser241_Gln242insSer	XM_023242103.1	2	30.7494
B4:101381674	G/A	1	0.0125	80	1	0	0.666667	7,14	21	99	0/1	Heterozygous	GLIPR1L2	missense_variant	Missense	ENSFCAT00000053072	ENSFCAT00000053072:c.1061G>A	p.Gly354Glu	ENSFCAT00000053072	6	98.9729	GLIPR1L2	missense_variant	Missense	XM_019835241.2	XM_019835241.2:c.1061G>A	p.Gly354Glu	XM_019835241.2	6	98.9729
A1:197642689	T/C	1	0.0125	80	1	0	0.436364	62,48	110	99	0/1	Heterozygous	GLRA1	missense_variant	Missense	ENSFCAT00000018818	ENSFCAT00000018818:c.1145T>C	p.Val382Ala	ENSFCAT00000018818	9	84.7407	GLRA1	missense_variant	Missense	XM_003981371.4	XM_003981371.4:c.1169T>C	p.Val390Ala	XM_003981370.4,XM_003981371.4	9,9	84.7407,85.0073
B2:5542791	C/G	1	0.0125	80	1	0	0.57377	26,35	61	99	0/1	Heterozygous	GPLD1	missense_variant	Missense	ENSFCAT00000011096	ENSFCAT00000011096:c.56C>G	p.Pro19Arg	ENSFCAT00000011096	2	2.17994	GPLD1	missense_variant	Missense	XM_019830142.2	XM_019830142.2:c.56C>G	p.Pro19Arg	XM_019830143.2,XM_023253615.1,XM_019830146.2,XM_019830144.2,XM_019830145.2,XM_019830147.2,XM_019830142.2,XM_019830148.1	2,2,2,2,2,2,2,1	2.17736,2.24124,2.30029,2.17994,2.28881,2.30318,2.17736,
A1:70690928	C/G	1	0.0125	80	1	0	0.53125	75,85	160	99	0/1	Heterozygous	GPR18,UBAC2	missense_variant	Missense	ENSFCAT00000029190,ENSFCAT00000010227	ENSFCAT00000029190:c.781G>C,ENSFCAT00000010227:c.536+6491C>G	p.Glu261Gln,	ENSFCAT00000010227,ENSFCAT00000029190	4,1	,78.3133	GPR18,UBAC2	missense_variant	Missense	XM_019828970.2,XM_019828954.2	XM_019828970.2:c.781G>C,XM_019828954.2:c.536+6491C>G	p.Glu261Gln,	XM_019828928.2,XM_019828954.2,XM_019828945.2,XM_019828949.2,XM_019828950.2,XM_006927374.4,XM_019828937.2,XM_019828970.2	4,4,4,4,4,4,4,2	,,,,,,,78.3133
C1:93284705	C/A	1	0.0125	80	1	0	0.176471	42,9	51	58	0/1	Heterozygous	GPSM2	splice_region_variant	Other	ENSFCAT00000019179	ENSFCAT00000019179:c.1193-5C>A		ENSFCAT00000019179,ENSFCAT00000045600	11,10	,	GPSM2	splice_region_variant	Other	XM_023258955.1	XM_023258955.1:c.1451-5C>A		XM_023258957.1,XM_023258956.1,XM_023258955.1,XM_023258958.1,XM_023258959.1	10,10,10,11,11	,,,,
B2:1984720	G/A	1	0.0125	80	1	0	0.6875	5,11	16	99	0/1	Heterozygous	GPX6	5_prime_UTR_premature_start_codon_gain_variant	Missense	ENSFCAT00000003374	ENSFCAT00000003374:c.-151G>A	p.Met1ext-50	ENSFCAT00000003374	2		GPX6	5_prime_UTR_premature_start_codon_gain_variant	Missense	XM_019830099.2	XM_019830099.2:c.-151G>A	p.Met1ext-50	XM_023254696.1,XM_019830099.2	3,2	,
A3:135797694	A/G	1	0.0125	80	1	0	0.58209	28,39	67	99	0/1	Heterozygous	GRHL1	splice_region_variant	Other	ENSFCAT00000007858	ENSFCAT00000007858:c.1591+7T>C		ENSFCAT00000058943,ENSFCAT00000007858	10,14	,	GRHL1	splice_region_variant	Other	XM_023252120.1	XM_023252120.1:c.1591+7T>C		XM_023252120.1	14
A2:20451763	G/A	1	0.0125	80	1	0	0.489583	49,47	96	99	0/1	Heterozygous	GRM2	missense_variant	Missense	ENSFCAT00000040046	ENSFCAT00000040046:c.2116G>A	p.Gly706Ser	ENSFCAT00000040046,ENSFCAT00000006425	3,4	80.756,	GRM2	missense_variant	Missense	XM_006928832.4	XM_006928832.4:c.2116G>A	p.Gly706Ser	XR_002739877.1,XM_023249255.1,XM_006928832.4,XR_002739875.1,XM_019822261.2,XM_019822269.2,XM_019822266.2	3,3,3,3,4,3,3	,80.5556,80.756,,80.756,75.2577,75.2577
D1:100712829	G/A	1	0.0125	80	1	0	0.487603	62,59	121	99	0/1	Heterozygous	HARBI1	missense_variant	Missense	ENSFCAT00000026589	ENSFCAT00000026589:c.164C>T	p.Ala55Val	ENSFCAT00000026589	2	15.5238	HARBI1	missense_variant	Missense	XM_019812353.2	XM_019812353.2:c.164C>T	p.Ala55Val	XM_019812353.2,XM_019812354.2	2,2	15.5238,15.5238
E2:17972885	C/T	1	0.0125	80	1	0	0.428571	36,27	63	99	0/1	Heterozygous	HAUS5	missense_variant	Missense	ENSFCAT00000023255	ENSFCAT00000023255:c.1012G>A	p.Glu338Lys	ENSFCAT00000023255	12	53.1546	HAUS5	missense_variant	Missense	XM_003997978.5	XM_003997978.5:c.1012G>A	p.Glu338Lys	XM_019818732.1,XM_019818733.2,XM_019818730.2,XM_019818734.1,XM_019818731.1,XM_003997978.5	10,11,10,12,10,12	45.6044,44.382,45.6044,44.382,45.6044,53.1546
B2:124676306	T/C	1	0.0125	80	1	0	0.527559	60,67	127	99	0/1	Heterozygous	HBS1L	missense_variant	Missense	ENSFCAT00000001810	ENSFCAT00000001810:c.433+1994A>G		ENSFCAT00000052161,ENSFCAT00000001810,ENSFCAT00000052598,ENSFCAT00000058126,ENSFCAT00000056381,ENSFCAT00000043278	1,4,3,3,5,5	,,,,,62.9921	HBS1L	missense_variant	Missense	XM_006932040.3	XM_006932040.3:c.433+1994A>G		XM_006932041.3,XM_006932040.3,XM_011282599.3	1,4,5	,,62.9921
C1:24000805	C/A	1	0.0125	80	1	0	0.561644	32,41	73	99	0/1	Heterozygous	HCRTR1	missense_variant	Missense	ENSFCAT00000039602	ENSFCAT00000039602:c.58C>A	p.Pro20Thr	ENSFCAT00000039602,ENSFCAT00000015669	2,1	4.43925,4.85933	HCRTR1	missense_variant	Missense	XM_003989799.3	XM_003989799.3:c.58C>A	p.Pro20Thr	XM_003989799.3	2	4.43925
A2:112969105	-/T	1	0.0125	80	1	0	0.524194	59,65	124	99	0/1	Heterozygous	HDAC9	splice_region_variant	Other	ENSFCAT00000034144	ENSFCAT00000034144:c.1247-4dupT		ENSFCAT00000065386,ENSFCAT00000034144,ENSFCAT00000040518,ENSFCAT00000023538,ENSFCAT00000041742	12,11,10,9,12	,,,,	HDAC9	splice_region_variant	Other	XM_019825556.1	XM_019825556.1:c.1325-4dupT		XM_019825569.1,XM_019825582.2,XM_019825577.2,XM_019825580.2,XM_019825576.2,XM_019825581.2,XM_023250423.1,XM_019825574.2,XM_019825564.2,XM_019825561.2,XM_019825563.2,XM_019825573.2,XM_019825562.2,XM_019825560.2,XM_023250422.1,XM_023250421.1,XM_019825565.2,XR_002153708.2,XM_019825556.1,XM_019825557.2,XM_019825558.2,XM_019825568.1,XM_019825567.1,XM_019825566.1,XM_019825570.2	13,11,12,11,12,11,11,11,12,12,12,11,12,12,11,11,12,12,12,12,12,11,12,11,10	,,,,,,,,,,,,,,,,,,,,,,,,
A2:113223928	G/A	1	0.0125	80	1	0	0.586957	38,54	92	99	0/1	Heterozygous	HDAC9	missense_variant	Missense	ENSFCAT00000034144	ENSFCAT00000034144:c.2686G>A	p.Val896Ile	ENSFCAT00000034144,ENSFCAT00000040518,ENSFCAT00000023538,ENSFCAT00000041742	22,21,20,23	80.8491,84.1386,83.4758,83.7079	HDAC9	missense_variant	Missense	XM_019825556.1	XM_019825556.1:c.2764G>A	p.Val922Ile	XM_019825569.1,XM_019825574.2,XM_019825564.2,XM_019825561.2,XM_019825563.2,XM_019825573.2,XM_019825562.2,XM_019825560.2,XM_023250422.1,XM_023250421.1,XM_019825565.2,XR_002153708.2,XM_019825556.1,XM_019825557.2,XM_019825558.2,XM_019825568.1,XM_019825567.1,XM_019825566.1,XM_019825570.2	24,22,23,23,23,22,23,23,22,22,23,23,23,23,23,22,23,22,21	83.0102,82.5261,83.227,83.3031,83.2423,82.5758,83.2727,83.3182,82.6579,82.7068,84.1096,,83.3484,83.3484,83.3484,83.0258,83.0258,83.0258,83.0102
E1:49638577	A/G	1	0.0125	80	1	0	0.430769	37,28	65	99	0/1	Heterozygous	HELZ	missense_variant	Missense	ENSFCAT00000040978	ENSFCAT00000040978:c.3154A>G	p.Ile1052Val	ENSFCAT00000040978,ENSFCAT00000011714	22,19	54.2312,53.4139	HELZ	missense_variant	Missense	XM_023244319.1	XM_023244319.1:c.3157A>G	p.Ile1053Val	XM_023244321.1,XM_023244323.1,XM_023244319.1,XM_023244320.1,XM_023244322.1	22,23,23,22,21	54.2548,54.2312,54.2548,54.2548,54.2548
B2:4102223	G/C	1	0.0125	80	1	0	0.527778	17,19	36	99	0/1	Heterozygous	HFE	missense_variant	Missense	ENSFCAT00000051700	ENSFCAT00000051700:c.39C>G	p.Phe13Leu	ENSFCAT00000051700	1	3.33333	HFE	missense_variant	Missense	XM_023253577.1	XM_023253577.1:c.39C>G	p.Phe13Leu	XM_023253576.1,XM_023253577.1	1,1	3.62942,3.48944
C1:77722478	C/T	1	0.0125	80	1	0	0.425	46,34	80	99	0/1	Heterozygous	HFM1	missense_variant	Missense	ENSFCAT00000022690	ENSFCAT00000022690:c.3967G>A	p.Gly1323Arg	ENSFCAT00000022690	35	91.8056	HFM1	missense_variant	Missense	XM_023258898.1	XM_023258898.1:c.4099G>A	p.Gly1367Arg	XM_023258898.1,XM_023258900.1,XM_006934913.4,XM_023258899.1	36,35,36,36	89.5738,89.2276,92.0485,92.1106
C1:77795261	A/G	1	0.0125	80	1	0	0.455172	79,66	145	99	0/1	Heterozygous	HFM1	missense_variant	Missense	ENSFCAT00000022690	ENSFCAT00000022690:c.209T>C	p.Leu70Ser	ENSFCAT00000022690	3	4.81481	HFM1	missense_variant	Missense	XM_023258898.1	XM_023258898.1:c.209T>C	p.Leu70Ser	XM_023258898.1,XM_023258900.1,XM_006934913.4,XM_023258899.1,XM_023258901.1	4,4,4,4,4	4.54645,4.69738,4.67206,4.67521,5.62771
F1:34535786	G/A	1	0.0125	80	1	0	0.426357	74,55	129	99	0/1	Heterozygous	HHAT	missense_variant	Missense	ENSFCAT00000033413	ENSFCAT00000033413:c.1267C>T	p.Arg423Cys	ENSFCAT00000038751,ENSFCAT00000033413,ENSFCAT00000011037,ENSFCAT00000039794	12,11,9,8	85.7724,85.7724,83.6066,80.3922	HHAT	missense_variant	Missense	XM_019821853.2	XM_019821853.2:c.1267C>T	p.Arg423Cys	XM_023247996.1,XM_019821858.2,XM_019821854.2,XM_023247995.1,XM_023247994.1,XM_019821855.2,XM_019821853.2	11,9,11,12,11,11,12	85.7724,78.8703,80.6883,80.6883,80.6883,80.6883,80.6883
D2:54985467	A/C	1	0.0125	80	1	0	0.142857	48,8	56	99	0/1	Heterozygous	HHEX	missense_variant	Missense	ENSFCAT00000030863	ENSFCAT00000030863:c.139A>C	p.Thr47Pro	ENSFCAT00000030863	1	16.9742	HHEX	missense_variant	Missense	XM_003994214.5	XM_003994214.5:c.139A>C	p.Thr47Pro	XM_003994214.5	1	16.9742
D2:54985473	G/C	1	0.0125	80	1	0	0.125	49,7	56	99	0/1	Heterozygous	HHEX	missense_variant	Missense	ENSFCAT00000030863	ENSFCAT00000030863:c.145G>C	p.Ala49Pro	ENSFCAT00000030863	1	17.7122	HHEX	missense_variant	Missense	XM_003994214.5	XM_003994214.5:c.145G>C	p.Ala49Pro	XM_003994214.5	1	17.7122
D2:54985479	A/C	1	0.0125	80	1	0	0.101695	53,6	59	60	0/1	Heterozygous	HHEX	missense_variant	Missense	ENSFCAT00000030863	ENSFCAT00000030863:c.151A>C	p.Thr51Pro	ENSFCAT00000030863	1	18.4502	HHEX	missense_variant	Missense	XM_003994214.5	XM_003994214.5:c.151A>C	p.Thr51Pro	XM_003994214.5	1	18.4502
E1:57048868	G/A	1	0.0125	80	1	0	0.612903	12,19	31	99	0/1	Heterozygous	HID1	splice_region_variant	Other	ENSFCAT00000024951	ENSFCAT00000024951:c.66+8C>T		ENSFCAT00000053218,ENSFCAT00000024951	1,1	,	HID1	splice_region_variant	Other	XM_023243959.1	XM_023243959.1:c.66+8C>T		XM_023243959.1,XM_023243960.1,XM_023243961.1	1,1,1	,,
D4:90631632	G/A	1	0.0125	80	1	0	0.435897	66,51	117	99	0/1	Heterozygous	HMCN2	missense_variant	Missense	ENSFCAT00000025435	ENSFCAT00000025435:c.12761G>A	p.Arg4254Gln	ENSFCAT00000025435	85	84.9817	HMCN2	missense_variant	Missense	XM_023242853.1	XM_023242853.1:c.12959G>A	p.Arg4320Gln	XM_023242853.1	87	85.1772
D2:59505975	A/C	1	0.0125	80	1	0	0.173913	38,8	46	67	0/1	Heterozygous	HPS1	missense_variant	Missense	ENSFCAT00000009350	ENSFCAT00000009350:c.904T>G	p.Phe302Val	ENSFCAT00000009350	10	42.7557	HPS1	missense_variant	Missense	XM_019813664.2	XM_019813664.2:c.949T>G	p.Phe317Val	XM_019813671.1,XM_019813665.1,XM_019813670.1,XM_019813666.2,XM_019813667.2,XM_019813664.2,XM_019813669.2,XM_019813668.1,XM_011287485.2	4,10,10,10,10,10,10,10,10	17.0782,43.9499,46.4024,43.9499,43.9499,43.9499,43.9499,43.9499,42.7557
D2:59515037	C/T	1	0.0125	80	1	0	0.4	39,26	65	99	0/1	Heterozygous	HPS1	missense_variant	Missense	ENSFCAT00000009350	ENSFCAT00000009350:c.110G>A	p.Gly37Glu	ENSFCAT00000009350	3	5.16098	HPS1	missense_variant	Missense	XM_019813664.2	XM_019813664.2:c.155G>A	p.Gly52Glu	XM_019813665.1,XM_019813670.1,XM_019813666.2,XM_019813667.2,XM_019813664.2,XM_019813669.2,XM_019813668.1,XM_011287485.2	3,3,3,3,3,3,3,3	7.13955,7.53793,7.13955,7.13955,7.13955,7.13955,7.13955,5.16098
A1:117109946	G/T	1	0.0125	80	1	0	0.392857	34,22	56	99	0/1	Heterozygous	HSPA9	splice_region_variant	Other	ENSFCAT00000001718	ENSFCAT00000001718:c.1634-4C>A		ENSFCAT00000001718	14		HSPA9,LOC111560872	splice_region_variant	Other	XM_003980812.4,	XM_003980812.4:c.1634-4C>A,	,	XR_002743052.1,XM_003980812.4	1,14	,
C1:43954242	G/C	1	0.0125	80	1	0	0.477612	35,32	67	99	0/1	Heterozygous	HSPB11	missense_variant	Missense	ENSFCAT00000026864	ENSFCAT00000026864:c.617C>G	p.Ser206Cys	ENSFCAT00000026864	7	99.1948	HSPB11	missense_variant	Missense	XM_023258719.1	XM_023258719.1:c.507+2261C>G		XM_019837038.2,XM_019837042.2,XM_023258723.1,XM_023258718.1,XM_023258724.1,XM_023258722.1,XM_023258725.1,XM_023258719.1,XM_023258720.1	6,7,7,6,8,7,6,6,7	,,,,,,,,98.8426
D4:410590	T/C	1	0.0125	80	1	0	0.471264	46,41	87	99	0/1	Heterozygous	IARS	missense_variant	Missense	ENSFCAT00000000817	ENSFCAT00000000817:c.3202A>G	p.Thr1068Ala	ENSFCAT00000000817	30	84.4814	IARS	missense_variant	Missense	XM_006939004.4	XM_006939004.4:c.3202A>G	p.Thr1068Ala	XM_011288209.3,XM_011288208.3,XM_006939004.4,XM_023243186.1	29,31,30,30	83.0009,84.4814,84.4814,84.4814
C1:4042502	G/T	1	0.0125	80	1	0	0.333333	4,2	6	72	0/1	Heterozygous	ICMT	missense_variant	Missense	ENSFCAT00000063766	ENSFCAT00000063766:c.-2C>A		ENSFCAT00000063766,ENSFCAT00000018592	1,1	,32.9843	ICMT	5_prime_UTR_variant	Other	XM_023258019.1	XM_023258019.1:c.-2C>A		XM_023258019.1	1
B1:44778590	G/A	1	0.0125	80	1	0	0.440678	66,52	118	99	0/1	Heterozygous	IDO1	missense_variant	Missense	ENSFCAT00000003636	ENSFCAT00000003636:c.220C>T	p.Leu74Phe	ENSFCAT00000003636	3	18.1141	IDO1,LOC109498842	missense_variant	Missense	XM_003984814.3,	XM_003984814.3:c.220C>T,	p.Leu74Phe,	XM_003984814.3,XR_002155802.1	3,2	17.8922,
D4:52261845	A/C	1	0.0125	80	1	0	0.515873	61,65	126	99	0/1	Heterozygous	IFT74,LRRC19	missense_variant	Missense	ENSFCAT00000029817,ENSFCAT00000022585	ENSFCAT00000029817:c.587+9117A>C,ENSFCAT00000022585:c.635T>G	,p.Leu212Arg	ENSFCAT00000029817,ENSFCAT00000022585	8,4	,57.1171	IFT74,LRRC19	missense_variant	Missense	XM_023242367.1,XM_023242369.1	XM_023242367.1:c.587+9117A>C,XM_023242369.1:c.737T>G	,p.Leu246Arg	XM_023242368.1,XM_023242367.1,XM_023242369.1	8,8,4	,,60.7261
C2:106995557	C/T	1	0.0125	80	1	0	0.551724	26,32	58	99	0/1	Heterozygous	IFT80	stop_gained	LoF	ENSFCAT00000005308	ENSFCAT00000005308:c.2287C>T	p.Gln763Ter	ENSFCAT00000005308	20	97.9434	IFT80	stop_gained	LoF	XM_003991947.5	XM_003991947.5:c.2287C>T	p.Gln763Ter	XM_019810498.2,XM_019810499.2,XM_003991947.5	18,19,20	97.7716,97.5347,97.9434
B3:17329744	G/A	1	0.0125	80	1	0	0.415929	66,47	113	99	0/1	Heterozygous	IGF1R	missense_variant	Missense	ENSFCAT00000019289	ENSFCAT00000019289:c.1493C>T	p.Thr498Met	ENSFCAT00000019289	7	36.3548	IGF1R	missense_variant	Missense	XM_023254966.1	XM_023254966.1:c.1493C>T	p.Thr498Met	XM_023254968.1,XM_023254966.1	6,7	26.0266,36.3548
B2:146996290	G/T	1	0.0125	80	1	0	0.442857	78,62	140	99	0/1	Heterozygous	IGF2R	missense_variant	Missense	ENSFCAT00000002850	ENSFCAT00000002850:c.3766G>T	p.Ala1256Ser	ENSFCAT00000002850	27	50.2402	IGF2R	missense_variant	Missense	XM_023254553.1	XM_023254553.1:c.3766G>T	p.Ala1256Ser	XM_023254553.1	27	50.2402
A3:60608483	A/G	1	0.0125	80	1	0	0.459596	107,91	198	99	0/1	Heterozygous	IL1R2	missense_variant	Missense	ENSFCAT00000012153	ENSFCAT00000012153:c.265T>C	p.Ser89Pro	ENSFCAT00000012153,ENSFCAT00000045743	3,3	21.0024,20.0483	IL1R2	missense_variant	Missense	XM_019826989.2	XM_019826989.2:c.265T>C	p.Ser89Pro	XM_019826989.2,XM_003983885.4	3,3	21.0024,20.0483
A3:60381897	C/T	1	0.0125	80	1	0	0.5	51,51	102	99	0/1	Heterozygous	IL1RL2	missense_variant	Missense	ENSFCAT00000022716	ENSFCAT00000022716:c.1639G>A	p.?	ENSFCAT00000022716,ENSFCAT00000052950	10,9	97.8495,98.022	IL1RL2	missense_variant	Missense	XM_019826977.2	XM_019826977.2:c.2029G>A	p.Ala677Thr	XM_023251557.1,XM_011281068.3,XM_023251556.1,XM_019826983.2,XM_019826977.2,XM_019826978.2,XM_019826979.2	8,10,10,10,10,10,10	97.7273,98.3784,98.4509,98.2987,98.6861,98.6861,98.6842
A2:51151896	C/T	1	0.0125	80	1	0	0.569444	31,41	72	99	0/1	Heterozygous	IL17RE	missense_variant	Missense	ENSFCAT00000018898	ENSFCAT00000018898:c.224C>T	p.Pro75Leu	ENSFCAT00000054042,ENSFCAT00000018898	3,2	15.2896,14.2401	IL17RE	missense_variant	Missense	XM_023250000.1	XM_023250000.1:c.293C>T	p.Pro98Leu	XM_023250000.1,XM_023250003.1,XM_023250001.1,XM_023250002.1,XM_023250004.1,XM_023250005.1	6,5,5,5,4,4	13.7283,16.1952,13.8849,15.7243,10.9656,11.0947
C1:55994151	A/C	1	0.0125	80	1	0	0.355556	29,16	45	99	0/1	Heterozygous	IL23R	missense_variant	Missense	ENSFCAT00000001939	ENSFCAT00000001939:c.1892A>C	p.Lys631Thr	ENSFCAT00000001939	11	99.7363	IL23R	missense_variant	Missense	XM_023258809.1	XM_023258809.1:c.1892A>C	p.Lys631Thr	XM_023258809.1	11	99.7363
C2:67837792	A/G	1	0.0125	80	1	0	0.459459	80,68	148	99	0/1	Heterozygous	ILDR1	missense_variant	Missense	ENSFCAT00000008715	ENSFCAT00000008715:c.1501T>C	p.Ser501Pro	ENSFCAT00000008715,ENSFCAT00000054570,ENSFCAT00000063294	7,6,5	91.5751,90.8367,89.9344	ILDR1,SLC15A2	missense_variant	Missense	XM_019839837.2,XM_019839835.2	XM_019839837.2:c.1501T>C,XM_019839835.2:c.2047-8334A>G	p.Ser501Pro,	XM_019839835.2,XM_023260214.1,XM_023260212.1,XM_019839837.2,XM_019839838.2,XM_023260213.1	22,7,7,7,7,7	,95.2381,92.4214,91.5751,91.3371,92.7644
B3:32872962	G/T	1	0.0125	80	1	0	0.397059	41,27	68	99	0/1	Heterozygous	IMP3	missense_variant	Missense	ENSFCAT00000052458	ENSFCAT00000052458:c.361G>T	p.Ala121Ser	ENSFCAT00000052458	1	64.8649	IMP3,SNUPN	missense_variant	Missense	XM_006932352.4,XM_006932348.4	XM_006932352.4:c.361G>T,XM_006932348.4:c.-71+6979G>T	p.Ala121Ser,	XM_006932348.4,XM_006932351.4,XM_006932352.4	1,1,1	,,64.8649
D2:78228743	C/G	1	0.0125	80	1	0	0.551724	52,64	116	99	0/1	Heterozygous	INPP5F	missense_variant	Missense	ENSFCAT00000058194	ENSFCAT00000058194:c.2630C>G	p.Ala877Gly	ENSFCAT00000023055,ENSFCAT00000058194	19,20	76.7868,77.2781	INPP5F	missense_variant	Missense	XM_023241005.1	XM_023241005.1:c.2630C>G	p.Ala877Gly	XM_023241005.1	20	77.2781
E2:12779433	G/A	1	0.0125	80	1	0	0.502645	94,95	189	99	0/1	Heterozygous	IRGQ	missense_variant	Missense	ENSFCAT00000041092	ENSFCAT00000041092:c.1159G>A	p.Gly387Ser	ENSFCAT00000041092	3	62.0579	IRGQ	missense_variant	Missense	XM_023246178.1	XM_023246178.1:c.1183G>A	p.Gly395Ser	XM_023246180.1,XM_023246179.1,XM_023246178.1	3,3,3	62.5397,62.5397,62.5397
E1:37528011	C/T	1	0.0125	80	1	0	0.45	22,18	40	99	0/1	Heterozygous	ITGA3	missense_variant	Missense	ENSFCAT00000033778	ENSFCAT00000033778:c.*204G>A		ENSFCAT00000033778,ENSFCAT00000033616,ENSFCAT00000004559	24,25,24	,99.7148,	ITGA3	missense_variant	Missense	XM_019817709.2	XM_019817709.2:c.3045+489G>A		XM_019817709.2,XM_011289188.3	24,25	,99.7148
B3:39242318	C/T	1	0.0125	80	1	0	0.555556	36,45	81	99	0/1	Heterozygous	ITGA11	missense_variant	Missense	ENSFCAT00000006501	ENSFCAT00000006501:c.2503C>T	p.Arg835Cys	ENSFCAT00000006501	20	70.143	ITGA11	missense_variant	Missense	XM_023255135.1	XM_023255135.1:c.2503C>T	p.Arg835Cys	XM_023255135.1	20	70.143
A2:13188040	G/A	1	0.0125	80	1	0	0.39604	61,40	101	99	0/1	Heterozygous	JAK3	missense_variant	Missense	ENSFCAT00000007519	ENSFCAT00000007519:c.1304C>T	p.?	ENSFCAT00000007519	9	39.7377	JAK3	missense_variant	Missense	XM_023247201.1	XM_023247201.1:c.1304C>T	p.Thr435Met	XM_023247201.1,XM_023247208.1,XR_002739055.1	10,10,10	39.2352,39.2352,
C2:70138211	C/T	1	0.0125	80	1	0	0.573333	32,43	75	99	0/1	Heterozygous	KALRN	splice_region_variant	Other	ENSFCAT00000006801	ENSFCAT00000006801:c.2703+6C>T		ENSFCAT00000006801	15		KALRN	splice_region_variant	Other	XM_023260237.1	XM_023260237.1:c.2709+6C>T		XM_023260246.1,XM_023260245.1,XM_023260243.1,XM_023260241.1,XM_023260232.1,XM_023260231.1,XM_023260235.1,XM_023260234.1,XM_023260233.1,XM_023260236.1,XM_023260238.1,XM_023260240.1,XM_023260239.1,XM_023260237.1,XM_023260244.1,XM_023260242.1,XM_019839867.2,XM_019839865.2,XM_019839863.2	15,15,15,15,15,15,15,15,15,15,15,15,15,15,15,15,15,15,15	,,,,,,,,,,,,,,,,,,
D2:61724840	G/T	1	0.0125	80	1	0	0.583333	15,21	36	99	0/1	Heterozygous	KAZALD1	missense_variant	Missense	ENSFCAT00000045318	ENSFCAT00000045318:c.458G>T	p.Arg153Leu	ENSFCAT00000045318	2	50.275	KAZALD1	missense_variant	Missense	XM_011287459.2	XM_011287459.2:c.458G>T	p.Arg153Leu	XM_011287460.3,XM_011287459.2	2,2	50.275,50.275
B4:37652397	G/A	1	0.0125	80	1	0	0.556522	51,64	115	99	0/1	Heterozygous	KDM5A	missense_variant	Missense	ENSFCAT00000056311	ENSFCAT00000056311:c.3560G>A	p.Ser1187Asn	ENSFCAT00000056311,ENSFCAT00000042600,ENSFCAT00000014344	23,23,23	70.1557,72.9154,72.47	KDM5A	missense_variant	Missense	XM_006933402.4	XM_006933402.4:c.3560G>A	p.Ser1187Asn	XR_002743743.1,XM_006933402.4	23,23	,70.1557
E1:2686167	A/C	1	0.0125	80	1	0	0.0441176	65,3	68	53	0/1	Heterozygous	KDM6B	missense_variant	Missense	ENSFCAT00000029806	ENSFCAT00000029806:c.1568A>C	p.His523Pro	ENSFCAT00000029806	8	32.0057	KDM6B	missense_variant	Missense	XM_023243442.1	XM_023243442.1:c.1568A>C	p.His523Pro	XM_023243450.1,XM_023243442.1,XM_023243444.1,XM_023243443.1,XM_023243449.1,XM_023243446.1,XM_023243447.1,XM_023243448.1,XM_023243445.1	12,12,12,12,11,11,11,11,11	31.947,31.9275,31.9275,31.9275,31.9275,31.9275,31.9275,31.9275,31.9275
E2:60120824	C/T	1	0.0125	80	1	0	0.364583	61,35	96	99	0/1	Heterozygous	KIAA0513	splice_region_variant	Other	ENSFCAT00000047067	ENSFCAT00000047067:c.902+8C>T		ENSFCAT00000041477,ENSFCAT00000047067	8,8	,	KIAA0513	splice_region_variant	Other	XM_011290276.3	XM_011290276.3:c.902+8C>T		XM_023246126.1,XM_023246124.1,XM_023246125.1,XM_011290276.3	8,8,8,8	,,,
A1:109241967	A/G	1	0.0125	80	1	0	0.563107	45,58	103	99	0/1	Heterozygous	KIAA1024L	splice_acceptor_variant	LoF	ENSFCAT00000008437	ENSFCAT00000008437:c.317+1A>G		ENSFCAT00000008437	2		KIAA1024L	splice_acceptor_variant	LoF	XM_003980737.2	XM_003980737.2:c.318A>G	p.=	XM_003980737.2	2	55.3229
A1:109241974	G/-	1	0.0125	80	1	0	0.558824	45,57	102	99	0/1	Heterozygous	KIAA1024L	frameshift_variant	LoF	ENSFCAT00000008437	ENSFCAT00000008437:c.324delG	p.Asn109Thrfs*22	ENSFCAT00000008437	3	56.37	KIAA1024L	frameshift_variant	LoF	XM_003980737.2	XM_003980737.2:c.324delG	p.Asn109Thrfs*22	XM_003980737.2	3	56.37
A1:109245743	C/T	1	0.0125	80	1	0	0.597122	56,83	139	99	0/1	Heterozygous	KIAA1024L	missense_variant	Missense	ENSFCAT00000008437	ENSFCAT00000008437:c.527C>T	p.Ala176Val	ENSFCAT00000008437	4	91.7976	KIAA1024L	missense_variant	Missense	XM_003980737.2	XM_003980737.2:c.527C>T	p.Ala176Val	XM_003980737.2	4	91.7976
B1:162560603	G/A	1	0.0125	80	1	0	0.513274	55,58	113	99	0/1	Heterozygous	KIAA1211	missense_variant	Missense	ENSFCAT00000006574	ENSFCAT00000006574:c.3047C>T	p.?	ENSFCAT00000006574	9	84.5407	KIAA1211	missense_variant	Missense	XM_019829471.1	XM_019829471.1:c.3314C>T	p.Ala1105Val	XM_023253089.1,XM_023253088.1,XM_019829471.1,XM_023253086.1,XM_023253085.1,XM_023253084.1,XM_023253083.1,XM_023253090.1,XM_023253087.1	6,6,7,9,9,9,10,9,9	85.1143,85.5409,85.5409,85.5409,85.5409,85.5409,85.5409,84.8608,85.5409
B1:162560604	C/G	1	0.0125	80	1	0	0.513274	55,58	113	99	0/1	Heterozygous	KIAA1211	missense_variant	Missense	ENSFCAT00000006574	ENSFCAT00000006574:c.3046G>C	p.?	ENSFCAT00000006574	9	84.5129	KIAA1211	missense_variant	Missense	XM_019829471.1	XM_019829471.1:c.3313G>C	p.Ala1105Pro	XM_023253089.1,XM_023253088.1,XM_019829471.1,XM_023253086.1,XM_023253085.1,XM_023253084.1,XM_023253083.1,XM_023253090.1,XM_023253087.1	6,6,7,9,9,9,10,9,9	85.0877,85.5151,85.5151,85.5151,85.5151,85.5151,85.5151,84.8337,85.5151
B4:22986158	C/T	1	0.0125	80	1	0	0.827957	16,77	93	99	0/1	Heterozygous	KIAA1217	missense_variant	Missense	ENSFCAT00000010415	ENSFCAT00000010415:c.4127C>T	p.Ala1376Val	ENSFCAT00000046791,ENSFCAT00000046706,ENSFCAT00000010415,ENSFCAT00000042465,ENSFCAT00000046612,ENSFCAT00000056654	19,17,19,18,18,17	69.679,,70.93,70.3957,,	KIAA1217	missense_variant	Missense	XM_023256426.1	XM_023256426.1:c.4208C>T	p.Ala1403Val	XM_023256436.1,XM_023256429.1,XM_023256428.1,XM_023256449.1,XM_023256445.1,XM_023256450.1,XM_023256433.1,XM_011283634.3,XM_023256430.1,XM_023256444.1,XM_023256441.1,XM_023256427.1,XM_023256431.1,XM_023256426.1,XM_023256442.1,XM_023256446.1,XM_023256447.1,XM_023256448.1,XM_023256435.1,XM_023256434.1,XM_023256437.1,XM_023256438.1,XM_023256440.1,XM_023256439.1	20,20,20,18,19,17,18,19,19,18,19,20,19,20,19,17,17,17,18,17,15,15,15,15	70.076,71.1316,70.076,,,,70.3587,70.8935,70.7729,,,71.2784,70.6971,71.293,,,,,68.4544,67.5665,65.9429,65.9429,65.9429,65.9429
B3:6241245	A/C	1	0.0125	80	1	0	0.434783	26,20	46	99	0/1	Heterozygous	KIF7	missense_variant	Missense	ENSFCAT00000013354	ENSFCAT00000013354:c.2416A>C	p.Lys806Gln	ENSFCAT00000013354	12	60.1644	KIF7	missense_variant	Missense	XM_023254924.1	XM_023254924.1:c.2431A>C	p.Lys811Gln	XM_023254927.1,XM_023254928.1,XM_023254926.1,XM_023254925.1,XM_023254924.1	12,12,12,12,12	60.3577,60.1644,60.2832,60.2832,60.3127
D2:52594142	C/T	1	0.0125	80	1	0	0.534091	41,47	88	99	0/1	Heterozygous	KIF20B	missense_variant	Missense	ENSFCAT00000063677	ENSFCAT00000063677:c.4981C>T	p.Arg1661Trp	ENSFCAT00000059761,ENSFCAT00000063677,ENSFCAT00000056422	30,29,29	90.8096,90.0705,90.8096	KIF20B	missense_variant	Missense	XM_023240705.1	XM_023240705.1:c.4981C>T	p.Arg1661Trp	XM_023240707.1,XM_023240705.1,XM_023240706.1	30,30,30	90.604,90.8096,90.8096
B1:163996930	C/A	1	0.0125	80	1	0	0.615385	15,24	39	99	0/1	Heterozygous	KIT	missense_variant	Missense	ENSFCAT00000003113	ENSFCAT00000003113:c.693G>T	p.Leu231Phe	ENSFCAT00000003113	4	23.6097	KIT	missense_variant	Missense	NM_001009837.3	NM_001009837.3:c.702G>T	p.Leu234Phe	NM_001009837.3	4	23.8679
A2:13812481	G/A	1	0.0125	80	1	0	0.44186	96,76	172	99	0/1	Heterozygous	KLHL26	missense_variant	Missense	ENSFCAT00000065081	ENSFCAT00000065081:c.367G>A	p.Glu123Lys	ENSFCAT00000065081	3	19.8697	KLHL26	missense_variant	Missense	XM_023247604.1	XM_023247604.1:c.367G>A	p.Glu123Lys	XM_023247604.1,XM_023247608.1	3,4	19.8697,17.8631
C2:68240112	G/A	1	0.0125	80	1	0	0.333333	40,20	60	99	0/1	Heterozygous	KPNA1	missense_variant	Missense	ENSFCAT00000053724	ENSFCAT00000053724:c.233C>T	p.Ala78Val	ENSFCAT00000053724,ENSFCAT00000067021,ENSFCAT00000037804	3,3,3	14.3476,14.3476,42.2587	KPNA1	missense_variant	Missense	XM_019839839.1	XM_019839839.1:c.257C>T	p.Ala86Val	XM_019839840.2,XM_003991694.5,XM_019839839.1,XM_023260215.1	3,3,5,4	14.3476,14.3476,15.6002,14.3476
B4:81258059	C/A	1	0.0125	80	1	0	0.424658	42,31	73	99	0/1	Heterozygous	KRT3,KRT4	missense_variant	Missense	ENSFCAT00000000294,ENSFCAT00000000295	ENSFCAT00000000294:c.1700G>T,ENSFCAT00000000295:c.1523+18258G>T	p.Gly567Val,	ENSFCAT00000000295,ENSFCAT00000000294	7,11	,93.4543	KRT3	missense_variant	Missense	XM_023257101.1	XM_023257101.1:c.1844G>T	p.Gly615Val	XM_023257101.1	9	93.9348
B4:81258190	G/-	1	0.0125	80	1	0	0.428571	24,18	42	99	0/1	Heterozygous	KRT3,KRT4	frameshift_variant	LoF	ENSFCAT00000000294,ENSFCAT00000000295	ENSFCAT00000000294:c.1671delC,ENSFCAT00000000295:c.1523+18127delC	p.Phe558Serfs*50,	ENSFCAT00000000295,ENSFCAT00000000294	7,10	,91.8592	KRT3	frameshift_variant	LoF	XM_023257101.1	XM_023257101.1:c.1713delC	p.Phe572Serfs	XM_023257101.1	9	87.2579
B4:81258190	GCCGCT/-	1	0.0125	80	1	0	0.428571	24,18	42	99	0/1	Heterozygous	KRT3,KRT4	inframe_deletion	Missense	ENSFCAT00000000294,ENSFCAT00000000295	ENSFCAT00000000294:c.1666_1671delAGCGGC,ENSFCAT00000000295:c.1523+18122_1523+18127delAGCGGC	p.Ser556_Gly557del,	ENSFCAT00000000295,ENSFCAT00000000294	7,10	,91.5842	KRT3	inframe_deletion	Missense	XM_023257101.1	XM_023257101.1:c.1708_1713delAGCGGC	p.Ser570_Gly571del	XM_023257101.1	9	87.0031
B4:81258193	G/-	1	0.0125	80	1	0	0.428571	24,18	42	99	0/1	Heterozygous	KRT3,KRT4	frameshift_variant	LoF	ENSFCAT00000000294,ENSFCAT00000000295	ENSFCAT00000000294:c.1668delC,ENSFCAT00000000295:c.1523+18124delC	p.Ser556Argfs*52,	ENSFCAT00000000295,ENSFCAT00000000294	7,10	,91.6942	KRT3	frameshift_variant	LoF	XM_023257101.1	XM_023257101.1:c.1710delC	p.Ser570Argfs	XM_023257101.1	9	87.105
B4:81263236	C/T	1	0.0125	80	1	0	0.28629	354142	496	99	0/1	Heterozygous	KRT3,KRT4	missense_variant	Missense	ENSFCAT00000000294,ENSFCAT00000000295	ENSFCAT00000000294:c.490G>A,ENSFCAT00000000295:c.1523+13081G>A	p.Gly164Ser,	ENSFCAT00000000295,ENSFCAT00000000294	7,1	,26.8977	KRT3	missense_variant	Missense	XM_023257101.1	XM_023257101.1:c.490G>A	p.Gly164Ser	XM_023257101.1	1	24.9235
E1:41589787	C/T	1	0.0125	80	1	0	0.37037	68,40	108	99	0/1	Heterozygous	KRT24	missense_variant	Missense	ENSFCAT00000002016	ENSFCAT00000002016:c.572G>A	p.Cys191Tyr	ENSFCAT00000002016	1	35.8443	KRT24	missense_variant	Missense	XM_006940330.4	XM_006940330.4:c.572G>A	p.Cys191Tyr	XM_006940330.4,XM_003996835.5	1,1	35.8443,35.9119
E1:41637126	C/A	1	0.0125	80	1	0	0.418269	121,87	208	99	0/1	Heterozygous	KRT26	missense_variant	Missense	ENSFCAT00000029301	ENSFCAT00000029301:c.371G>T	p.Arg124Leu	ENSFCAT00000029301	1	26.4664	LOC101083308	missense_variant	Missense	XM_006940332.4	XM_006940332.4:c.371G>T	p.Arg124Leu	XM_006940332.4	1	26.4664
C1:75632334	A/T	1	0.0125	80	1	0	0.519231	25,27	52	99	0/1	Heterozygous	KYAT3	missense_variant	Missense	ENSFCAT00000007863	ENSFCAT00000007863:c.845T>A	p.Phe282Tyr	ENSFCAT00000007863	9	61.6959	KYAT3	missense_variant	Missense	XM_003990286.4	XM_003990286.4:c.845T>A	p.Phe282Tyr	XM_003990286.4,XM_019837387.2,XM_006934885.4,XM_006934884.4	9,9,9,9	61.6959,61.6959,61.6959,61.6959
B2:103910943	G/A	1	0.0125	80	1	0	0.442623	34,27	61	99	0/1	Heterozygous	LAMA4	missense_variant	Missense	ENSFCAT00000006311	ENSFCAT00000006311:c.289C>T	p.Leu97Phe	ENSFCAT00000006311	3	5.26027	LAMA4	missense_variant	Missense	XM_006931958.3	XM_006931958.3:c.556C>T	p.Leu186Phe	XM_006931958.3,XM_003986472.4	3,3	9.66562,9.7011
C2:86338984	G/C	1	0.0125	80	1	0	0.525822	101112	215	99	0/1	Heterozygous	LAMP3	missense_variant	Missense	ENSFCAT00000046001	ENSFCAT00000046001:c.264G>C	p.Leu88Phe	ENSFCAT00000046001	3	21.2783	LAMP3	missense_variant	Missense	XM_019840068.2	XM_019840068.2:c.300G>C	p.Leu100Phe	XM_019840069.2,XM_019840068.2,XM_019840070.2,XM_003991887.4	3,2,2,2	21.6821,22.7549,23.3959,23.5063
C1:54385250	AACAGGAG/-	1	0.0125	80	1	0	0.367347	31,18	49	99	0/1	Heterozygous	LEPROT	5_prime_UTR_premature_start_codon_gain_variant	Missense	ENSFCAT00000051945	ENSFCAT00000051945:c.-18_-11delAACAGGAG	p.Met1ext-6	ENSFCAT00000061745,ENSFCAT00000054373,ENSFCAT00000051945	1,1,1	,,	LEPROT	5_prime_UTR_premature_start_codon_gain_variant	Missense	XM_019837172.2	XM_019837172.2:c.-18_-11delAACAGGAG	p.Met1ext-6	XM_019837173.2,XM_003990161.5,XM_019837172.2	1,1,1	,,
B1:172971587	T/C	1	0.0125	80	1	0	0.504951	100102	202	99	0/1	Heterozygous	LIMCH1	missense_variant	Missense	ENSFCAT00000064531	ENSFCAT00000064531:c.2878A>G	p.Arg960Gly	ENSFCAT00000047977,ENSFCAT00000034823,ENSFCAT00000007446,ENSFCAT00000040599,ENSFCAT00000064531,ENSFCAT00000032877,ENSFCAT00000055850,ENSFCAT00000064190	13,12,13,7,15,7,7,13	52.9032,52.3765,54.2021,44.3961,65.2381,44.1402,46.1111,58.3927	LIMCH1	missense_variant	Missense	XM_023253162.1	XM_023253162.1:c.3355A>G	p.Arg1119Gly	XM_019829584.2,XM_019829582.2,XM_019829585.2,XM_019829583.2,XM_019829586.2,XM_023253163.1,XM_023253162.1,XM_023253165.1,XM_023253169.1,XM_023253166.1,XM_023253170.1,XM_023253168.1,XM_023253167.1,XM_023253171.1	8,8,8,7,7,15,20,13,13,13,13,12,12,12	46.3576,45.1128,46.4088,44.3961,45.6887,64.2238,68.6311,52.8545,54.1509,52.9032,54.2021,52.4254,52.3765,53.6772
B4:106146934	C/A	1	0.0125	80	1	0	0.464	67,58	125	99	0/1	Heterozygous	LIN7A	missense_variant	Missense	ENSFCAT00000035894	ENSFCAT00000035894:c.560G>T	p.Arg187Leu	ENSFCAT00000035894	5	79.6296	LIN7A	missense_variant	Missense	XM_003989077.5	XM_003989077.5:c.560G>T	p.Arg187Leu	XM_003989077.5,XM_023257278.1	5,5	79.6296,79.6296
E2:13449523	G/A	1	0.0125	80	1	0	0.479167	50,46	96	99	0/1	Heterozygous	LIPE	missense_variant	Missense	ENSFCAT00000049512	ENSFCAT00000049512:c.1723C>T	p.Arg575Cys	ENSFCAT00000049512,ENSFCAT00000026802	8,8	69.3237,76.6621	LIPE	missense_variant	Missense	XM_023245841.1	XM_023245841.1:c.2503C>T	p.Arg835Cys	XM_019818909.2,XM_023245846.1,XM_023245845.1,XM_023245842.1,XM_023245844.1,XM_023245841.1	8,8,8,8,8,8	69.3607,67.141,68.25,67.141,68.9866,76.6544
E3:43870804	G/T	1	0.0125	80	1	0	0.509652	127132	259	99	0/1	Heterozygous	LMF1	missense_variant	Missense	ENSFCAT00000010365	ENSFCAT00000010365:c.1012G>T	p.?	ENSFCAT00000010365	7	59.5406	LMF1	missense_variant	Missense	XM_003999053.5	XM_003999053.5:c.991G>T	p.Gly331Cys	XM_003999053.5,XM_019821259.2	7,6	58.7189,56.1437
B2:41494936	C/T	1	0.0125	80	1	0	0.473214	59,53	112	99	0/1	Heterozygous	LRFN2	missense_variant	Missense	ENSFCAT00000035073	ENSFCAT00000035073:c.2194G>A	p.Ala732Thr	ENSFCAT00000039565,ENSFCAT00000035073	2,3	92.1816,92.1816	LRFN2	missense_variant	Missense	XM_003986090.3	XM_003986090.3:c.2194G>A	p.Ala732Thr	XM_003986090.3	3	92.1816
B1:205647698	G/T	1	0.0125	80	1	0	0.318182	15,7	22	99	0/1	Heterozygous	LRPAP1	splice_region_variant	Other	ENSFCAT00000022697	ENSFCAT00000022697:c.604+5G>T		ENSFCAT00000022697	4		LRPAP1	splice_region_variant	Other	XM_023253347.1	XM_023253347.1:c.604+5G>T		XM_023253347.1	4
E1:62377372	C/T	1	0.0125	80	1	0	0.684211	12,26	38	99	0/1	Heterozygous	LRRC45	splice_region_variant	Other	ENSFCAT00000011671	ENSFCAT00000011671:c.834-5C>T		ENSFCAT00000011671	8		LRRC45	splice_region_variant	Other	XM_003997319.5	XM_003997319.5:c.834-5C>T		XM_019818388.2,XM_011289465.3,XM_003997319.5	7,8,8	,,
B3:121883253	C/A	1	0.0125	80	1	0	0.505747	86,88	174	99	0/1	Heterozygous	LTBP2	missense_variant	Missense	ENSFCAT00000006368	ENSFCAT00000006368:c.4988G>T	p.Ser1663Ile	ENSFCAT00000054473,ENSFCAT00000065995,ENSFCAT00000006368,ENSFCAT00000064963,ENSFCAT00000064123,ENSFCAT00000056631	34,33,33,33,32,33	91.4375,91.2449,91.4375,91.2547,91.033,91.235	LTBP2	missense_variant	Missense	XM_023255858.1	XM_023255858.1:c.4988G>T	p.Ser1663Ile	XM_023255860.1,XM_023255858.1,XM_023255859.1	33,34,33	90.5771,91.4375,91.2449
F1:66296747	A/G	1	0.0125	80	1	0	0.68	24,51	75	99	0/1	Heterozygous	LY9	missense_variant	Missense	ENSFCAT00000030601	ENSFCAT00000030601:c.1367T>C	p.Phe456Ser	ENSFCAT00000030601,ENSFCAT00000058988,ENSFCAT00000042402	6,6,5	70.0513,73.3226,65.2381	LY9	missense_variant	Missense	XM_019822310.1	XM_019822310.1:c.1367T>C	p.Phe456Ser	XM_006943034.2,XM_006943033.2,XM_006943032.2,XM_019822311.1,XM_019822314.1,XM_019822313.1,XM_019822310.1	5,6,6,6,5,5,6	69.0611,73.5595,71.2572,72.5053,67.9058,65.4719,70.2675
C1:30556899	C/T	1	0.0125	80	1	0	0.576923	22,30	52	99	0/1	Heterozygous	MACF1	missense_variant	Missense	ENSFCAT00000055111	ENSFCAT00000055111:c.4508C>T	p.Ala1503Val	ENSFCAT00000055111,ENSFCAT00000055061,ENSFCAT00000044017,ENSFCAT00000064822	35,34,34,35	19.8066,19.9205,27.1079,19.4135	MACF1	missense_variant	Missense	XM_019836714.2	XM_019836714.2:c.4898C>T	p.Ala1633Val	XM_019836717.2,XM_011284718.3,XM_019836720.2,XM_019836718.2,XM_019836716.2,XM_019836715.2,XM_023258510.1,XM_023258509.1,XM_019836714.2	34,34,34,34,34,30,31,31,31	27.2133,27.1079,27.6482,27.3398,26.782,28.8555,28.9883,28.896,28.8806
C1:30581430	G/A	1	0.0125	80	1	0	0.426966	51,38	89	99	0/1	Heterozygous	MACF1	missense_variant	Missense	ENSFCAT00000055111	ENSFCAT00000055111:c.11818G>A	p.Glu3940Lys	ENSFCAT00000055111,ENSFCAT00000055061,ENSFCAT00000044017,ENSFCAT00000064822	46,45,39,46	51.9314,52.9332,33.9417,51.6958	MACF1	missense_variant	Missense	XM_019836714.2	XM_019836714.2:c.6010G>A	p.Glu2004Lys	XM_019836717.2,XM_011284718.3,XM_019836720.2,XM_019836718.2,XM_019836716.2,XM_019836715.2,XM_023258510.1,XM_023258509.1,XM_019836714.2	39,39,39,39,39,35,36,36,36	34.0737,33.9417,34.6183,34.2321,33.5337,35.4159,35.5709,35.4576,35.4388
C1:30588878	A/C	1	0.0125	80	1	0	0.368421	36,21	57	99	0/1	Heterozygous	MACF1	missense_variant	Missense	ENSFCAT00000055111	ENSFCAT00000055111:c.13117A>C	p.Asn4373His	ENSFCAT00000055111,ENSFCAT00000055061,ENSFCAT00000044017,ENSFCAT00000064822	52,51,45,52	57.6401,58.7996,41.9248,57.4324	MACF1	missense_variant	Missense	XM_019836714.2	XM_019836714.2:c.7309A>C	p.Asn2437His	XM_019836717.2,XM_011284718.3,XM_019836720.2,XM_019836718.2,XM_019836716.2,XM_019836715.2,XM_023258510.1,XM_023258509.1,XM_019836714.2	45,45,45,45,45,41,42,42,42	42.0877,41.9248,42.7604,42.2834,41.4208,43.0796,43.2605,43.1227,43.0998
C1:30662231	T/A	1	0.0125	80	1	0	0.608696	18,28	46	99	0/1	Heterozygous	MACF1	splice_region_variant	Other	ENSFCAT00000055111	ENSFCAT00000055111:c.21163-8T>A		ENSFCAT00000055111,ENSFCAT00000055061,ENSFCAT00000044017,ENSFCAT00000064822	91,90,85,91	,,,	MACF1	splice_region_variant	Other	XM_019836714.2	XM_019836714.2:c.15364-8T>A		XM_019836717.2,XM_011284718.3,XM_019836720.2,XM_019836718.2,XM_019836716.2,XM_019836715.2,XM_023258510.1,XM_023258509.1,XM_019836714.2,XM_023258512.1	84,85,83,83,85,81,81,81,82,34	,,,,,,,,,
A3:60735233	G/A	1	0.0125	80	1	0	0.62963	30,51	81	99	0/1	Heterozygous	MAP4K4	missense_variant	Missense	ENSFCAT00000012152	ENSFCAT00000012152:c.1739C>T	p.Ala580Val	ENSFCAT00000042691,ENSFCAT00000025353,ENSFCAT00000012152,ENSFCAT00000043356,ENSFCAT00000040548	15,14,16,15,11	46.6413,,45.5809,,	MAP4K4	missense_variant	Missense	XM_023251560.1	XM_023251560.1:c.1739C>T	p.Ala580Val	XM_023251560.1	16	45.5809
X:18325056	A/C	1	0.0125	80	1	0	0.0864198	74,7	81	65	0/1	Heterozygous	MBTPS2	missense_variant	Missense	ENSFCAT00000038988	ENSFCAT00000038988:c.148A>C	p.Ile50Leu	ENSFCAT00000038988	2	9.42308	MBTPS2	missense_variant	Missense	XM_023249207.1	XM_023249207.1:c.148A>C	p.Ile50Leu	XM_023249207.1	2	9.42308
D3:33203731	C/T	1	0.0125	80	1	0	0.430894	70,53	123	99	0/1	Heterozygous	MC5R	missense_variant	Missense	ENSFCAT00000002279	ENSFCAT00000002279:c.473G>A	p.Arg158His	ENSFCAT00000002279	1	48.2618	MC5R	missense_variant	Missense	XM_019814371.2	XM_019814371.2:c.473G>A	p.Arg158His	XM_019814371.2	2	48.2618
C2:86160830	G/A	1	0.0125	80	1	0	0.541667	33,39	72	99	0/1	Heterozygous	MCF2L2	missense_variant	Missense	ENSFCAT00000014302	ENSFCAT00000014302:c.685G>A	p.Val229Met	ENSFCAT00000014302	7	22.3529	MCF2L2	missense_variant	Missense	XM_023260362.1	XM_023260362.1:c.697G>A	p.Val233Met	XM_023260362.1	7	22.7006
A2:6256881	G/A	1	0.0125	80	1	0	0.436975	67,52	119	99	0/1	Heterozygous	MCOLN1	missense_variant	Missense	ENSFCAT00000008289	ENSFCAT00000008289:c.40C>T	p.Arg14Cys	ENSFCAT00000008289	2	2.24913	MCOLN1	missense_variant	Missense	XM_006928355.4	XM_006928355.4:c.40C>T	p.Arg14Cys	XM_003981811.5,XM_006928356.4,XM_006928355.4	2,2,2	2.24913,1.82119,2.14521
B4:95481098	A/T	1	0.0125	80	1	0	0.460526	41,35	76	99	0/1	Heterozygous	MDM1	missense_variant	Missense	ENSFCAT00000025027	ENSFCAT00000025027:c.777T>A	p.Asn259Lys	ENSFCAT00000025027,ENSFCAT00000041829,ENSFCAT00000063004	5,5,4	35.8761,36.3807,31.6075	MDM1	missense_variant	Missense	XM_006933884.4	XM_006933884.4:c.777T>A	p.Asn259Lys	XM_006933884.4,XM_003989021.5	5,5	35.8761,36.3807
B2:83165251	C/T	1	0.0125	80	1	0	0.518987	38,41	79	99	0/1	Heterozygous	MDN1	missense_variant	Missense	ENSFCAT00000029119	ENSFCAT00000029119:c.9286G>A	p.Val3096Met	ENSFCAT00000029119	60	55.2876	MDN1	missense_variant	Missense	XM_023254181.1	XM_023254181.1:c.9283G>A	p.Val3095Met	XM_023254181.1	61	55.2007
E2:8220279	G/T	1	0.0125	80	1	0	0.555556	20,25	45	99	0/1	Heterozygous	MED25	missense_variant	Missense	ENSFCAT00000050021	ENSFCAT00000050021:c.134C>A	p.Ala45Glu	ENSFCAT00000050021	1	5.50041	MED25	5_prime_UTR_variant	Other	XM_019819186.2	XM_019819186.2:c.-44C>A		XM_006940974.4,XM_019819186.2,XM_019819189.2,XM_019819188.2,XM_003997494.5,XM_019819190.2	1,1,1,1,1,1	,,,,,
E2:13410141	G/A	1	0.0125	80	1	0	0.444444	30,24	54	99	0/1	Heterozygous	MEGF8	splice_region_variant	Other	ENSFCAT00000062106	ENSFCAT00000062106:c.3550+7G>A		ENSFCAT00000012749,ENSFCAT00000062106,ENSFCAT00000055480,ENSFCAT00000060075	20,20,19,4	,,,	MEGF8	splice_region_variant	Other	XM_019819489.2	XM_019819489.2:c.3550+7G>A		XM_019819490.2,XM_019819489.2,XM_006941225.4	20,20,20	,,
E2:13418950	C/T	1	0.0125	80	1	0	0.435644	57,44	101	99	0/1	Heterozygous	MEGF8	missense_variant	Missense	ENSFCAT00000062106	ENSFCAT00000062106:c.5650C>T	p.Pro1884Ser	ENSFCAT00000012749,ENSFCAT00000062106,ENSFCAT00000055480,ENSFCAT00000060075	31,32,31,16	65.448,66.1398,65.3237,47.8355	MEGF8	missense_variant	Missense	XM_019819489.2	XM_019819489.2:c.5488C>T	p.Pro1830Ser	XM_019819490.2,XM_019819489.2,XM_006941225.4	32,32,31	65.3362,65.4851,65.448
A1:111045251	C/T	1	0.0125	80	1	0	0.553191	21,26	47	99	0/1	Heterozygous	MEIKIN	missense_variant	Missense	ENSFCAT00000022402	ENSFCAT00000022402:c.658G>A	p.?	ENSFCAT00000022402,ENSFCAT00000063964	8,8	58.4,65.3731	MEIKIN	missense_variant	Missense	XM_019831716.2	XM_019831716.2:c.742G>A	p.Asp248Asn	XM_019831716.2,XM_023254917.1,XM_023254914.1,XM_023254922.1	8,8,7,9	53.5792,58.6698,53.3769,43.9791
E3:40731675	G/C	1	0.0125	80	1	0	0.58	21,29	50	99	0/1	Heterozygous	MGRN1	missense_variant	Missense	ENSFCAT00000045321	ENSFCAT00000045321:c.86C>G	p.Ser29Cys	ENSFCAT00000041161,ENSFCAT00000045321,ENSFCAT00000004562	1,1,1	5.09592,4.90196,5.11432	MGRN1	missense_variant	Missense	XM_023246330.1	XM_023246330.1:c.86C>G	p.Ser29Cys	XM_023246331.1,XM_023246330.1,XM_023246333.1,XM_023246332.1	1,1,1,1	5.09592,4.90196,5.32581,5.11432
F1:4240499	C/T	1	0.0125	80	1	0	0.467005	105,92	197	99	0/1	Heterozygous	MIXL1	missense_variant	Missense	ENSFCAT00000061084	ENSFCAT00000061084:c.452C>T	p.Thr151Ile	ENSFCAT00000061084	2	73.3333	MIXL1	missense_variant	Missense	XM_023247558.1	XM_023247558.1:c.452C>T	p.Thr151Ile	XM_023247559.1,XM_023247558.1	2,2	72.2504,73.3333
B2:54466841	T/C	1	0.0125	80	1	0	0.4	18,12	30	99	0/1	Heterozygous	MLIP	splice_region_variant	Other	ENSFCAT00000040992	ENSFCAT00000040992:c.2434-5T>C		ENSFCAT00000032958,ENSFCAT00000025952,ENSFCAT00000040992,ENSFCAT00000039112,ENSFCAT00000023492,ENSFCAT00000033895,ENSFCAT00000042052,ENSFCAT00000055185,ENSFCAT00000049929	4,3,8,8,8,7,6,6,8	,,,,,,,,	MLIP	splice_region_variant	Other	XM_023254067.1	XM_023254067.1:c.2401-5T>C		XM_023254067.1,XM_023254069.1,XM_023254068.1	8,8,8	,,
D3:6703100	C/T	1	0.0125	80	1	0	0.530201	70,79	149	99	0/1	Heterozygous	MPHOSPH9	missense_variant	Missense	ENSFCAT00000064558	ENSFCAT00000064558:c.1598C>T	p.Thr533Met	ENSFCAT00000064558,ENSFCAT00000006136	9,8	45.0367,43.6053	MPHOSPH9	missense_variant	Missense	XM_019814466.2	XM_019814466.2:c.1640C>T	p.Thr547Met	XM_019814467.2,XM_019814466.2,XM_011287712.3,XM_023241338.1,XM_019814468.2	7,8,10,10,9	43.6274,45.6038,44.9606,44.9606,41.6069
D3:6732542	-/ATTATTATTTAAGGTACCATTATTATTATTTATTATT	1	0.0125	80	1	0	0.263158	14,5	19	99	0/1	Heterozygous	MPHOSPH9	frameshift_variant	LoF	ENSFCAT00000064558	ENSFCAT00000064558:c.2593_2594ins(37)	p.Ser865Tyrfs*49	ENSFCAT00000064558,ENSFCAT00000006136	17,16	73.1246,72.4248	MPHOSPH9	frameshift_variant	LoF	XM_019814466.2	XM_019814466.2:c.2635_2636ins(37)	p.Ser879Tyrfs*49	XM_019814467.2,XM_019814466.2,XM_011287712.3,XM_023241338.1,XM_019814468.2	15,16,18,18,17	72.3472,73.3166,73.0011,73.0011,71.356
D3:6732631	A/C	1	0.0125	80	1	0	0.565789	33,43	76	99	0/1	Heterozygous	MPHOSPH9	missense_variant	Missense	ENSFCAT00000064558	ENSFCAT00000064558:c.2662A>C	p.Ile888Leu	ENSFCAT00000064558,ENSFCAT00000006136	17,16	75.0423,74.3924	MPHOSPH9	missense_variant	Missense	XM_019814466.2	XM_019814466.2:c.2704A>C	p.Ile902Leu	XM_019814467.2,XM_019814466.2,XM_011287712.3,XM_023241338.1,XM_019814468.2	15,16,18,18,17	74.308,75.2087,74.9155,74.9155,73.3871
C1:34194839	C/T	1	0.0125	80	1	0	0.545455	40,48	88	99	0/1	Heterozygous	MPL	missense_variant	Missense	ENSFCAT00000015116	ENSFCAT00000015116:c.544C>T	p.Leu182Phe	ENSFCAT00000015116	4	26.5786	MPL	missense_variant	Missense	XM_023258587.1	XM_023258587.1:c.829C>T	p.Leu277Phe	XM_019836840.2,XM_023258588.1,XM_023258587.1,XM_003989971.4	4,4,4,4	26.3623,39.8268,35.567,26.5786
A3:22650967	C/T	1	0.0125	80	1	0	0.507353	67,69	136	99	0/1	Heterozygous	MROH8	missense_variant	Missense	ENSFCAT00000046434	ENSFCAT00000046434:c.1412C>T	p.Pro471Leu	ENSFCAT00000046434	12	49.7181	LOC109498020,MROH8	missense_variant	Missense	,XM_011280885.3	,XM_011280885.3:c.1601C>T	,p.Pro534Leu	XR_002154557.2,XM_019826542.2,XM_019826540.2,XM_019826538.2,XM_011280885.3,XR_002154560.1	11,9,11,11,11,3	,44.5416,50.8421,49.2914,48.3092,
D3:37621010	C/T	1	0.0125	80	1	0	0.452991	64,53	117	99	0/1	Heterozygous	MTCL1	missense_variant	Missense	ENSFCAT00000048612	ENSFCAT00000048612:c.4661G>A	p.Arg1554Gln	ENSFCAT00000046649,ENSFCAT00000005807,ENSFCAT00000048612	10,15,15	58.5177,78.2378,81.9701	MTCL1	missense_variant	Missense	XM_023241760.1	XM_023241760.1:c.4922G>A	p.Arg1641Gln	XM_023241763.1,XM_023241758.1,XM_023241759.1,XM_023241757.1,XM_023241755.1,XM_023241756.1,XM_023241762.1,XM_023241761.1,XM_023241764.1,XM_019814991.2,XM_023241760.1,XR_002737276.1	13,14,14,15,15,15,14,14,13,14,15,15	75.4112,76.0252,75.8041,76.2565,76.3989,76.3847,75.4266,80.0977,77.9428,78.5115,82.7615,
B2:140717553	C/T	1	0.0125	80	1	0	0.558442	34,43	77	99	0/1	Heterozygous	MTRF1L	missense_variant	Missense	ENSFCAT00000045200	ENSFCAT00000045200:c.451G>A	p.Asp151Asn	ENSFCAT00000045200,ENSFCAT00000034829	3,3	39.4737,55.1471	MTRF1L	missense_variant	Missense	XM_003986660.4	XM_003986660.4:c.451G>A	p.Asp151Asn	XM_011282565.2,XM_003986660.4,XM_023254514.1,XM_019831398.2	3,3,3,3	14.8148,39.4737,50.8475,55.5556
E2:7886483	G/A	1	0.0125	80	1	0	0.573333	32,43	75	99	0/1	Heterozygous	MYH14	missense_variant	Missense	ENSFCAT00000041910	ENSFCAT00000041910:c.3734C>T	p.Thr1245Met	ENSFCAT00000046979,ENSFCAT00000041910	26,28	60.2167,60.9967	MYH14	missense_variant	Missense	XM_023245063.1	XM_023245063.1:c.3734C>T	p.Thr1245Met	XM_023245066.1,XM_023245067.1,XM_023245063.1,XM_023245065.1,XM_023245064.1,XM_023245068.1	27,26,28,27,28,26	60.3554,60.2167,60.9967,60.8624,60.9967,60.2167
B4:24285207	G/T	1	0.0125	80	1	0	0.666667	8,16	24	99	0/1	Heterozygous	MYO3A	splice_region_variant	Other	ENSFCAT00000002336	ENSFCAT00000002336:c.798-4G>T		ENSFCAT00000002336	9		MYO3A	splice_region_variant	Other	XM_023256453.1	XM_023256453.1:c.798-4G>T		XM_023256457.1,XM_023256455.1,XM_023256456.1,XM_023256454.1,XM_023256453.1	9,9,9,8,9	,,,,
A1:198586546	C/T	1	0.0125	80	1	0	0.309524	29,13	42	99	0/1	Heterozygous	MYOZ3	missense_variant	Missense	ENSFCAT00000013871	ENSFCAT00000013871:c.377G>A	p.Arg126His	ENSFCAT00000013871	5	50.9485	MYOZ3	missense_variant	Missense	XM_006927985.4	XM_006927985.4:c.404G>A	p.Arg135His	XM_019810611.2,XM_006927985.4	5,6	52.6797,52.6797
B4:96792431	G/A	1	0.0125	80	1	0	0.5125	39,41	80	99	0/1	Heterozygous	MYRFL	missense_variant	Missense	ENSFCAT00000063589	ENSFCAT00000063589:c.595G>A	p.Asp199Asn	ENSFCAT00000063589	6	21.7344	MYRFL	missense_variant	Missense	XM_023257770.1	XM_023257770.1:c.601G>A	p.Asp201Asn	XM_023257770.1	4	21.9058
B4:103744454	C/T	1	0.0125	80	1	0	0.514706	33,35	68	99	0/1	Heterozygous	NAV3	missense_variant	Missense	ENSFCAT00000062537	ENSFCAT00000062537:c.4474C>T	p.Pro1492Ser	ENSFCAT00000062537,ENSFCAT00000051055,ENSFCAT00000013132,ENSFCAT00000038541	19,19,18,18	62.4895,63.0711,62.8511,63.0388	NAV3	missense_variant	Missense	XM_019835263.2	XM_019835263.2:c.4474C>T	p.Pro1492Ser	XM_011284133.3,XM_019835263.2,XM_019835262.2,XM_019835261.2,XM_019835259.2,XM_019835258.2,XM_019835257.2	20,19,17,18,18,19,19	62.1586,62.4895,60.0823,60.3362,62.8511,63.2584,63.0711
B3:74088226	G/A	1	0.0125	80	1	0	0.488095	43,41	84	99	0/1	Heterozygous	NDRG2,ZNF219	missense_variant	Missense	ENSFCAT00000059912,ENSFCAT00000048748	ENSFCAT00000059912:c.60+4685C>T,ENSFCAT00000048748:c.1739C>T	,p.Thr580Ile	ENSFCAT00000059912,ENSFCAT00000048748	1,5	,80.9125	ZNF219	missense_variant	Missense	XM_011283108.3	XM_011283108.3:c.1739C>T	p.Thr580Ile	XM_011283108.3,XM_019832767.2,XM_023255571.1,XM_019832766.2	5,5,5,5	80.9125,80.9125,80.9125,80.9125
B1:61156289	G/A	1	0.0125	80	1	0	0.614286	27,43	70	99	0/1	Heterozygous	NEK1	missense_variant	Missense	ENSFCAT00000047657	ENSFCAT00000047657:c.1820G>A	p.Arg607His	ENSFCAT00000007581,ENSFCAT00000061055,ENSFCAT00000047657,ENSFCAT00000033308	20,19,19,16	45.2764,44.0143,47.1488,42.8371	NEK1	missense_variant	Missense	XM_023252678.1	XM_023252678.1:c.1688G>A	p.Arg563His	XM_023252681.1,XM_019828726.2,XM_019828725.2,XM_023252679.1,XM_023252680.1,XM_023252678.1	20,19,19,20,20,20	46.4738,43.4771,43.336,44.7361,45.1311,44.5942
B1:61191877	G/A	1	0.0125	80	1	0	0.461538	28,24	52	99	0/1	Heterozygous	NEK1	missense_variant	Missense	ENSFCAT00000047657	ENSFCAT00000047657:c.2498G>A	p.Ser833Asn	ENSFCAT00000007581,ENSFCAT00000061055,ENSFCAT00000047657,ENSFCAT00000033308	26,25,25,22	63.4729,62.6304,64.7227,61.8447	NEK1	missense_variant	Missense	XM_023252678.1	XM_023252678.1:c.2366G>A	p.Ser789Asn	XM_023252681.1,XM_019828726.2,XM_019828725.2,XM_023252679.1,XM_023252680.1,XM_023252678.1	25,25,25,26,26,26	,61.866,61.6653,62.7155,63.2691,62.5165
F1:45386340	ACCG/-	1	0.0125	80	1	0	0.393443	37,24	61	99	0/1	Heterozygous	NFASC	splice_region_variant	Other	ENSFCAT00000033319	ENSFCAT00000033319:c.4094-7_4094-4delGACC		ENSFCAT00000041032,ENSFCAT00000038703,ENSFCAT00000052506,ENSFCAT00000056140,ENSFCAT00000033319,ENSFCAT00000028955	28,29,28,29,32,25	,,,,,	NFASC	splice_region_variant	Other	XM_023247774.1	XM_023247774.1:c.4109-7_4109-4delGACC		XM_023247789.1,XM_023247788.1,XM_023247787.1,XM_023247786.1,XM_023247783.1,XM_023247777.1,XM_023247778.1,XM_023247775.1,XM_023247776.1,XM_023247782.1,XM_023247785.1,XM_023247784.1,XM_023247779.1,XM_023247780.1,XM_023247774.1,XM_023247781.1,XM_011291070.3	26,26,27,28,29,31,30,31,31,30,28,29,31,30,32,31,32	,,,,,,,,,,,,,,,,
B2:11503600	C/G	1	0.0125	80	1	0	0.445255	76,61	137	99	0/1	Heterozygous	NHLRC1	missense_variant	Missense	ENSFCAT00000004265	ENSFCAT00000004265:c.953C>G	p.Ser318Trp	ENSFCAT00000004265	1	80.1347	NHLRC1	missense_variant	Missense	XM_003985749.4	XM_003985749.4:c.953C>G	p.Ser318Trp	XM_003985749.4	1	80.1347
B1:198282052	G/C	1	0.0125	80	1	0	0.382609	71,44	115	99	0/1	Heterozygous	NKX3-2	missense_variant	Missense	ENSFCAT00000047856	ENSFCAT00000047856:c.223G>C	p.Ala75Pro	ENSFCAT00000047856	1	22.1557	NKX3-2	missense_variant	Missense	XM_023253307.1	XM_023253307.1:c.223G>C	p.Ala75Pro	XM_023253307.1	1	22.1557
D1:12132281	C/T	1	0.0125	80	1	0	0.526316	63,70	133	99	0/1	Heterozygous	NNMT	missense_variant	Missense	ENSFCAT00000051662	ENSFCAT00000051662:c.526C>T	p.Arg176Trp	ENSFCAT00000051662	3	66.2879	LOC101094108	missense_variant	Missense	XM_003987756.4	XM_003987756.4:c.526C>T	p.Arg176Trp	XM_003987756.4	3	66.2879
E2:30749568	C/T	1	0.0125	80	1	0	0.524752	48,53	101	99	0/1	Heterozygous	NOD2	missense_variant	Missense	ENSFCAT00000008507	ENSFCAT00000008507:c.623C>T	p.?	ENSFCAT00000008507	4	19.9167	NOD2	missense_variant	Missense	XM_019819738.2	XM_019819738.2:c.563C>T	p.Pro188Leu	XM_023245187.1,XM_019819738.2	3,3	17.8654,18.348
D4:484519	G/C	1	0.0125	80	1	0	0.503311	75,76	151	99	0/1	Heterozygous	NOL8	missense_variant	Missense	ENSFCAT00000000819	ENSFCAT00000000819:c.2138C>G	p.Ser713Cys	ENSFCAT00000000819,ENSFCAT00000063286,ENSFCAT00000058653	7,6,4	61.8345,63.8292,	NOL8	missense_variant	Missense	XM_003995302.5	XM_003995302.5:c.2138C>G	p.Ser713Cys	XM_023243188.1,XM_003995302.5,XM_006939005.4,XM_023243189.1,XM_019815641.2,XM_019815642.2	7,7,7,7,6,7	61.8345,61.8345,61.8345,61.8882,61.1258,74.7464
A2:169647432	C/A	1	0.0125	80	1	0	0.379747	49,30	79	99	0/1	Heterozygous	NOM1	missense_variant	Missense	ENSFCAT00000048773	ENSFCAT00000048773:c.1822C>A	p.Leu608Ile	ENSFCAT00000048773	8	73.4867	NOM1	missense_variant	Missense	XM_019825089.2	XM_019825089.2:c.1930C>A	p.Leu644Ile	XM_019825089.2	7	74.594
E1:18841004	A/G	1	0.0125	80	1	0	0.53271	50,57	107	99	0/1	Heterozygous	NOS2	splice_acceptor_variant	LoF	ENSFCAT00000009216	ENSFCAT00000009216:c.942A>G	p.Gly314=	ENSFCAT00000009216,ENSFCAT00000065236,ENSFCAT00000043652	9,9,8	27.0869,,27.0239	NOS2	synonymous_variant	Other	XM_023243518.1	XM_023243518.1:c.942A>G	p.Gly314=	XM_023243518.1,XM_019817487.2	8,8	27.0869,27.0239
E1:18847840	TGTC/-	1	0.0125	80	1	0	0.478261	24,22	46	99	0/1	Heterozygous	NOS2	splice_region_variant	Other	ENSFCAT00000009216	ENSFCAT00000009216:c.1560-10_1560-7delGTCT		ENSFCAT00000009216,ENSFCAT00000065236,ENSFCAT00000043652	14,14,13	,,	NOS2	splice_region_variant	Other	XM_023243518.1	XM_023243518.1:c.1560-10_1560-7delGTCT		XM_023243518.1,XM_019817487.2	13,13	,
C1:3751472	G/A	1	0.0125	80	1	0	0.447059	47,38	85	99	0/1	Heterozygous	NPHP4	missense_variant	Missense	ENSFCAT00000041660	ENSFCAT00000041660:c.3287C>T	p.Thr1096Met	ENSFCAT00000006319,ENSFCAT00000041660	22,22	79.1426,76.9195	NPHP4	missense_variant	Missense	XM_006934240.4	XM_006934240.4:c.3293C>T	p.Thr1098Met	XM_019836062.2,XM_006934240.4,XM_023258017.1,XM_023258015.1,XM_023258014.1,XM_023258016.1,XM_019836058.2,XM_019836057.2,XM_019836060.2	19,24,24,24,24,23,24,24,24	73.6434,76.9519,76.9519,76.9519,76.9519,76.9519,76.9357,76.9519,76.9357
F2:12305899	C/T	1	0.0125	80	1	0	0.418919	43,31	74	99	0/1	Heterozygous	NSMAF	missense_variant	Missense	ENSFCAT00000008016	ENSFCAT00000008016:c.284G>A	p.Arg95Lys	ENSFCAT00000008016	4	10.2425	NSMAF	missense_variant	Missense	XM_023248601.1	XM_023248601.1:c.284G>A	p.Arg95Lys	XM_023248601.1	4	10.2425
B2:107391589	TTC/-	1	0.0125	80	1	0	0.533333	35,40	75	99	0/1	Heterozygous	NT5DC1	splice_region_variant	Other	ENSFCAT00000013419	ENSFCAT00000013419:c.185+8_185+10delCTT		ENSFCAT00000013419	2		NT5DC1	splice_region_variant	Other	XM_003986479.5	XM_003986479.5:c.185+8_185+10delCTT		XM_006931961.4,XM_003986479.5	2,2	,
E2:20332838	CGGGCGGCGG/-	1	0.0125	80	1	0	0.425	23,17	40	99	0/1	Heterozygous	NUDT19	frameshift_variant	LoF	ENSFCAT00000054972	ENSFCAT00000054972:c.106_115delCCGCCGCCCG	p.Pro37Argfs*80	ENSFCAT00000054972	1	9.4086	NUDT19	frameshift_variant	LoF	XM_023245168.1	XM_023245168.1:c.106_115delCCGCCGCCCG	p.Pro37Argfs*80	XM_023245168.1,XM_023245169.1,XM_023245170.1	1,1,1	9.4086,10.9034,13.41
A1:5093869	G/A	1	0.0125	80	1	0	0.558559	49,62	111	99	0/1	Heterozygous	NUP58	missense_variant	Missense	ENSFCAT00000001580	ENSFCAT00000001580:c.79G>A	p.Gly27Ser	ENSFCAT00000001580	1	4.4293	NUP58	missense_variant	Missense	XM_023250027.1	XM_023250027.1:c.79G>A	p.Gly27Ser	XM_023250028.1,XM_023250027.1	1,1	4.6595,4.4293
E3:7659038	C/T	1	0.0125	80	1	0	0.571429	39,52	91	99	0/1	Heterozygous	NYAP1	missense_variant	Missense	ENSFCAT00000010809	ENSFCAT00000010809:c.1574C>T	p.Ser525Phe	ENSFCAT00000010809	4	66.7091	NYAP1	missense_variant	Missense	XM_011290386.3	XM_011290386.3:c.1745C>T	p.Ser582Phe	XM_011290389.3,XM_011290386.3,XM_011290388.3	4,4,4	69.042,68.9601,68.9601
B3:76884382	A/G	1	0.0125	80	1	0	0.554795	65,81	146	99	0/1	Heterozygous	NYNRIN	missense_variant	Missense	ENSFCAT00000030362	ENSFCAT00000030362:c.2126A>G	p.Asn709Ser	ENSFCAT00000030362	4	37.32	NYNRIN	missense_variant	Missense	XM_011283171.3	XM_011283171.3:c.2144A>G	p.Asn715Ser	XM_011283171.3	3	37.5175
C1:204511662	G/A	1	0.0125	80	1	0	0.512397	59,62	121	99	0/1	Heterozygous	OBSL1	missense_variant	Missense	ENSFCAT00000052447	ENSFCAT00000052447:c.4225C>T	p.Leu1409Phe	ENSFCAT00000052447,ENSFCAT00000060877,ENSFCAT00000051542	12,12,12	67.1435,67.53,70.6473	OBSL1	missense_variant	Missense	XM_023259708.1	XM_023259708.1:c.3661C>T	p.Leu1221Phe	XM_023259709.1,XM_023259712.1,XM_023259708.1,XM_023259710.1,XM_023259711.1	11,11,11,11,11	63.9078,66.3044,63.147,64.3121,65.9459
D3:6894795	G/A	1	0.0125	80	1	0	0.408284	100,69	169	99	0/1	Heterozygous	OGFOD2	splice_region_variant	Other	ENSFCAT00000006133	ENSFCAT00000006133:c.303+5C>T		ENSFCAT00000006133,ENSFCAT00000056856	3,2	,	OGFOD2	splice_region_variant	Other	XM_003994615.5	XM_003994615.5:c.303+5C>T		XM_003994615.5	3
F2:85032418	C/T	1	0.0125	80	1	0	0.452632	52,43	95	99	0/1	Heterozygous	OPLAH	missense_variant	Missense	ENSFCAT00000011546	ENSFCAT00000011546:c.13G>A	p.Glu5Lys	ENSFCAT00000011546	2	0.310318	OPLAH	missense_variant	Missense	XM_006943458.4	XM_006943458.4:c.370G>A	p.Glu124Lys	XM_004000167.4,XM_023248726.1,XM_006943458.4	2,2,2	0.310318,0.310318,8.7358
A2:159533153	G/T	1	0.0125	80	1	0	0.511278	65,68	133	99	0/1	Heterozygous	OR2A12	missense_variant	Missense	ENSFCAT00000061713	ENSFCAT00000061713:c.240G>T	p.Met80Ile	ENSFCAT00000061713	1	25.6163	LOC101084019	missense_variant	Missense	XM_003983185.1	XM_003983185.1:c.240G>T	p.Met80Ile	XM_003983185.1	1	25.6163
A2:159549004	A/G	1	0.0125	80	1	0	0.450331	83,68	151	99	0/1	Heterozygous	OR2A14	missense_variant	Missense	ENSFCAT00000024575	ENSFCAT00000024575:c.380A>G	p.Asn127Ser	ENSFCAT00000024575	1	40.6217	LOC101084275	missense_variant	Missense	XM_003983186.1	XM_003983186.1:c.380A>G	p.Asn127Ser	XM_003983186.1	1	40.6217
A1:85675399	T/-	1	0.0125	80	1	0	0.465812	125109	234	99	0/1	Heterozygous	OR2W3	stop_gained	LoF	ENSFCAT00000010102	ENSFCAT00000010102:c.431delT	p.Leu144Terfs	ENSFCAT00000010102	1	45.5026	LOC101082541	stop_gained	LoF	XM_023253727.1	XM_023253727.1:c.431delT	p.Leu144Terfs	XM_003980573.1,XM_023253727.1	1,1	45.5026,45.2156
C2:46364215	G/A	1	0.0125	80	1	0	0.464052	82,71	153	99	0/1	Heterozygous	OR5AC2	missense_variant	Missense	ENSFCAT00000056756	ENSFCAT00000056756:c.208G>A	p.Asp70Asn	ENSFCAT00000056756	1	29.3617	LOC101088606	missense_variant	Missense	XM_011286020.2	XM_011286020.2:c.208G>A	p.Asp70Asn	XM_011286020.2	1	22.9236
C2:46565672	T/A	1	0.0125	80	1	0	0.472973	39,35	74	99	0/1	Heterozygous	OR5K3	stop_gained	LoF	ENSFCAT00000026466	ENSFCAT00000026466:c.893T>A	p.Leu298Ter	ENSFCAT00000026466	1	95.914	LOC101090380	stop_gained	LoF	XM_019811147.1	XM_019811147.1:c.893T>A	p.Leu298Ter	XM_019811147.1	1	95.914
D1:20825621	C/T	1	0.0125	80	1	0	0.414773	103,73	176	99	0/1	Heterozygous	OR6M1	missense_variant	Missense	ENSFCAT00000063929	ENSFCAT00000063929:c.402G>A	p.?	ENSFCAT00000063929	1	42.569	LOC101088780	missense_variant	Missense	XM_003992483.2	XM_003992483.2:c.402G>A	p.Met134Ile	XM_003992483.2	1	42.2996
D1:66711333	AA/-	1	0.0125	80	1	0	0.419355	90,65	155	99	0/1	Heterozygous	OR10A6	frameshift_variant	LoF	ENSFCAT00000000727	ENSFCAT00000000727:c.643_644delTT	p.?	ENSFCAT00000000727	1	68.1529	LOC101089140	frameshift_variant	LoF	XM_011286757.1	XM_011286757.1:c.646_647delTT	p.Leu216Valfs*80	XM_011286757.1	1	68.254
D1:63722190	-/A	1	0.0125	80	1	0	0.59633	44,65	109	99	0/1	Heterozygous	OR51B5	frameshift_variant	LoF	ENSFCAT00000011569	ENSFCAT00000011569:c.39dupT	p.?	ENSFCAT00000011569	1	4.24837	LOC111556648	frameshift_variant	LoF	XM_023239717.1	XM_023239717.1:c.60dupT	p.Gly21Trpfs*35	XM_023239717.1	1	6.19195
D1:63722192	-/CC	1	0.0125	80	1	0	0.592593	44,64	108	99	0/1	Heterozygous	OR51B5	frameshift_variant	LoF	ENSFCAT00000011569	ENSFCAT00000011569:c.37_38insGG	p.?	ENSFCAT00000011569	1	4.0305	LOC111556648	frameshift_variant	LoF	XM_023239717.1	XM_023239717.1:c.58_59insGG	p.Thr20Argfs*27	XM_023239717.1	1	5.98555
D1:63722193	-/TCCTC	1	0.0125	80	1	0	0.605505	43,66	109	99	0/1	Heterozygous	OR51B5	frameshift_variant	LoF	ENSFCAT00000011569	ENSFCAT00000011569:c.36_37insGAGGA	p.?	ENSFCAT00000011569	1	3.92157	LOC111556648	frameshift_variant	LoF	XM_023239717.1	XM_023239717.1:c.57_58insGAGGA	p.Thr20Glufs*28	XM_023239717.1	1	5.88235
E1:57027833	G/A	1	0.0125	80	1	0	0.465347	54,47	101	99	0/1	Heterozygous	OTOP3	missense_variant	Missense	ENSFCAT00000000989	ENSFCAT00000000989:c.1237G>A	p.?	ENSFCAT00000000989	5	72.2807	OTOP3	missense_variant	Missense	XM_011289436.3	XM_011289436.3:c.1246G>A	p.Val416Met	XM_011289436.3	6	72.4258
D1:60013667	T/C	1	0.0125	80	1	0	0.354167	31,17	48	99	0/1	Heterozygous	PAAF1	missense_variant	Missense	ENSFCAT00000045760	ENSFCAT00000045760:c.699A>G	p.Ile233Met	ENSFCAT00000028491,ENSFCAT00000045760	7,7	62.2103,59.2027	PAAF1	missense_variant	Missense	XM_003992737.4	XM_003992737.4:c.699A>G	p.Ile233Met	XM_019811833.2,XM_006936950.3,XM_003992737.4,XM_006936949.4	7,5,7,7	62.3771,48.2796,59.2027,66.8582
B4:125385635	G/T	1	0.0125	80	1	0	0.558824	30,38	68	99	0/1	Heterozygous	PAH	splice_region_variant	Other	ENSFCAT00000008520	ENSFCAT00000008520:c.438+7C>A		ENSFCAT00000008520,ENSFCAT00000056286	7,4	,	PAH	splice_region_variant	Other	XM_019835417.2	XM_019835417.2:c.438+7C>A		XM_019835417.2,XM_019835418.2,XM_019835419.2	4,7,6	,,
D2:33459056	G/A	1	0.0125	80	1	0	0.623377	29,48	77	99	0/1	Heterozygous	PALD1	missense_variant	Missense	ENSFCAT00000001231	ENSFCAT00000001231:c.1480G>A	p.Ala494Thr	ENSFCAT00000001231,ENSFCAT00000030440	13,12	57.5263,57.5263	PALD1	missense_variant	Missense	XM_011287355.3	XM_011287355.3:c.1480G>A	p.Ala494Thr	XM_011287356.3,XM_011287355.3	13,13	57.5263,57.5263
D2:52438184	G/-	1	0.0125	80	1	0	0.57265	50,67	117	99	0/1	Heterozygous	PANK1	splice_region_variant	Other	ENSFCAT00000054728	ENSFCAT00000054728:c.1608+8delC		ENSFCAT00000054728,ENSFCAT00000015459,ENSFCAT00000007479	6,4,5	,,	PANK1	splice_region_variant	Other	XM_023240708.1	XM_023240708.1:c.1431+8delC		XM_023240709.1,XM_023240710.1,XM_019813532.2,XM_019813527.2,XM_019813529.2,XM_019813531.2,XM_019813530.2,XM_023240708.1	8,7,5,5,5,7,6,7	,,,,,,,
D4:77900893	C/T	1	0.0125	80	1	0	0.606897	57,88	145	99	0/1	Heterozygous	PAPPA	missense_variant	Missense	ENSFCAT00000011484	ENSFCAT00000011484:c.862C>T	p.Leu288Phe	ENSFCAT00000011484	2	17.6074	PAPPA	missense_variant	Missense	XM_023242643.1	XM_023242643.1:c.862C>T	p.Leu288Phe	XM_023242643.1	2	17.6074
C2:68369325	G/A	1	0.0125	80	1	0	0.505376	46,47	93	99	0/1	Heterozygous	PARP15	missense_variant	Missense	ENSFCAT00000060418	ENSFCAT00000060418:c.293G>A	p.?	ENSFCAT00000060418,ENSFCAT00000055106	3,3	15.3523,22.0711	PARP15	missense_variant	Missense	XM_023260216.1	XM_023260216.1:c.446G>A	p.Arg149Lys	XM_023260217.1,XM_023260216.1,XM_023260221.1,XM_023260222.1,XM_023260219.1,XM_023260218.1,XM_023260220.1	3,3,4,4,3,3,4	23.1409,21.6545,8.26211,8.26211,8.26211,12.8788,8.26211
C2:68370650	C/A	1	0.0125	80	1	0	0.44186	48,38	86	99	0/1	Heterozygous	PARP15	splice_region_variant	Other	ENSFCAT00000060418	ENSFCAT00000060418:c.636+4C>A		ENSFCAT00000060418,ENSFCAT00000055106	4,3	,	PARP15	splice_region_variant	Other	XM_023260216.1	XM_023260216.1:c.789+4C>A		XM_023260217.1,XM_023260216.1,XM_023260221.1,XM_023260222.1,XM_023260219.1,XM_023260218.1,XM_023260220.1	4,4,5,5,4,4,5	,,,,,,
A2:168243791	-/T	1	0.0125	80	1	0	0.3	14,6	20	99	0/1	Heterozygous	PAXIP1	frameshift_variant	LoF	ENSFCAT00000008377	ENSFCAT00000008377:c.1433_1434insA	p.Gln479Alafs*91	ENSFCAT00000008377	8	46.9682	PAXIP1	frameshift_variant	LoF	XM_023242347.1	XM_023242347.1:c.1361_1362insA	p.Gln455Alafs*91	XM_023242347.1	8	45.6865
A2:168243792	-/TAGCT	1	0.0125	80	1	0	0.318182	0,7	22	99	0/1	Heterozygous	PAXIP1	frameshift_variant	LoF	ENSFCAT00000008377	ENSFCAT00000008377:c.1432_1433insAGCTA	p.Pro478Glnfs*104	ENSFCAT00000008377	8	46.9354	PAXIP1	frameshift_variant	LoF	XM_023242347.1	XM_023242347.1:c.1360_1361insAGCTA	p.Pro454Glnfs*104	XM_023242347.1	8	45.6529
A2:168243800	G/A	1	0.0125	80	1	0	0.392857	17,11	28	99	0/1	Heterozygous	PAXIP1	missense_variant	Missense	ENSFCAT00000008377	ENSFCAT00000008377:c.1424C>T	p.Pro475Leu	ENSFCAT00000008377	8	46.6404	PAXIP1	splice_region_variant	Other	XM_023242347.1	XM_023242347.1:c.1357-5C>T		XM_023242347.1	8
A2:168243810	GCT/-	1	0.0125	80	1	0	0.366667	0,11	30	99	0/1	Heterozygous	PAXIP1	inframe_deletion	Missense	ENSFCAT00000008377	ENSFCAT00000008377:c.1412_1414delAGC	p.Gln471del	ENSFCAT00000008377	8	46.2471	PAXIP1	intron_variant	Other	XM_023242347.1	XM_023242347.1:c.1357-17_1357-15delAGC		XM_023242347.1	8
A2:168243851	G/T	1	0.0125	80	1	0	0.37931	18,11	29	99	0/1	Heterozygous	PAXIP1	missense_variant	Missense	ENSFCAT00000008377	ENSFCAT00000008377:c.1373C>A	p.Pro458His	ENSFCAT00000008377	8	44.9689	PAXIP1	intron_variant	Other	XM_023242347.1	XM_023242347.1:c.1356+19C>A		XM_023242347.1	7
A2:168243854	G/A	1	0.0125	80	1	0	0.37931	18,11	29	99	0/1	Heterozygous	PAXIP1	missense_variant	Missense	ENSFCAT00000008377	ENSFCAT00000008377:c.1370C>T	p.Pro457Leu	ENSFCAT00000008377	8	44.8705	PAXIP1	intron_variant	Other	XM_023242347.1	XM_023242347.1:c.1356+16C>T		XM_023242347.1	7
A2:168243863	G/T	1	0.0125	80	1	0	0.357143	18,10	28	99	0/1	Heterozygous	PAXIP1	missense_variant	Missense	ENSFCAT00000008377	ENSFCAT00000008377:c.1361C>A	p.Pro454Gln	ENSFCAT00000008377	8	44.5755	PAXIP1	splice_region_variant	Other	XM_023242347.1	XM_023242347.1:c.1356+7C>A		XM_023242347.1	7
A2:168243867	GCTGC/-	1	0.0125	80	1	0	0.384615	16,10	26	99	0/1	Heterozygous	PAXIP1	frameshift_variant	LoF	ENSFCAT00000008377	ENSFCAT00000008377:c.1353_1357delGCAGC	p.Gln452Alafs*116	ENSFCAT00000008377	8	44.3133	PAXIP1	splice_donor_variant	LoF	XM_023242347.1	XM_023242347.1:c.1355_1356+3delGCAGC	p.?	XM_023242347.1	7	45.4515
A1:119360700	G/A	1	0.0125	80	1	0	0.545455	5,6	11	99	0/1	Heterozygous	PCDHB16	missense_variant	Missense	ENSFCAT00000045876	ENSFCAT00000045876:c.1963G>A	p.?	ENSFCAT00000045876	3	88.7381	PCDHB16	missense_variant	Missense	XM_023256043.1	XM_023256043.1:c.2068G>A	p.Val690Ile	XM_023256043.1	3	86.7758
A2:88972366	G/A	1	0.0125	80	1	0	0.360902	85,48	133	99	0/1	Heterozygous	PCLO	missense_variant	Missense	ENSFCAT00000053548	ENSFCAT00000053548:c.8678C>T	p.Thr2893Met	ENSFCAT00000053548,ENSFCAT00000059654,ENSFCAT00000002902	5,5,5	55.8581,55.9554,56.1291	PCLO	missense_variant	Missense	XM_023250308.1	XM_023250308.1:c.8678C>T	p.Thr2893Met	XM_023250308.1	5	56.1291
C2:158577191	C/A	1	0.0125	80	1	0	0.409091	26,18	44	99	0/1	Heterozygous	PDCD6IP	missense_variant	Missense	ENSFCAT00000030012	ENSFCAT00000030012:c.340G>T	p.Ala114Ser	ENSFCAT00000030012	4	12.7973	PDCD6IP	missense_variant	Missense	XM_023260787.1	XM_023260787.1:c.340G>T	p.Ala114Ser	XM_023260787.1,XM_023260788.1,XM_023260790.1,XM_023260789.1	4,4,4,4	12.6398,12.7109,12.8702,12.7973
B4:82853623	C/T	1	0.0125	80	1	0	0.38983	36,23	59	99	0/1	Heterozygous	PDE1B	missense_variant	Missense	ENSFCAT00000047549	ENSFCAT00000047549:c.1177C>T	p.Arg393Cys	ENSFCAT00000057097,ENSFCAT00000047549,ENSFCAT00000048186,ENSFCAT00000010161,ENSFCAT00000052309	11,10,10,11,10	73.1343,73.1343,72.147,72.147,71.7647	PDE1B	missense_variant	Missense	XM_011283982.3	XM_011283982.3:c.1177C>T	p.Arg393Cys	XM_011283982.3,XM_019835041.2	11,11	73.1343,72.147
D1:90732515	G/A	1	0.0125	80	1	0	0.424242	19,14	33	99	0/1	Heterozygous	PDHX	5_prime_UTR_premature_start_codon_gain_variant	Missense	ENSFCAT00000024693	ENSFCAT00000024693:c.-94G>A	p.Met1ext-31	ENSFCAT00000024693	1		PDHX	5_prime_UTR_premature_start_codon_gain_variant	Missense	XM_006937192.4	XM_006937192.4:c.-94G>A	p.Met1ext-31	XM_003993164.5,XM_006937192.4	1,1	,
E3:27330998	G/A	1	0.0125	80	1	0	0.591837	20,29	49	99	0/1	Heterozygous	PDZD9	missense_variant	Missense	ENSFCAT00000007772	ENSFCAT00000007772:c.40G>A	p.Val14Ile	ENSFCAT00000007772,ENSFCAT00000055896	2,1	4.90566,	PDZD9	missense_variant	Missense	XM_019820815.2	XM_019820815.2:c.40G>A	p.Val14Ile	XM_019820815.2	2	4.90566
E3:27341201	G/A	1	0.0125	80	1	0	0.491803	62,60	122	99	0/1	Heterozygous	PDZD9	missense_variant	Missense	ENSFCAT00000007772	ENSFCAT00000007772:c.680G>A	p.Arg227Gln	ENSFCAT00000007772,ENSFCAT00000055896	4,3	85.4088,81.1382	PDZD9	missense_variant	Missense	XM_019820815.2	XM_019820815.2:c.680G>A	p.Arg227Gln	XM_019820815.2	4	85.4088
E1:2929769	G/A	1	0.0125	80	1	0	0.443038	44,35	79	99	0/1	Heterozygous	PER1	splice_region_variant	Other	ENSFCAT00000015196	ENSFCAT00000015196:c.3583-4C>T		ENSFCAT00000015196	23		PER1	splice_region_variant	Other	XM_003996192.5	XM_003996192.5:c.3844-4C>T		XM_003996192.5,XM_023244700.1,XM_019817122.2,XM_019817123.2,XM_006939763.4	23,23,22,23,23	,,,,
E1:2935982	C/T	1	0.0125	80	1	0	0.450549	50,41	91	99	0/1	Heterozygous	PER1	splice_region_variant	Other	ENSFCAT00000015196	ENSFCAT00000015196:c.1128-4G>A		ENSFCAT00000015196	10		PER1	splice_region_variant	Other	XM_003996192.5	XM_003996192.5:c.1389-4G>A		XM_003996192.5,XM_023244700.1,XM_019817122.2,XM_019817123.2,XM_006939763.4	10,10,10,10,10	,,,,
B1:134992553	C/-	1	0.0125	80	1	0	0.485981	55,52	107	99	0/1	Heterozygous	PKD2	frameshift_variant	LoF	ENSFCAT00000038543	ENSFCAT00000038543:c.2211delG	p.Lys737Asnfs*2	ENSFCAT00000038543	11	75.8668	PKD2	frameshift_variant	LoF	XM_011281830.3	XM_011281830.3:c.2211delG	p.Lys737Asnfs*2	XM_011281830.3	11	75.8668
D3:21926186	A/G	1	0.0125	80	1	0	0.417266	81,58	139	99	0/1	Heterozygous	PLA2G3	missense_variant	Missense	ENSFCAT00000001316	ENSFCAT00000001316:c.1045A>G	p.Met349Val	ENSFCAT00000001316,ENSFCAT00000054159	4,5	66.5392,	PLA2G3	missense_variant	Missense	XM_019814758.2	XM_019814758.2:c.1045A>G	p.Met349Val	XM_023241574.1,XM_019814758.2	3,4	63.3891,66.5392
E2:8929751	G/A	1	0.0125	80	1	0	0.535714	26,30	56	99	0/1	Heterozygous	PLEKHA4	splice_region_variant	Other	ENSFCAT00000003344	ENSFCAT00000003344:c.1174-7G>A		ENSFCAT00000003344,ENSFCAT00000067168	12,10	,	PLEKHA4	splice_region_variant	Other	XM_011289655.3	XM_011289655.3:c.1186-7G>A		XM_011289657.3,XM_019819251.2,XM_011289658.3,XM_011289656.3,XM_019819250.2,XM_019819249.2,XM_011289655.3,XM_019819245.2	10,9,10,12,9,12,12,12	,,,,,,,
B2:138759924	G/A	1	0.0125	80	1	0	0.416185	101,72	173	99	0/1	Heterozygous	PLEKHG1	missense_variant	Missense	ENSFCAT00000035972	ENSFCAT00000035972:c.1945G>A	p.Val649Ile	ENSFCAT00000035972	15	46.8208	LOC109499968,PLEKHG1	missense_variant	Missense	,XM_019831385.2	,XM_019831385.2:c.2269G>A	,p.Val757Ile	XM_023254504.1,XM_023254503.1,XM_019831385.2,XM_019831386.2,XM_019831388.2,XM_019831387.2,XR_002742511.1,XR_002742512.1	15,16,15,15,15,15,3,3	47.0884,47.0884,50.6702,49.6924,47.0884,48.6392,,
E2:8178501	G/A	1	0.0125	80	1	0	0.575342	31,42	73	99	0/1	Heterozygous	PNKP	missense_variant	Missense	ENSFCAT00000051550	ENSFCAT00000051550:c.245G>A	p.Gly82Glu	ENSFCAT00000051550,ENSFCAT00000019032,ENSFCAT00000036715	4,3,3	15.5513,16.5312,16.7009	PNKP	missense_variant	Missense	XM_023245718.1	XM_023245718.1:c.530G>A	p.Gly177Glu	XM_023245718.1,XM_023245719.1,XM_023245720.1,XM_023245722.1,XM_023245723.1,XM_023245721.1	4,4,4,4,3,3	25.0118,22.0256,28.5329,25.2679,13.2286,11.2975
D2:75298743	C/A	1	0.0125	80	1	0	0.441026	109,86	195	99	0/1	Heterozygous	PNLIPRP3	missense_variant	Missense	ENSFCAT00000027823	ENSFCAT00000027823:c.667C>A	p.Arg223Ser	ENSFCAT00000027823,ENSFCAT00000061526	6,6	46.8354,51.2702	PNLIPRP3	missense_variant	Missense	XM_003994448.3	XM_003994448.3:c.667C>A	p.Arg223Ser	XM_003994448.3,XM_019813886.2	6,6	46.8354,51.2702
D4:95985046	-/G	1	0.0125	80	1	0	0.44186	48,38	86	99	0/1	Heterozygous	PNPLA7	splice_region_variant	Other	ENSFCAT00000003589	ENSFCAT00000003589:c.3157-7dupC		ENSFCAT00000003589,ENSFCAT00000066762	28,27	,	PNPLA7	splice_region_variant	Other	XM_003996128.5	XM_003996128.5:c.3157-7dupC		XM_023243125.1,XM_019816858.2,XM_003996128.5,XM_023243126.1,XM_019816859.2,XM_011288725.3	29,25,29,28,29,29	,,,,,
B1:161969112	T/G	1	0.0125	80	1	0	0.0972222	65,7	72	94	0/1	Heterozygous	POLR2B	missense_variant	Missense	ENSFCAT00000063050	ENSFCAT00000063050:c.1411A>C	p.Asn471His	ENSFCAT00000063050,ENSFCAT00000003906	12,9	40,35.9091	POLR2B	missense_variant	Missense	XM_003985353.5	XM_003985353.5:c.1411A>C	p.Asn471His	XM_019829457.2,XM_003985353.5,XM_006931102.4	7,12,12	27.7664,40,40
B1:161969113	T/G	1	0.0125	80	1	0	0.1	63,7	70	94	0/1	Heterozygous	POLR2B	missense_variant	Missense	ENSFCAT00000063050	ENSFCAT00000063050:c.1410A>C	p.Leu470Phe	ENSFCAT00000063050,ENSFCAT00000003906	12,9	39.9716,35.8788	POLR2B	missense_variant	Missense	XM_003985353.5	XM_003985353.5:c.1410A>C	p.Leu470Phe	XM_019829457.2,XM_003985353.5,XM_006931102.4	7,12,12	27.7322,39.9716,39.9716
E3:27068706	TCA/-	1	0.0125	80	1	0	0.405063	47,32	79	99	0/1	Heterozygous	POLR3E	inframe_deletion	Missense	ENSFCAT00000046556	ENSFCAT00000046556:c.18_20delTGA	p.Asp7del	ENSFCAT00000046556,ENSFCAT00000006274,ENSFCAT00000053468	2,1,1	0.797,0.839506,0.847035	POLR3E	inframe_deletion	Missense	XM_019820805.2	XM_019820805.2:c.18_20delTGA	p.Asp7del	XM_019820805.2,XM_023246304.1,XM_023246302.1,XM_023246303.1,XR_002738817.1,XM_023246305.1,XM_023246306.1,XR_002738818.1,XM_023246307.1	2,2,2,2,2,2,2,2,2	0.746596,0.797,0.746596,0.747581,,0.800377,0.858586,,0.892388
D4:91484312	G/A	1	0.0125	80	1	0	0.471429	37,33	70	99	0/1	Heterozygous	POMT1	missense_variant	Missense	ENSFCAT00000008387	ENSFCAT00000008387:c.1031G>A	p.Arg344Gln	ENSFCAT00000008387	12	46.6486	POMT1	missense_variant	Missense	XM_019816676.2	XM_019816676.2:c.1040G>A	p.Arg347Gln	XM_011288369.3,XM_019816677.2,XM_019816676.2,XR_002148573.2,XM_011288370.2	11,11,11,11,11	45.9137,46.8651,46.8651,,45.9137
E3:9536968	-/GG	1	0.0125	80	1	0	0.416667	14,10	28	99	0/1	Heterozygous	POR	splice_region_variant	Other	ENSFCAT00000000597	ENSFCAT00000000597:c.1795-9_1795-8dupCC		ENSFCAT00000000597	14		LOC101085768	splice_region_variant	Other	XM_023246747.1	XM_023246747.1:c.1807-9_1807-8dupCC		XM_023246747.1	16
B3:33290268	G/A	1	0.0125	80	1	0	0.415584	45,32	77	99	0/1	Heterozygous	PPCDC	missense_variant	Missense	ENSFCAT00000005395	ENSFCAT00000005395:c.452C>T	p.Ala151Val	ENSFCAT00000005395	5	72.9773	PPCDC	missense_variant	Missense	XM_006932363.4	XM_006932363.4:c.452C>T	p.Ala151Val	XM_019832036.2,XM_019832035.2,XM_011282973.3,XM_011282976.3,XM_006932363.4,XM_011282974.3,XM_011282975.3,XM_019832037.2	4,5,5,4,5,4,3,4	69.5811,72.9773,72.9773,56.5104,72.9773,65.8487,57.5064,56.5104
B1:15666262	GAA/-	1	0.0125	80	1	0	0.623188	26,43	69	99	0/1	Heterozygous	PRIMPOL	inframe_deletion	Missense	ENSFCAT00000030292	ENSFCAT00000030292:c.1428_1430delAGA	p.Glu477del	ENSFCAT00000030292	13	85.398	PRIMPOL	inframe_deletion	Missense	XM_011281381.3	XM_011281381.3:c.1428_1430delAGA	p.Glu477del	XM_019828255.2,XM_019828254.2,XM_019828256.2,XM_019828252.2,XM_011281381.3,XM_019828253.2	15,15,15,15,16,16	85.3717,85.398,98.1716,85.398,85.398,85.398
F2:2912182	G/A	1	0.0125	80	1	0	0.482759	15,14	29	99	0/1	Heterozygous	PRKDC	missense_variant	Missense	ENSFCAT00000044544	ENSFCAT00000044544:c.8536C>T	p.His2846Tyr	ENSFCAT00000044544,ENSFCAT00000011380	63,63	69.2383,69.7646	PRKDC	missense_variant	Missense	XM_011291282.3	XM_011291282.3:c.8602C>T	p.His2868Tyr	XM_019822629.1,XM_011291282.3	59,63	67.9919,69.4021
B2:31407534	T/C	1	0.0125	80	1	0	0.49505	51,50	101	99	0/1	Heterozygous	PRR3	missense_variant	Missense	ENSFCAT00000027083	ENSFCAT00000027083:c.416T>C	p.Ile139Thr	ENSFCAT00000027083,ENSFCAT00000063254	3,2	73.1922,69.8413	PRR3	missense_variant	Missense	XM_006931516.4	XM_006931516.4:c.599T>C	p.Ile200Thr	XM_006931516.4,XM_019830170.1,XM_011282130.3,XM_019830169.2	4,2,3,4	79.7333,69.8413,73.1922,75.2846
E2:8387020	C/T	1	0.0125	80	1	0	0.481481	14,13	27	99	0/1	Heterozygous	PRR12	missense_variant	Missense	ENSFCAT00000026513	ENSFCAT00000026513:c.4848+13G>A		ENSFCAT00000061264,ENSFCAT00000026513	5,7	67.6545,	PRR12	intron_variant	Other	XM_023246139.1	XM_023246139.1:c.4848+13G>A		XM_023246139.1	7
E2:8395214	G/T	1	0.0125	80	1	0	0.153846	11,2	13	51	0/1	Heterozygous	PRR12	missense_variant	Missense	ENSFCAT00000026513	ENSFCAT00000026513:c.4363C>A	p.Pro1455Thr	ENSFCAT00000061264,ENSFCAT00000026513	4,6	53.5986,71.8735	PRR12	missense_variant	Missense	XM_023246139.1	XM_023246139.1:c.4363C>A	p.Pro1455Thr	XM_023246139.1	6	71.5904
E2:8395232	G/T	1	0.0125	80	1	0	0.153846	11,2	13	51	0/1	Heterozygous	PRR12	missense_variant	Missense	ENSFCAT00000026513	ENSFCAT00000026513:c.4345C>A	p.Pro1449Thr	ENSFCAT00000061264,ENSFCAT00000026513	4,6	53.0906,71.5769	PRR12	missense_variant	Missense	XM_023246139.1	XM_023246139.1:c.4345C>A	p.Pro1449Thr	XM_023246139.1	6	71.2949
B4:23248018	T/C	1	0.0125	80	1	0	0.514286	34,36	70	99	0/1	Heterozygous	PRTFDC1	splice_region_variant	Other	ENSFCAT00000000561	ENSFCAT00000000561:c.630+8A>G		ENSFCAT00000000561,ENSFCAT00000064415,ENSFCAT00000055969	8,7,8	,,	PRTFDC1	splice_region_variant	Other	XM_006933313.4	XM_006933313.4:c.630+8A>G		XM_023256451.1,XM_006933313.4	8,8	,
D4:1771036	G/A	1	0.0125	80	1	0	0.427419	71,53	124	99	0/1	Heterozygous	PTPDC1	missense_variant	Missense	ENSFCAT00000046499	ENSFCAT00000046499:c.1081G>A	p.Glu361Lys	ENSFCAT00000046499	7	45.7433	PTPDC1	missense_variant	Missense	XM_023243211.1	XM_023243211.1:c.1099G>A	p.Glu367Lys	XM_023243209.1,XM_019815664.2,XM_019815663.2,XM_019815665.2,XM_011288200.3,XM_019815666.2,XM_019815667.2,XM_023243210.1,XM_019815669.2,XM_023243211.1	7,9,9,9,10,8,8,5,7,6	42.838,43.0667,43.0667,42.838,42.838,42.838,42.838,39.087,34.8092,46.1538
D4:1771778	C/T	1	0.0125	80	1	0	0.42	87,63	150	99	0/1	Heterozygous	PTPDC1	missense_variant	Missense	ENSFCAT00000046499	ENSFCAT00000046499:c.1823C>T	p.Ala608Val	ENSFCAT00000046499	7	77.1707	PTPDC1	missense_variant	Missense	XM_023243211.1	XM_023243211.1:c.1841C>T	p.Ala614Val	XM_023243209.1,XM_019815664.2,XM_019815663.2,XM_019815665.2,XM_011288200.3,XM_019815666.2,XM_019815667.2,XM_023243210.1,XM_019815669.2,XM_023243211.1	7,9,9,9,10,8,8,5,7,6	75.9482,76.0444,76.0444,75.9482,75.9482,75.9482,75.9482,74.3699,72.57,77.3434
B4:42005276	C/G	1	0.0125	80	1	0	0.534653	47,54	101	99	0/1	Heterozygous	PTPN6	missense_variant	Missense	ENSFCAT00000052446	ENSFCAT00000052446:c.1780C>G	p.Leu594Val	ENSFCAT00000057073,ENSFCAT00000052446,ENSFCAT00000004288	15,15,15	99.1639,99.1639,99.1611	PTPN6	missense_variant	Missense	XM_019834452.2	XM_019834452.2:c.1780C>G	p.Leu594Val	XM_019834452.2,XM_003988343.5	15,15	99.1639,99.1611
B4:97315695	G/A	1	0.0125	80	1	0	0.364706	54,31	85	99	0/1	Heterozygous	PTPRB	splice_region_variant	Other	ENSFCAT00000048658	ENSFCAT00000048658:c.6369-7C>T		ENSFCAT00000009909,ENSFCAT00000048658,ENSFCAT00000047620,ENSFCAT00000056569,ENSFCAT00000043572	30,32,29,29,31	,,,,	PTPRB	splice_region_variant	Other	XM_003989041.4	XM_003989041.4:c.6369-7C>T		XM_006933890.3,XM_006933891.4,XM_019835221.2,XM_019835220.2,XM_003989041.4,XM_019835219.1	32,30,32,32,32,31	,,,,,
D3:16597595	C/T	1	0.0125	80	1	0	0.385542	102,64	166	99	0/1	Heterozygous	PXN	missense_variant	Missense	ENSFCAT00000030657	ENSFCAT00000030657:c.1469G>A	p.Arg490Gln	ENSFCAT00000018548,ENSFCAT00000047678,ENSFCAT00000048228,ENSFCAT00000030657	6,6,5,8	,,,45.2249	PXN	missense_variant	Missense	XM_023241482.1	XM_023241482.1:c.1493G>A	p.Arg498Gln	XM_011287790.2,XM_011287791.2,XM_023241483.1,XM_023241484.1,XM_023241482.1	6,6,5,5,7	21.1879,,,,45.6269
B4:43697488	T/C	1	0.0125	80	1	0	0.424658	42,31	73	99	0/1	Heterozygous	PZP	missense_variant	Missense	ENSFCAT00000005070	ENSFCAT00000005070:c.1078A>G	p.Ile360Val	ENSFCAT00000005070	10	24.2568	PZP	missense_variant	Missense	XM_023256759.1	XM_023256759.1:c.1078A>G	p.Ile360Val	XM_023256759.1,XM_023256760.1	10,10	24.2732,26.0712
B4:43708738	T/A	1	0.0125	80	1	0	0.41844	82,59	141	99	0/1	Heterozygous	PZP	missense_variant	Missense	ENSFCAT00000005070	ENSFCAT00000005070:c.223A>T	p.Thr75Ser	ENSFCAT00000005070	2	5	PZP	missense_variant	Missense	XM_023256759.1	XM_023256759.1:c.223A>T	p.Thr75Ser	XM_023256759.1,XM_023256760.1	2,2	5.00338,5.374
B4:78877595	C/T	1	0.0125	80	1	0	0.44	28,22	50	99	0/1	Heterozygous	RACGAP1	missense_variant	Missense	ENSFCAT00000035003	ENSFCAT00000035003:c.947G>A	p.Arg316His	ENSFCAT00000009461,ENSFCAT00000035003	8,9	28.9626,41.22	RACGAP1	missense_variant	Missense	XM_006933682.4	XM_006933682.4:c.551G>A	p.Arg184His	XM_019834897.2,XM_023257028.1,XM_023257029.1,XM_006933683.4,XM_006933682.4,XM_023257030.1	7,8,8,7,7,5	28.9626,28.9626,28.9626,28.9626,28.9626,20.2719
D1:112266897	C/T	1	0.0125	80	1	0	0.257143	26,9	35	99	0/1	Heterozygous	RAD9A	missense_variant	Missense	ENSFCAT00000056471	ENSFCAT00000056471:c.253C>T	p.Arg85Cys	ENSFCAT00000003391,ENSFCAT00000056471	4,4	21.7617,20.6388	RAD9A	missense_variant	Missense	XM_023240117.1	XM_023240117.1:c.253C>T	p.Arg85Cys	XM_023240117.1	4	21.7617
A2:50283660	C/T	1	0.0125	80	1	0	0.492754	35,34	69	99	0/1	Heterozygous	RAD18	missense_variant	Missense	ENSFCAT00000032241	ENSFCAT00000032241:c.1327G>A	p.Asp443Asn	ENSFCAT00000032241	11	88.0478	RAD18	missense_variant	Missense	XM_003982447.4	XM_003982447.4:c.1327G>A	p.Asp443Asn	XM_003982447.4,XM_019824935.1,XM_019824936.1,XR_002153346.2,XR_002153348.2,XR_002153347.1	11,11,11,11,11,11	88.0478,91.8919,94.2431,,,
E1:11736876	C/T	1	0.0125	80	1	0	0.467391	49,43	92	99	0/1	Heterozygous	RAI1	missense_variant	Missense	ENSFCAT00000027233	ENSFCAT00000027233:c.5248G>A	p.Ala1750Thr	ENSFCAT00000027233,ENSFCAT00000061123	2,4	92.3442,95.9388	RAI1	missense_variant	Missense	XM_003996372.4	XM_003996372.4:c.5248G>A	p.Ala1750Thr	XM_003996372.4,XM_023243910.1	2,3	92.3442,92.3442
D4:87916557	C/T	1	0.0125	80	1	0	0.509804	25,26	51	99	0/1	Heterozygous	RALGPS1	splice_region_variant	Other	ENSFCAT00000008698	ENSFCAT00000008698:c.910+5C>T		ENSFCAT00000054252,ENSFCAT00000008698	10,10	,	RALGPS1	splice_region_variant	Other	XM_019816547.2	XM_019816547.2:c.910+5C>T		XM_023242735.1,XM_023242734.1,XM_019816549.2,XM_023242733.1,XM_023242731.1,XM_011288438.3,XM_019816550.2,XM_011288439.3,XM_019816554.2,XM_019816547.2	12,12,12,11,11,12,12,12,12,11	,,,,,,,,,
B1:140981896	C/T	1	0.0125	80	1	0	0.448276	16,13	29	99	0/1	Heterozygous	RASGEF1B	missense_variant	Missense	ENSFCAT00000050114	ENSFCAT00000050114:c.227C>T	p.Thr76Met	ENSFCAT00000050114,ENSFCAT00000053701	4,3	13.4284,12.8067	RASGEF1B	missense_variant	Missense	XM_023252996.1	XM_023252996.1:c.227C>T	p.Thr76Met	XM_023252996.1,XM_019829321.2	4,3	13.4284,12.8067
B3:815959	G/C	1	0.0125	80	1	0	0.414141	58,41	99	99	0/1	Heterozygous	RASGRF1	missense_variant	Missense	ENSFCAT00000012202	ENSFCAT00000012202:c.3356C>G	p.Ser1119Cys	ENSFCAT00000012202	23	88.8977	RASGRF1	missense_variant	Missense	XM_011282702.3	XM_011282702.3:c.3356C>G	p.Ser1119Cys	XM_011282702.3,XM_019831755.2,XM_023254789.1	23,23,17	88.8977,88.1538,84.0745
F1:46631326	G/A	1	0.0125	80	1	0	0.494624	47,46	93	99	0/1	Heterozygous	RASSF5	missense_variant	Missense	ENSFCAT00000054672	ENSFCAT00000054672:c.398G>A	p.Ser133Asn	ENSFCAT00000060561,ENSFCAT00000054672	2,2	39.1519,31.5079	RASSF5	missense_variant	Missense	XM_003999428.5	XM_003999428.5:c.416G>A	p.Ser139Asn	XM_003999428.5	1	32.4726
F1:46654801	G/A	1	0.0125	80	1	0	0.495238	53,52	105	99	0/1	Heterozygous	RASSF5	missense_variant	Missense	ENSFCAT00000054672	ENSFCAT00000054672:c.526G>A	p.Gly176Ser	ENSFCAT00000060561,ENSFCAT00000054672,ENSFCAT00000044890	3,3,2	51.7751,41.6667,23.1975	RASSF5	missense_variant	Missense	XM_003999428.5	XM_003999428.5:c.544G>A	p.Gly182Ser	XM_003999428.5	2	42.4883
A2:7598922	C/T	1	0.0125	80	1	0	0.519084	63,68	131	99	0/1	Heterozygous	RDH8	missense_variant	Missense	ENSFCAT00000009386	ENSFCAT00000009386:c.665C>T	p.Thr222Met	ENSFCAT00000009386	6	66.6667	LOC102899737,RDH8	missense_variant	Missense	,XM_003981846.5	,XM_003981846.5:c.665C>T	,p.Thr222Met	XM_003981846.5,XR_439655.4	6,3	66.6667,
E1:57579538	G/A	1	0.0125	80	1	0	0.453488	47,39	86	99	0/1	Heterozygous	RECQL5	splice_region_variant	Other	ENSFCAT00000005753	ENSFCAT00000005753:c.1942-3C>T		ENSFCAT00000005753	16		RECQL5	splice_region_variant	Other	XM_003997154.4	XM_003997154.4:c.1942-3C>T		XM_003997154.4	16
C1:6051351	-/TCTTTG	1	0.0125	80	1	0	0.495935	62,61	123	99	0/1	Heterozygous	RERE	inframe_insertion	Missense	ENSFCAT00000059358	ENSFCAT00000059358:c.30_35dupCAAAGA	p.Lys11_Glu12insAspLys	ENSFCAT00000059358,ENSFCAT00000008126,ENSFCAT00000058478,ENSFCAT00000053515,ENSFCAT00000062022,ENSFCAT00000055337	1,1,1,1,2,2	0.753174,1.9943,0.771095,0.774679,0.753661,0.767039	RERE	inframe_insertion	Missense	XM_023258063.1	XM_023258063.1:c.30_35dupCAAAGA	p.Lys11_Glu12insAspLys	XM_023258064.1,XM_023258063.1,XM_023258065.1,XM_023258066.1	2,2,2,2	0.753174,0.753174,0.753661,0.774165
A3:75488922	A/G	1	0.0125	80	1	0	0.5	2,2	4	37	0/1	Heterozygous	RF00026	non_coding_exon_variant	Other				ENSFCAT00000044903	1		LOC111559939	non_coding_exon_variant	Other				XR_002741405.1	1
D4:87586484	T/C	1	0.0125	80	1	0	0.666667	1,2	3	30	0/1	Heterozygous	RF00026	non_coding_exon_variant	Other				ENSFCAT00000043762	1		LOC111557715	non_coding_exon_variant	Other				XR_002737942.1	1
F2:48153121	C/T	1	0.0125	80	1	0	0.371429	44,26	70	99	0/1	Heterozygous	RGS22	missense_variant	Missense	ENSFCAT00000063453	ENSFCAT00000063453:c.3748G>A	p.Val1250Ile	ENSFCAT00000063453,ENSFCAT00000028683,ENSFCAT00000060915	26,21,26	99.2846,99.1643,96.7357	RGS22	missense_variant	Missense	XM_011291412.3	XM_011291412.3:c.3748G>A	p.Val1250Ile	XM_023248527.1,XM_023248528.1,XM_023248526.1,XM_019822946.2,XM_011291412.3,XM_023248531.1,XM_023248533.1,XM_023248530.1,XM_023248534.1,XM_023248529.1,XM_023248532.1,XM_023248535.1,XM_023248536.1,XM_019822944.2	26,26,26,24,26,25,25,26,25,26,25,26,25,26	99.2846,99.2846,99.2846,99.2255,99.2846,99.2713,99.2456,99.2771,99.2373,99.2817,99.2525,99.1713,99.1279,99.2846
E2:20110606	C/T	1	0.0125	80	1	0	0.490196	52,50	102	99	0/1	Heterozygous	RHPN2	missense_variant	Missense	ENSFCAT00000014920	ENSFCAT00000014920:c.1337C>T	p.Ala446Val	ENSFCAT00000014920	11	64.8229	RHPN2	missense_variant	Missense	XM_003997951.5	XM_003997951.5:c.1337C>T	p.Ala446Val	XM_003997951.5	11	64.8229
A1:210488431	A/G	1	0.0125	80	1	0	0.548387	28,34	62	99	0/1	Heterozygous	RICTOR	splice_region_variant	Other	ENSFCAT00000052756	ENSFCAT00000052756:c.1401-5A>G		ENSFCAT00000052756,ENSFCAT00000053488,ENSFCAT00000042631,ENSFCAT00000008085	17,17,17,17	,,,	RICTOR	splice_region_variant	Other	XM_023238910.1	XM_023238910.1:c.1401-5A>G		XM_023238949.1,XM_023238911.1,XM_023238916.1,XM_023238910.1,XM_023238925.1,XM_023238926.1,XM_023238932.1,XM_023238938.1	17,17,17,17,18,16,16,16	,,,,,,,
D3:6492631	C/G	1	0.0125	80	1	0	0.508475	58,60	118	99	0/1	Heterozygous	RILPL1	missense_variant	Missense	ENSFCAT00000041794	ENSFCAT00000041794:c.1068-2150C>G		ENSFCAT00000001162,ENSFCAT00000041794	7,7	98.1912,	RILPL1	missense_variant	Missense	XM_006938386.3	XM_006938386.3:c.1068-281C>G		XM_006938389.3,XM_006938388.3,XM_003994587.4,XM_006938387.3,XM_003994586.4,XM_006938386.3	7,7,7,7,7,7	,98.4456,98.1912,,,
E1:61129993	C/T	1	0.0125	80	1	0	0.472973	39,35	74	99	0/1	Heterozygous	RNF213	missense_variant	Missense	ENSFCAT00000040505	ENSFCAT00000040505:c.13009C>T	p.Arg4337Trp	ENSFCAT00000040505,ENSFCAT00000000947	53,52	83.081,82.9306	RNF213	missense_variant	Missense	XM_019818352.2	XM_019818352.2:c.13069C>T	p.Arg4357Trp	XM_023244266.1,XM_023244268.1,XM_023244265.1,XM_023244267.1,XM_019818352.2	50,49,50,50,51	82.9738,82.898,82.9967,82.9672,83.1298
F1:42760989	T/A	1	0.0125	80	1	0	0.483607	63,59	122	99	0/1	Heterozygous	RNPEP	missense_variant	Missense	ENSFCAT00000000448	ENSFCAT00000000448:c.115T>A	p.Leu39Met	ENSFCAT00000000448,ENSFCAT00000038552	1,1	5.83717,6.20915	RNPEP	missense_variant	Missense	XM_011290946.3	XM_011290946.3:c.115T>A	p.Leu39Met	XM_011290946.3	1	5.83717
E3:40581669	G/A	1	0.0125	80	1	0	0.230769	10,3	13	78	0/1	Heterozygous	ROGDI,SMIM22	missense_variant	Missense	ENSFCAT00000062298,ENSFCAT00000062951	ENSFCAT00000062298:c.*1086G>A,ENSFCAT00000062951:c.137C>T	,p.Thr46Ile	ENSFCAT00000062298,ENSFCAT00000062951	10,3	,49.2754	SMIM22	missense_variant	Missense	XM_011290647.3	XM_011290647.3:c.137C>T	p.Thr46Ile	XM_019820992.2,XM_019820993.2,XM_011290647.3	2,3,3	49.2754,52.1073,49.2754
F2:9064269	C/T	1	0.0125	80	1	0	0.434426	69,53	122	99	0/1	Heterozygous	RP1	missense_variant	Missense	ENSFCAT00000038222	ENSFCAT00000038222:c.3436C>T	p.His1146Tyr	ENSFCAT00000038222,ENSFCAT00000028662	4,2	53.5547,	RP1	missense_variant	Missense	XM_023248465.1	XM_023248465.1:c.3451C>T	p.His1151Tyr	XM_019822681.2,XM_023248465.1	4,4	53.5547,53.6631
C1:71457333	A/G	1	0.0125	80	1	0	0.484375	66,62	128	99	0/1	Heterozygous	RPF1	missense_variant	Missense	ENSFCAT00000025067	ENSFCAT00000025067:c.169A>G	p.Ile57Val	ENSFCAT00000025067	1	16	RPF1	missense_variant	Missense	XM_003990263.5	XM_003990263.5:c.169A>G	p.Ile57Val	XM_003990263.5	1	16
E3:43928890	G/A	1	0.0125	80	1	0	0.434211	43,33	76	99	0/1	Heterozygous	RPUSD1	missense_variant	Missense	ENSFCAT00000010362	ENSFCAT00000010362:c.471G>A	p.Ala157=	ENSFCAT00000010362,ENSFCAT00000053453	5,3	51.7052,92.6768	RPUSD1	synonymous_variant	Other	XM_023246619.1	XM_023246619.1:c.471G>A	p.Ala157=	XM_023246620.1,XM_023246619.1	4,5	23.7847,51.7052
D2:58620658	G/A	1	0.0125	80	1	0	0.519231	25,27	52	99	0/1	Heterozygous	RRP12	splice_region_variant	Other	ENSFCAT00000048844	ENSFCAT00000048844:c.1020+6C>T		ENSFCAT00000048844,ENSFCAT00000022707,ENSFCAT00000053049	8,6,5	,,	RRP12	splice_region_variant	Other	XM_003994259.4	XM_003994259.4:c.1020+6C>T		XM_023240800.1,XM_003994259.4	7,8	,
A3:22809683	T/C	1	0.0125	80	1	0	0.582677	53,74	127	99	0/1	Heterozygous	SAMHD1	missense_variant	Missense	ENSFCAT00000012967	ENSFCAT00000012967:c.1832T>C	p.Leu611Ser	ENSFCAT00000012967	16	97.1868	SAMHD1	missense_variant	Missense	XM_003983547.4	XM_003983547.4:c.1832T>C	p.Leu611Ser	XR_002154559.2,XR_002154558.2,XM_003983547.4	15,15,16	,,97.1868
D4:95655138	C/A	1	0.0125	80	1	0	0.5625	7,9	16	99	0/1	Heterozygous	SAPCD2	missense_variant	Missense	ENSFCAT00000010493	ENSFCAT00000010493:c.59G>T	p.Gly20Val	ENSFCAT00000010493	1	4.88215	SAPCD2	missense_variant	Missense	XM_023243096.1	XM_023243096.1:c.59G>T	p.Gly20Val	XM_023243096.1	1	4.80929
B1:115858934	C/T	1	0.0125	80	1	0	0.56	22,28	50	99	0/1	Heterozygous	SEC24B	missense_variant	Missense	ENSFCAT00000000072	ENSFCAT00000000072:c.1225G>A	p.Gly409Ser	ENSFCAT00000000072,ENSFCAT00000035147	5,4	32.381,30.449	SEC24B	missense_variant	Missense	XM_023252870.1	XM_023252870.1:c.1225G>A	p.Gly409Ser	XM_023252870.1	5	32.381
B1:115894497	G/C	1	0.0125	80	1	0	0.470588	54,48	102	99	0/1	Heterozygous	SEC24B	missense_variant	Missense	ENSFCAT00000000072	ENSFCAT00000000072:c.866C>G	p.Pro289Arg	ENSFCAT00000000072,ENSFCAT00000035147	2,2	22.8836,23.5374	SEC24B	missense_variant	Missense	XM_023252870.1	XM_023252870.1:c.866C>G	p.Pro289Arg	XM_023252870.1	2	22.8836
B1:187147550	G/T	1	0.0125	80	1	0	0.5	56,56	112	99	0/1	Heterozygous	SEL1L3	missense_variant	Missense	ENSFCAT00000049517	ENSFCAT00000049517:c.1690G>T	p.Ala564Ser	ENSFCAT00000049517,ENSFCAT00000013724	11,10	50.3578,49.1758	SEL1L3	missense_variant	Missense	XM_023253238.1	XM_023253238.1:c.1732G>T	p.Ala578Ser	XM_023253238.1	11	50.9717
D2:61702665	A/T	1	0.0125	80	1	0	0.465116	23,20	43	99	0/1	Heterozygous	SFXN3	missense_variant	Missense	ENSFCAT00000015701	ENSFCAT00000015701:c.938A>T	p.?	ENSFCAT00000015701	11	95.8078	SFXN3	missense_variant	Missense	XM_006938104.4	XM_006938104.4:c.926A>T	p.Asn309Ile	XM_019813739.2,XM_006938104.4	11,11	95.7557,95.7557
D3:9384727	A/G	1	0.0125	80	1	0	0.409091	52,36	88	99	0/1	Heterozygous	SH2B3	missense_variant	Missense	ENSFCAT00000003177	ENSFCAT00000003177:c.94A>G	p.Ser32Gly	ENSFCAT00000003177	1	5.33563	SH2B3	missense_variant	Missense	XM_019814546.2	XM_019814546.2:c.94A>G	p.Ser32Gly	XM_019814546.2	2	5.35406
A1:123714850	G/A	1	0.0125	80	1	0	0.568965	75,99	174	99	0/1	Heterozygous	SH3RF2	missense_variant	Missense	ENSFCAT00000008713	ENSFCAT00000008713:c.1361G>A	p.Ser454Asn	ENSFCAT00000008713	8	61.678	SH3RF2	missense_variant	Missense	XM_019833842.2	XM_019833842.2:c.1361G>A	p.Ser454Asn	XM_019833843.2,XM_003980943.5,XM_019833842.2,XM_019833850.2,XM_019833855.2	8,8,8,7,7	61.1786,61.678,61.1786,57.9435,55.8116
A1:111919184	G/T	1	0.0125	80	1	0	0.590909	18,26	44	99	0/1	Heterozygous	SHROOM1	missense_variant	Missense	ENSFCAT00000022809	ENSFCAT00000022809:c.2224C>A	p.Leu742Met	ENSFCAT00000022809,ENSFCAT00000034960	8,6	87.2792,86.1361	SHROOM1	missense_variant	Missense	XM_023255057.1	XM_023255057.1:c.2224C>A	p.Leu742Met	XM_023255064.1,XM_023255068.1,XM_023255070.1,XM_023255057.1,XM_023255061.1,XM_023255065.1,XM_023255076.1	8,9,9,9,11,8,9	87.2792,87.2792,87.2038,87.2792,87.2792,87.2792,87.1734
E2:15793304	C/T	1	0.0125	80	1	0	0.537736	49,57	106	99	0/1	Heterozygous	SIPA1L3	missense_variant	Missense	ENSFCAT00000014493	ENSFCAT00000014493:c.2818G>A	p.Asp940Asn	ENSFCAT00000014493	7	52.8419	SIPA1L3	missense_variant	Missense	XM_023245055.1	XM_023245055.1:c.2818G>A	p.Asp940Asn	XM_023245058.1,XM_023245057.1,XM_023245056.1,XM_023245055.1,XM_023245059.1	9,9,10,9,9	52.8419,52.8419,52.8419,52.8419,52.8716
D4:88126604	C/T	1	0.0125	80	1	0	0.467391	49,43	92	99	0/1	Heterozygous	SLC2A8	missense_variant	Missense	ENSFCAT00000023949	ENSFCAT00000023949:c.1293C>T	p.Leu431=	ENSFCAT00000043715,ENSFCAT00000023949	9,10	95.5,92.4177	SLC2A8	missense_variant	Missense	XM_019816561.2	XM_019816561.2:c.1332C>T	p.Leu444=	XM_019816562.2,XM_019816561.2,XM_011288428.2	9,10,9	95.6416,92.6235,90.1304
A3:14637420	CGG/-	1	0.0125	80	1	0	0.43662	80,62	142	99	0/1	Heterozygous	SLC2A10	inframe_deletion	Missense	ENSFCAT00000011350	ENSFCAT00000011350:c.755_757delCCG	p.Ala252del	ENSFCAT00000011350	2	41.6805	SLC2A10	inframe_deletion	Missense	XM_023251157.1	XM_023251157.1:c.569_571delCCG	p.Ala190del	XM_023251158.1,XM_006929697.2,XM_023251159.1,XM_023251157.1	2,2,2,2	39.3624,34.9969,40.0282,32.9849
A3:14637477	C/T	1	0.0125	80	1	0	0.489051	70,67	137	99	0/1	Heterozygous	SLC2A10	missense_variant	Missense	ENSFCAT00000011350	ENSFCAT00000011350:c.700G>A	p.Ala234Thr	ENSFCAT00000011350	2	38.6401	SLC2A10	missense_variant	Missense	XM_023251157.1	XM_023251157.1:c.514G>A	p.Ala172Thr	XM_023251158.1,XM_006929697.2,XM_023251159.1,XM_023251157.1	2,2,2,2	35.5509,31.6081,36.1522,29.7909
A1:198992713	C/T	1	0.0125	80	1	0	0.346939	32,17	49	99	0/1	Heterozygous	SLC6A7	splice_region_variant	Other	ENSFCAT00000028502	ENSFCAT00000028502:c.1534-8G>A		ENSFCAT00000062338,ENSFCAT00000028502	12,13	,	SLC6A7	splice_region_variant	Other	XM_011286099.3	XM_011286099.3:c.1534-8G>A		XM_011286099.3,XM_019810690.2	13,12	,
E2:9907585	A/C	1	0.0125	80	1	0	0.163462	87,17	104	99	0/1	Heterozygous	SLC8A2	missense_variant	Missense	ENSFCAT00000031113	ENSFCAT00000031113:c.67A>C	p.Thr23Pro	ENSFCAT00000031113	2	2.38612	SLC8A2	missense_variant	Missense	XM_023245973.1	XM_023245973.1:c.67A>C	p.Thr23Pro	XM_023245974.1,XM_023245973.1	2,2	2.87206,2.38612
C2:58882609	-/A	1	0.0125	80	1	0	0.243243	28,9	37	99	0/1	Heterozygous	SLC9C1	splice_region_variant	Other	ENSFCAT00000003046	ENSFCAT00000003046:c.3425-8dupT		ENSFCAT00000003046	26		SLC9C1	splice_region_variant	Other	XM_011285957.3	XM_011285957.3:c.3425-8dupT		XM_019839711.1,XM_019839709.2,XM_011285957.3	25,27,27	,,
E1:57161037	A/G	1	0.0125	80	1	0	0.421875	74,54	128	99	0/1	Heterozygous	SLC16A5	missense_variant	Missense	ENSFCAT00000043705	ENSFCAT00000043705:c.961A>G	p.Met321Val	ENSFCAT00000043705	3	68.5225	SLC16A5	missense_variant	Missense	XM_003997212.3	XM_003997212.3:c.961A>G	p.Met321Val	XM_006940575.3,XM_006940574.3,XM_006940572.2,XM_003997212.3,XM_019818238.1	3,4,5,4,5	64.0587,67.8337,68.5225,68.5225,68.5225
C2:154766512	C/T	1	0.0125	80	1	0	0.4	45,30	75	99	0/1	Heterozygous	SLC22A14	splice_region_variant	Other	ENSFCAT00000012405	ENSFCAT00000012405:c.1163+3G>A		ENSFCAT00000012405	6		SLC22A14	splice_region_variant	Other	XM_019810930.2	XM_019810930.2:c.1163+3G>A		XR_002145074.2,XM_019810931.2,XM_023260737.1,XM_019810930.2,XM_023260739.1,XM_023260738.1,XM_023260735.1,XM_023260736.1,XM_023260734.1,XR_002145075.2,XM_019810933.2	9,9,10,9,9,9,9,10,10,9,9	,,,,,,,,,,
X:1058298	T/A	1	0.0125	80	1	0	0.568965	25,33	58	99	0/1	Heterozygous	SLC25A6	missense_variant	Missense	ENSFCAT00000055879	ENSFCAT00000055879:c.220A>T	p.Ile74Phe	ENSFCAT00000051822,ENSFCAT00000055879	2,3	17.7258,22.884	SLC25A6	missense_variant	Missense	XM_023248888.1	XM_023248888.1:c.160A>T	p.Ile54Phe	XM_023248888.1	2	17.7258
D1:99968623	G/T	1	0.0125	80	1	0	0.44	14,11	25	99	0/1	Heterozygous	SLC35C1	5_prime_UTR_premature_start_codon_gain_variant	Missense	ENSFCAT00000028854	ENSFCAT00000028854:c.-119G>T	p.Met1ext-40	ENSFCAT00000028854	1		SLC35C1	5_prime_UTR_premature_start_codon_gain_variant	Missense	XM_003993198.5	XM_003993198.5:c.-119G>T	p.Met1ext-40	XM_003993198.5	1
A1:198079227	T/C	1	0.0125	80	1	0	0.373134	42,25	67	99	0/1	Heterozygous	SLC36A3	missense_variant	Missense	ENSFCAT00000027936	ENSFCAT00000027936:c.11T>C	p.Leu4Pro	ENSFCAT00000027936	2	0.673401	LOC111562261,SLC36A3	missense_variant	Missense	,XM_019810447.2	,XM_019810447.2:c.11T>C	,p.Leu4Pro	XR_002745337.1,XM_023260328.1,XM_003981377.5,XM_019810447.2	1,2,1,1	,0.673401,0.710732,0.673401
D3:70985755	T/C	1	0.0125	80	1	0	0.525641	37,41	78	99	0/1	Heterozygous	SMAD7	missense_variant	Missense	ENSFCAT00000065305	ENSFCAT00000065305:c.238A>G	p.Thr80Ala	ENSFCAT00000065305	1	18.5012	SMAD7	missense_variant	Missense	XM_023241979.1	XM_023241979.1:c.238A>G	p.Thr80Ala	XM_023241979.1,XM_023241980.1	1,1	18.5012,18.5446
C1:201811474	C/T	1	0.0125	80	1	0	0.472727	87,78	165	99	0/1	Heterozygous	SMARCAL1	missense_variant	Missense	ENSFCAT00000054322	ENSFCAT00000054322:c.268C>T	p.His90Tyr	ENSFCAT00000054322,ENSFCAT00000037191,ENSFCAT00000009379	3,2,2	9.36842,9.59052,10.1482	SMARCAL1	missense_variant	Missense	XM_011285571.2	XM_011285571.2:c.268C>T	p.His90Tyr	XM_011285575.3,XM_011285573.3,XM_011285572.2,XM_011285571.2,XM_023259669.1,XM_011285574.3	2,3,3,3,3,2	9.36842,9.36842,9.36842,9.36842,9.36842,9.36842
D1:18820587	G/C	1	0.0125	80	1	0	0.382353	63,39	102	99	0/1	Heterozygous	SORL1	missense_variant	Missense	ENSFCAT00000013227	ENSFCAT00000013227:c.2463G>C	p.Glu821Asp	ENSFCAT00000013227	18	37.1007	SORL1	missense_variant	Missense	XM_023239202.1	XM_023239202.1:c.2463G>C	p.Glu821Asp	XM_023239202.1,XM_023239204.1,XM_023239203.1,XM_023239205.1	18,18,18,11	37.1007,37.1007,37.1007,21.9667
E1:39343068	C/T	1	0.0125	80	1	0	0.564576	118153	271	99	0/1	Heterozygous	SP2	missense_variant	Missense	ENSFCAT00000037032	ENSFCAT00000037032:c.658G>A	p.Val220Met	ENSFCAT00000009367,ENSFCAT00000037032,ENSFCAT00000066297	3,3,2	34.9259,35.6678,87.6033	SP2	missense_variant	Missense	XM_006940261.4	XM_006940261.4:c.661G>A	p.Val221Met	XM_006940262.3,XM_006940263.3,XM_019817765.1,XM_006940261.4,XM_019817764.1,XM_023244725.1,XM_019817767.2	3,3,3,3,3,3,3	34.9259,34.9259,34.9259,35.7724,35.6678,34.9259,34.9259
A3:12114100	C/T	1	0.0125	80	1	0	0.485437	53,50	103	99	0/1	Heterozygous	SPATA2	missense_variant	Missense	ENSFCAT00000049251	ENSFCAT00000049251:c.257C>T	p.Ala86Val	ENSFCAT00000049251	2	16.3788	SPATA2	missense_variant	Missense	XM_011280749.2	XM_011280749.2:c.257C>T	p.Ala86Val	XM_011280749.2,XM_019826369.2	2,2	16.3788,16.3788
A2:66258685	G/A	1	0.0125	80	1	0	0.573913	49,66	115	99	0/1	Heterozygous	SPATA48	missense_variant	Missense	ENSFCAT00000043791	ENSFCAT00000043791:c.151G>A	p.?	ENSFCAT00000043791	1	11.3379	SPATA48	missense_variant	Missense	XM_023250148.1	XM_023250148.1:c.145G>A	p.Asp49Asn	XM_023250151.1,XM_023250148.1,XM_023250150.1,XM_023250149.1	1,1,1,1	13.2231,10.7143,12,10.9339
C1:204435610	C/T	1	0.0125	80	1	0	0.382353	21,13	34	99	0/1	Heterozygous	SPEG	missense_variant	Missense	ENSFCAT00000062932	ENSFCAT00000062932:c.5059C>T	p.Pro1687Ser	ENSFCAT00000062932	23	51.845	SPEG	missense_variant	Missense	XM_023259689.1	XM_023259689.1:c.5092C>T	p.Pro1698Ser	XM_023259701.1,XM_023259694.1,XM_023259689.1,XM_023259691.1,XM_011285666.3,XM_023259693.1,XM_023259690.1,XM_023259697.1,XM_023259695.1,XM_023259692.1,XM_023259698.1,XM_023259699.1,XM_023259700.1	24,22,24,24,23,25,24,25,25,21,21,18,18	97.5848,50.0473,51.7063,50.8222,51.5587,50.1729,51.4251,34.6122,34.6122,50.1886,34.6122,34.6122,34.6122
D1:101357134	A/C	1	0.0125	80	1	0	0.176471	70,15	85	49	0/1	Heterozygous	SPI1	splice_region_variant	Other	ENSFCAT00000002531	ENSFCAT00000002531:c.142+6T>G		ENSFCAT00000002531,ENSFCAT00000051867	2,1	,	SPI1	splice_region_variant	Other	XM_019812398.1	XM_019812398.1:c.235+6T>G		XM_003993240.4,XM_006937283.2,XM_019812398.1,XM_019812399.1	2,2,2,2	,,,
B4:41934098	A/G	1	0.0125	80	1	0	0.592593	33,48	81	99	0/1	Heterozygous	SPSB2,TPI1	missense_variant	Missense	ENSFCAT00000030706,ENSFCAT00000025948	ENSFCAT00000030706:c.698T>C,ENSFCAT00000025948:c.*969A>G	p.Leu233Pro,	ENSFCAT00000025948,ENSFCAT00000030706	7,3	,88.0051	SPSB2	missense_variant	Missense	XM_003988338.5	XM_003988338.5:c.698T>C	p.Leu233Pro	XM_003988338.5	4	88.0051
E2:14178252	G/A	1	0.0125	80	1	0	0.46875	34,30	64	99	0/1	Heterozygous	SPTBN4	splice_region_variant	Other	ENSFCAT00000001033	ENSFCAT00000001033:c.5682+7C>T		ENSFCAT00000001033,ENSFCAT00000047865	26,24	,	SPTBN4	splice_region_variant	Other	XM_023246182.1	XM_023246182.1:c.5682+7C>T		XM_023246183.1,XM_023246182.1	26,26	,
B3:63463002	A/C	1	0.0125	80	1	0	0.494118	43,42	85	99	0/1	Heterozygous	SPTBN5	missense_variant	Missense	ENSFCAT00000024955	ENSFCAT00000024955:c.4255A>C	p.?	ENSFCAT00000024955	23	39.3343	SPTBN5	missense_variant	Missense	XM_023256168.1	XM_023256168.1:c.4294A>C	p.Ser1432Arg	XM_023256168.1	23	37.7075
B3:63467681	C/G	1	0.0125	80	1	0	0.744186	11,32	43	99	0/1	Heterozygous	SPTBN5	splice_region_variant	Other	ENSFCAT00000024955	ENSFCAT00000024955:c.5422-6C>G		ENSFCAT00000024955	31		SPTBN5	splice_region_variant	Other	XM_023256168.1	XM_023256168.1:c.5461-6C>G		XM_023256168.1	31
F2:70022253	T/A	1	0.0125	80	1	0	0.440298	75,59	134	99	0/1	Heterozygous	SQLE	missense_variant	Missense	ENSFCAT00000025487	ENSFCAT00000025487:c.259T>A	p.Ser87Thr	ENSFCAT00000025487	1	14.9565	SQLE	missense_variant	Missense	XM_004000116.5	XM_004000116.5:c.259T>A	p.Ser87Thr	XM_004000116.5	1	14.9565
E1:39919548	C/A	1	0.0125	80	1	0	0.624204	59,98	157	99	0/1	Heterozygous	SRCIN1	missense_variant	Missense	ENSFCAT00000033473	ENSFCAT00000033473:c.2801G>T	p.Gly934Val	ENSFCAT00000033473,ENSFCAT00000005819	16,15	76.5027,75.8291	SRCIN1	missense_variant	Missense	XM_023244791.1	XM_023244791.1:c.2864G>T	p.Gly955Val	XM_023244791.1	16	76.9004
A1:102405394	GAA/-	1	0.0125	80	1	0	0.55625	71,89	160	99	0/1	Heterozygous	SRFBP1	inframe_deletion	Missense	ENSFCAT00000043906	ENSFCAT00000043906:c.945_947delAGA	p.Glu315del	ENSFCAT00000043906	6	74.0392	SRFBP1	inframe_deletion	Missense	XM_006927549.4	XM_006927549.4:c.945_947delAGA	p.Glu315del	XM_006927549.4	6	74.0392
B4:84971005	T/A	1	0.0125	80	1	0	0.392857	17,11	28	99	0/1	Heterozygous	STAT2	missense_variant	Missense	ENSFCAT00000012026	ENSFCAT00000012026:c.545A>T	p.Gln182Leu	ENSFCAT00000012026,ENSFCAT00000063588	5,5	21.1838,38.4671	STAT2	missense_variant	Missense	XM_003988893.5	XM_003988893.5:c.545A>T	p.Gln182Leu	XM_019835080.1,XM_003988893.5	4,6	9.91228,20.9392
B1:186085679	G/A	1	0.0125	80	1	0	0.458515	124105	229	99	0/1	Heterozygous	STIM2	missense_variant	Missense	ENSFCAT00000059039	ENSFCAT00000059039:c.1798C>T	p.Arg600Cys	ENSFCAT00000059039,ENSFCAT00000025904,ENSFCAT00000050480	11,12,11	71.9088,69.0066,85.5	STIM2	missense_variant	Missense	XM_023253225.1	XM_023253225.1:c.1822C>T	p.Arg608Cys	XM_023253226.1,XM_023253225.1	11,12	71.9088,72.176
C1:204558802	G/A	1	0.0125	80	1	0	0.494382	45,44	89	99	0/1	Heterozygous	STK11IP	missense_variant	Missense	ENSFCAT00000006670	ENSFCAT00000006670:c.2401G>A	p.Val801Met	ENSFCAT00000006670	19	73.2601	STK11IP	missense_variant	Missense	XM_023259716.1	XM_023259716.1:c.2629G>A	p.Val877Met	XM_023259717.1,XM_023259716.1,XM_023259718.1,XM_011285660.3	21,22,20,20	75.5595,76.2402,74.5573,74.5573
C1:203736060	G/A	1	0.0125	80	1	0	0.612903	12,19	31	99	0/1	Heterozygous	STK36	missense_variant	Missense	ENSFCAT00000004158	ENSFCAT00000004158:c.2021G>A	p.Ser674Asn	ENSFCAT00000004158	16	51.3211	STK36	missense_variant	Missense	XM_019838678.2	XM_019838678.2:c.2123G>A	p.Ser708Asn	XM_019838680.1,XM_019838679.2,XM_019838678.2,XM_003991154.5	16,16,16,16	52.5508,52.5508,52.5508,51.3211
C1:203740531	G/A	1	0.0125	80	1	0	0.469697	35,31	66	99	0/1	Heterozygous	STK36	missense_variant	Missense	ENSFCAT00000004158	ENSFCAT00000004158:c.2768G>A	p.Ser923Asn	ENSFCAT00000004158	24	70.2998	STK36	missense_variant	Missense	XM_019838678.2	XM_019838678.2:c.2870G>A	p.Ser957Asn	XM_019838680.1,XM_019838679.2,XM_019838678.2,XM_003991154.5	24,24,24,24	71.05,71.05,71.05,70.2998
B2:37851819	-/A	1	0.0125	80	1	0	0.506024	41,42	83	99	0/1	Heterozygous	STK38	splice_region_variant	Other	ENSFCAT00000018950	ENSFCAT00000018950:c.890-8dupT		ENSFCAT00000040578,ENSFCAT00000018950	10,10	,	STK38	splice_region_variant	Other	XM_023253924.1	XM_023253924.1:c.950-8dupT		XM_023253924.1	11
D4:94248094	C/T	1	0.0125	80	1	0	0.482353	44,41	85	99	0/1	Heterozygous	STKLD1	missense_variant	Missense	ENSFCAT00000003767	ENSFCAT00000003767:c.725G>A	p.?	ENSFCAT00000003767	9	37.0712	STKLD1	missense_variant	Missense	XM_023242988.1	XM_023242988.1:c.665G>A	p.Arg222Gln	XM_023242988.1,XR_002737723.1	9,9	33.7913,
E3:10298095	T/A	1	0.0125	80	1	0	0.48	39,36	75	99	0/1	Heterozygous	STX1A	splice_region_variant	Other	ENSFCAT00000004747	ENSFCAT00000004747:c.357+8A>T		ENSFCAT00000004747,ENSFCAT00000052052	5,5	,	STX1A	splice_region_variant	Other	XM_023247027.1	XM_023247027.1:c.357+8A>T		XM_023247028.1,XM_023247029.1,XM_023247027.1	5,5,5	,,
D2:36314644	CTTAGGAGCCACTGGGGGTGGAGT/-	1	0.0125	80	1	0	0.367232	112,65	177	99	0/1	Heterozygous	SYNPO2L	inframe_deletion	Missense	ENSFCAT00000048555	ENSFCAT00000048555:c.2140_2163del	p.Thr714_Lys721del	ENSFCAT00000048555,ENSFCAT00000024713	4,2	73.2033,65.2	SYNPO2L	inframe_deletion	Missense	XM_003994061.5	XM_003994061.5:c.2140_2163del	p.Thr714_Lys721del	XM_003994061.5	4	73.2033
E1:23771456	G/A	1	0.0125	80	1	0	0.434783	26,20	46	99	0/1	Heterozygous	SYNRG	missense_variant	Missense	ENSFCAT00000034138	ENSFCAT00000034138:c.419G>A	p.Arg140His	ENSFCAT00000043367,ENSFCAT00000043444,ENSFCAT00000034138,ENSFCAT00000047624,ENSFCAT00000046863,ENSFCAT00000010575	5,5,5,5,5,5	10.6636,11.4464,10.0602,11.2638,12.6426,11.1469	SYNRG	missense_variant	Missense	XM_006940101.4	XM_006940101.4:c.422G>A	p.Arg141His	XM_006940103.4,XM_006940102.4,XM_006940111.4,XM_003996583.5,XM_011288960.3,XM_006940107.4,XM_006940106.4,XM_006940101.4,XM_006940110.4,XM_006940105.4,XM_006940112.4,XM_006940109.4,XM_019817546.2,XM_006940104.4,XM_006940108.4,XM_019817547.2	5,5,5,5,5,5,5,5,5,5,5,5,5,5,5,5	9.98814,9.83992,11.8826,11.4464,10.6636,10.2358,10.2284,9.90355,11.2638,10.0602,11.7631,11.3355,10.3644,10.1251,10.4805,10.7288
B1:120927057	G/A	1	0.0125	80	1	0	0.481013	41,38	79	99	0/1	Heterozygous	TACR3	missense_variant	Missense	ENSFCAT00000042881	ENSFCAT00000042881:c.718G>A	p.Gly240Ser	ENSFCAT00000042881	2	51.2876	TACR3	missense_variant	Missense	XM_003985120.4	XM_003985120.4:c.718G>A	p.Gly240Ser	XM_003985120.4	2	51.2876
B3:20075446	G/A	1	0.0125	80	1	0	0.458333	26,22	48	99	0/1	Heterozygous	TARSL2	missense_variant	Missense	ENSFCAT00000008840	ENSFCAT00000008840:c.1841C>T	p.Pro614Leu	ENSFCAT00000008840,ENSFCAT00000066692	14,14	75.8138,79.9387	TARSL2	missense_variant	Missense	XM_011282731.3	XM_011282731.3:c.1841C>T	p.Pro614Leu	XM_011282731.3	14	75.8138
B3:20126145	T/C	1	0.0125	80	1	0	0.635714	51,89	140	99	0/1	Heterozygous	TARSL2	missense_variant	Missense	ENSFCAT00000008840	ENSFCAT00000008840:c.505A>G	p.Thr169Ala	ENSFCAT00000008840,ENSFCAT00000066692	3,3	20.7664,21.4192	TARSL2	missense_variant	Missense	XM_011282731.3	XM_011282731.3:c.505A>G	p.Thr169Ala	XM_011282731.3	3	20.7664
B3:20128148	C/T	1	0.0125	80	1	0	0.310345	20,9	29	99	0/1	Heterozygous	TARSL2	missense_variant	Missense	ENSFCAT00000008840	ENSFCAT00000008840:c.140G>A	p.Gly47Glu	ENSFCAT00000008840,ENSFCAT00000066692	1,1	5.72724,6.08848	TARSL2	missense_variant	Missense	XM_011282731.3	XM_011282731.3:c.140G>A	p.Gly47Glu	XM_011282731.3	1	5.72724
C1:4310252	A/G	1	0.0125	80	1	0	0.491525	30,29	59	99	0/1	Heterozygous	TAS1R1	missense_variant	Missense	ENSFCAT00000000659	ENSFCAT00000000659:c.1237A>G	p.Arg413Gly	ENSFCAT00000000659,ENSFCAT00000066965	3,3	48.9311,	TAS1R1	missense_variant	Missense	XM_003989461.4	XM_003989461.4:c.1237A>G	p.Arg413Gly	XM_003989461.4,XM_019836077.2	3,3	48.9311,53.4371
C1:4311245	G/A	1	0.0125	80	1	0	0.347826	45,24	69	99	0/1	Heterozygous	TAS1R1	missense_variant	Missense	ENSFCAT00000000659	ENSFCAT00000000659:c.1507G>A	p.Glu503Lys	ENSFCAT00000000659,ENSFCAT00000066965	5,4	59.6199,42.1769	TAS1R1	missense_variant	Missense	XM_003989461.4	XM_003989461.4:c.1507G>A	p.Glu503Lys	XM_003989461.4,XM_019836077.2	5,4	59.6199,55.9014
C2:136832965	T/C	1	0.0125	80	1	0	0.619048	8,13	21	99	0/1	Heterozygous	TBC1D5	missense_variant	Missense	ENSFCAT00000040537	ENSFCAT00000040537:c.130A>G	p.Thr44Ala	ENSFCAT00000040537,ENSFCAT00000044605,ENSFCAT00000047967,ENSFCAT00000046276	4,4,3,3	5.19952,5.34161,5.19952,5.19952	TBC1D5	missense_variant	Missense	XM_019810740.2	XM_019810740.2:c.130A>G	p.Thr44Ala	XM_019810746.1,XM_019810747.1,XM_019810745.2,XM_023260586.1,XM_011286217.3,XM_019810741.2,XM_019810742.2,XM_019810743.2,XM_019810744.2,XM_019810740.2,XM_019810750.2,XM_023260587.1	7,6,4,4,4,7,6,5,6,4,4,4	5.12515,5.12515,5.12515,5.26316,5.34161,5.12515,5.12515,5.12515,5.12515,5.12515,5.19952,6.48567
B2:155214849	-/CAGCAG	1	0.0125	80	1	0	0.442029	77,61	143	99	0/1	Heterozygous	TBP	inframe_insertion	Missense	ENSFCAT00000007038	ENSFCAT00000007038:c.250_255dupCAGCAG	p.Gln85_Ala86insGlnGln	ENSFCAT00000007038	3	25.9146	TBP	inframe_insertion	Missense	XM_011282689.3	XM_011282689.3:c.250_255dupCAGCAG	p.Gln85_Ala86insGlnGln	XM_011282689.3,XM_011282690.3,XM_019831546.2	3,3,3	25.9146,25.9146,25.9146
B3:135776505	-/T	1	0.0125	80	1	0	0.585366	17,24	41	99	0/1	Heterozygous	TDP1	splice_region_variant	Other	ENSFCAT00000047493	ENSFCAT00000047493:c.757-8dupT		ENSFCAT00000047493,ENSFCAT00000005985	6,5	,	TDP1	splice_region_variant	Other	XM_003987908.4	XM_003987908.4:c.757-8dupT		XM_023255946.1,XM_003987908.4,XM_011283442.3,XR_002743235.1,XM_023255944.1,XM_019833468.1,XM_019833467.1,XM_019833466.2	7,6,7,7,6,6,6,6	,,,,,,,
C1:27860838	C/T	1	0.0125	80	1	0	0.520548	35,38	73	99	0/1	Heterozygous	TEKT2	splice_region_variant	Other	ENSFCAT00000012465	ENSFCAT00000012465:c.999+4C>T		ENSFCAT00000043232,ENSFCAT00000012465	7,8	,	TEKT2	splice_region_variant	Other	XM_011284728.3	XM_011284728.3:c.999+4C>T		XM_019836658.1,XM_011284730.3,XM_011284733.3,XM_011284732.3,XM_011284731.3,XM_011284728.3	8,8,8,8,8,8	,,,,,
F2:24823214	A/T	1	0.0125	80	1	0	0.517241	28,30	58	99	0/1	Heterozygous	TERF1	missense_variant	Missense	ENSFCAT00000031168	ENSFCAT00000031168:c.572A>T	p.Glu191Val	ENSFCAT00000060319,ENSFCAT00000031168,ENSFCAT00000046640	4,4,3	45.8635,43.6544,	TERF1	missense_variant	Missense	XM_003999889.4	XM_003999889.4:c.572A>T	p.Glu191Val	XM_019822782.2,XM_003999887.4,XM_006943262.3,XM_003999889.4	4,4,3,4	53.615,45.8635,,43.6544
F2:24823215	A/C	1	0.0125	80	1	0	0.517241	28,30	58	99	0/1	Heterozygous	TERF1	missense_variant	Missense	ENSFCAT00000031168	ENSFCAT00000031168:c.573A>C	p.Glu191Asp	ENSFCAT00000060319,ENSFCAT00000031168,ENSFCAT00000046640	4,4,3	45.9438,43.7309,	TERF1	missense_variant	Missense	XM_003999889.4	XM_003999889.4:c.573A>C	p.Glu191Asp	XM_019822782.2,XM_003999887.4,XM_006943262.3,XM_003999889.4	4,4,3,4	53.7089,45.9438,,43.7309
D2:31788305	G/A	1	0.0125	80	1	0	0.507463	66,68	134	99	0/1	Heterozygous	TET1	missense_variant	Missense	ENSFCAT00000012677	ENSFCAT00000012677:c.3076G>A	p.Gly1026Ser	ENSFCAT00000012677	4	47.9644	TET1	missense_variant	Missense	XM_023240497.1	XM_023240497.1:c.3094G>A	p.Gly1032Ser	XM_023240499.1,XM_023240498.1,XM_003993991.5,XM_023240500.1,XM_023240497.1	4,4,5,5,5	47.4678,47.4678,48.1101,47.9535,47.4678
D4:76632943	T/C	1	0.0125	80	1	0	0.435185	61,47	108	99	0/1	Heterozygous	TEX48	missense_variant	Missense	ENSFCAT00000058263	ENSFCAT00000058263:c.149A>G	p.Asp50Gly	ENSFCAT00000058263	3	41.1111	TEX48	missense_variant	Missense	XM_023242639.1	XM_023242639.1:c.512A>G	p.Asp171Gly	XM_023242640.1,XM_023242639.1	3,4	41.1111,70.6777
A3:29493386	G/C	1	0.0125	80	1	0	0.474576	62,56	118	99	0/1	Heterozygous	TGM3	splice_region_variant	Other	ENSFCAT00000014447	ENSFCAT00000014447:c.693+7G>C		ENSFCAT00000014447	4		TGM3	splice_region_variant	Other	XM_003983751.3	XM_003983751.3:c.543+7G>C		XM_003983751.3	4
B4:23405298	G/T	1	0.0125	80	1	0	0.426752	90,67	157	99	0/1	Heterozygous	THNSL1	missense_variant	Missense	ENSFCAT00000028205	ENSFCAT00000028205:c.714G>T	p.Trp238Cys	ENSFCAT00000028205	1	31.9444	THNSL1	missense_variant	Missense	XM_006933315.4	XM_006933315.4:c.714G>T	p.Trp238Cys	XM_006933317.3,XM_006933316.4,XM_006933315.4,XM_023256452.1,XM_019834077.2,XM_019834076.2,XM_019834075.2	2,3,4,1,3,3,3	31.9444,31.9444,31.9444,,31.9444,31.9444,31.9444
B3:20498125	T/A	1	0.0125	80	1	0	0.577778	19,26	45	99	0/1	Heterozygous	TJP1	splice_region_variant	Other	ENSFCAT00000036050	ENSFCAT00000036050:c.4555-7T>A		ENSFCAT00000036050,ENSFCAT00000035960,ENSFCAT00000036676,ENSFCAT00000045629,ENSFCAT00000034995,ENSFCAT00000012047	24,23,23,22,22,20	,,,,,	TJP1	splice_region_variant	Other	XM_019831950.2	XM_019831950.2:c.4450-7T>A		XM_019831954.2,XM_019831953.2,XM_011282728.3,XM_019831951.2,XM_019831950.2,XM_023254994.1,XM_023254995.1,XM_023254996.1	23,23,24,24,24,23,23,22	,,,,,,,
B1:175549963	T/A	1	0.0125	80	1	0	0.46729	57,50	107	99	0/1	Heterozygous	TLR10	missense_variant	Missense	ENSFCAT00000007667	ENSFCAT00000007667:c.608T>A	p.Phe203Tyr	ENSFCAT00000007667	1	24.9794	TLR10	missense_variant	Missense	XM_006931168.2	XM_006931168.2:c.608T>A	p.Phe203Tyr	XM_019829638.1,XM_019829639.1,XM_019829640.2,XM_006931168.2,XM_019829636.1,XM_019829635.1	4,5,4,5,6,5	24.9794,24.9794,24.9794,24.9794,24.9794,24.9794
B1:175550129	C/A	1	0.0125	80	1	0	0.419847	76,55	131	99	0/1	Heterozygous	TLR10	stop_gained	LoF	ENSFCAT00000007667	ENSFCAT00000007667:c.774C>A	p.Tyr258Ter	ENSFCAT00000007667	1	31.8107	TLR10	stop_gained	LoF	XM_006931168.2	XM_006931168.2:c.774C>A	p.Tyr258Ter	XM_019829638.1,XM_019829639.1,XM_019829640.2,XM_006931168.2,XM_019829636.1,XM_019829635.1	4,5,4,5,6,5	31.8107,31.8107,31.8107,31.8107,31.8107,31.8107
B4:62315830	C/T	1	0.0125	80	1	0	0.456311	56,47	103	99	0/1	Heterozygous	TM7SF3	missense_variant	Missense	ENSFCAT00000024507	ENSFCAT00000024507:c.1103G>A	p.Arg368Gln	ENSFCAT00000024507	9	64.3316	TM7SF3	missense_variant	Missense	XM_003988516.5	XM_003988516.5:c.1103G>A	p.Arg368Gln	XM_003988516.5	9	64.3316
E3:29476887	C/T	1	0.0125	80	1	0	0.469697	70,62	132	99	0/1	Heterozygous	TMC7	missense_variant	Missense	ENSFCAT00000026130	ENSFCAT00000026130:c.194C>T	p.Thr65Ile	ENSFCAT00000026130,ENSFCAT00000063457	2,2	8.82487,8.65859	TMC7	missense_variant	Missense	XM_006942271.3	XM_006942271.3:c.194C>T	p.Thr65Ile	XM_006942274.3,XM_023246456.1,XM_006942272.3,XM_006942271.3	2,2,2,2	9.71803,9.55919,9.50271,8.82487
A2:13769366	CTG/-	1	0.0125	80	1	0	0.117647	45,6	51	99	0/1	Heterozygous	TMEM59L	inframe_deletion	Missense	ENSFCAT00000009750	ENSFCAT00000009750:c.47_49delTGC	p.Leu16del	ENSFCAT00000009750	1	4.47036	TMEM59L	inframe_deletion	Missense	XM_003982083.4	XM_003982083.4:c.47_49delTGC	p.Leu16del	XM_003982083.4	1	4.35606
F2:76371999	T/C	1	0.0125	80	1	0	0.432836	38,29	67	99	0/1	Heterozygous	TMEM71	missense_variant	Missense	ENSFCAT00000053253	ENSFCAT00000053253:c.799+131A>G		ENSFCAT00000053253,ENSFCAT00000051311,ENSFCAT00000058503	7,8,7	,93.5287,92.4501	TMEM71	missense_variant	Missense	XM_006943391.4	XM_006943391.4:c.830A>G	p.Asn277Ser	XM_011291461.3,XM_019823159.2,XM_006943392.4,XM_006943391.4	9,9,10,9	92.4192,90.5947,92.4192,92.4192
B1:201490749	G/A	1	0.0125	80	1	0	0.5	48,48	96	99	0/1	Heterozygous	TMEM128	missense_variant	Missense	ENSFCAT00000015511	ENSFCAT00000015511:c.247C>T	p.?	ENSFCAT00000015511	3	57.7465	TMEM128	missense_variant	Missense	XM_003985511.3	XM_003985511.3:c.319C>T	p.Arg107Cys	XM_003985511.3	3	63.8554
D1:107104524	CTCTCTC/-	1	0.0125	80	1	0	0.3	14,6	20	98	0/1	Heterozygous	TMEM132A	splice_region_variant	Other	ENSFCAT00000018296	ENSFCAT00000018296:c.1017-13_1017-7delCTCTCCT		ENSFCAT00000018296	6		TMEM132A	splice_region_variant	Other	XM_023239887.1	XM_023239887.1:c.1017-13_1017-7delCTCTCCT		XM_023239888.1,XM_023239887.1	6,6	,
A2:157247100	G/T	1	0.0125	80	1	0	0.438596	32,25	57	99	0/1	Heterozygous	TMEM178B	splice_region_variant	Other	ENSFCAT00000065804	ENSFCAT00000065804:c.382+7G>T		ENSFCAT00000065804	1		TMEM178B	splice_region_variant	Other	XM_003983112.5	XM_003983112.5:c.382+7G>T		XM_003983112.5	1
D4:71872324	C/T	1	0.0125	80	1	0	0.425	46,34	80	99	0/1	Heterozygous	TMEM245	splice_region_variant	Other	ENSFCAT00000010945	ENSFCAT00000010945:c.1142-7G>A		ENSFCAT00000010945	6		TMEM245	splice_region_variant	Other	XM_023242545.1	XM_023242545.1:c.1142-7G>A		XM_003995737.5,XM_023242547.1,XM_023242545.1,XM_023242546.1	6,5,6,6	,,,
E3:10402365	C/T	1	0.0125	80	1	0	0.49162	91,88	179	99	0/1	Heterozygous	TMEM270	missense_variant	Missense	ENSFCAT00000028723	ENSFCAT00000028723:c.617C>T	p.Ala206Val	ENSFCAT00000028723	3	87.0057	TMEM270	missense_variant	Missense	XM_023246605.1	XM_023246605.1:c.617C>T	p.Ala206Val	XM_023246605.1	3	87.0057
A2:36261187	AAG/-	1	0.0125	80	1	0	0.673913	15,31	46	99	0/1	Heterozygous	TMF1	splice_region_variant	Other	ENSFCAT00000027276	ENSFCAT00000027276:c.1339-9_1339-7delCTT		ENSFCAT00000027276	3		TMF1	splice_region_variant	Other	XM_003982410.5	XM_003982410.5:c.1339-9_1339-7delCTT		XM_003982410.5	3
C2:58800401	G/A	1	0.0125	80	1	0	0.581081	31,43	74	99	0/1	Heterozygous	TMPRSS7	missense_variant	Missense	ENSFCAT00000005717	ENSFCAT00000005717:c.2290G>A	p.Val764Ile	ENSFCAT00000005717,ENSFCAT00000058167	17,14	91.9277,90.6425	TMPRSS7	missense_variant	Missense	XM_023260128.1	XM_023260128.1:c.1954G>A	p.Val652Ile	XM_023260128.1	14	90.6685
B2:32968717	C/T	1	0.0125	80	1	0	0.445378	66,53	119	99	0/1	Heterozygous	TNXB	missense_variant	Missense	ENSFCAT00000004524	ENSFCAT00000004524:c.91G>A	p.Val31Met	ENSFCAT00000004524	1	4.44444	TNXB	missense_variant	Missense	XM_023254711.1	XM_023254711.1:c.10129G>A	p.Val3377Met	XM_023254711.1	35	83.9592
D4:88388182	G/A	1	0.0125	80	1	0	0.55	27,33	60	99	0/1	Heterozygous	TOR2A	splice_region_variant	Other	ENSFCAT00000061879	ENSFCAT00000061879:c.593+8C>T		ENSFCAT00000061879,ENSFCAT00000051586	3,3	,	TOR2A	splice_region_variant	Other	XM_003995900.5	XM_003995900.5:c.593+8C>T		XM_003995900.5	3
D1:113369408	C/T	1	0.0125	80	1	0	0.5	35,35	70	99	0/1	Heterozygous	TPCN2	missense_variant	Missense	ENSFCAT00000002792	ENSFCAT00000002792:c.2156C>T	p.Thr719Ile	ENSFCAT00000002792,ENSFCAT00000060115	24,17	95.6502,94.269	TPCN2	missense_variant	Missense	XM_023240176.1	XM_023240176.1:c.2156C>T	p.Thr719Ile	XM_023240177.1,XM_023240176.1,XR_002736461.1,XR_002736460.1,XR_002736459.1	24,24,24,24,24	95.6444,95.6502,,,
B2:11482939	A/-	1	0.0125	80	1	0	0.538462	24,28	52	99	0/1	Heterozygous	TPMT	splice_region_variant	Other	ENSFCAT00000004267	ENSFCAT00000004267:c.367-4delA		ENSFCAT00000004267	5		TPMT	splice_region_variant	Other	XM_011282109.3	XM_011282109.3:c.412-4delA		XR_002156777.2,XM_011282109.3,NM_001009836.1	6,6,5	,,
B2:11482939	AC/-	1	0.0125	80	1	0	0.538462	24,28	52	99	0/1	Heterozygous	TPMT	splice_acceptor_variant	LoF	ENSFCAT00000004267	ENSFCAT00000004267:c.367-3_367-2delCA		ENSFCAT00000004267	5		TPMT	splice_acceptor_variant	LoF	XM_011282109.3	XM_011282109.3:c.412-3_412-2delCA		XR_002156777.2,XM_011282109.3,NM_001009836.1	6,6,5	,,
B2:11492965	A/T	1	0.0125	80	1	0	0.428571	40,30	70	99	0/1	Heterozygous	TPMT	missense_variant	Missense	ENSFCAT00000004267	ENSFCAT00000004267:c.698A>T	p.Asp233Val	ENSFCAT00000004267	9	94.4444	TPMT	missense_variant	Missense	XM_011282109.3	XM_011282109.3:c.743A>T	p.Asp248Val	XM_011282109.3,NM_001009836.1	10,9	94.7637,94.4444
C2:151471939	C/T	1	0.0125	80	1	0	0.540146	63,74	137	99	0/1	Heterozygous	TRAK1	missense_variant	Missense	ENSFCAT00000066201	ENSFCAT00000066201:c.2503G>A	p.Val835Ile	ENSFCAT00000053158,ENSFCAT00000046236,ENSFCAT00000067203,ENSFCAT00000052986,ENSFCAT00000006144,ENSFCAT00000066201	15,16,16,16,16,17	76.3953,77.369,78.7435,76.1457,73.678,80.4243	TRAK1	missense_variant	Missense	XM_011286249.3	XM_011286249.3:c.2257G>A	p.Val753Ile	XM_019810884.2,XM_011286252.3,XM_023260682.1,XM_019810882.2,XM_023260684.1,XM_011286250.3,XM_011286249.3,XM_023260683.1	15,15,15,16,16,16,16,16	76.1457,76.958,76.3953,77.9108,76.1457,78.2655,78.7435,76.1457
D1:64124850	C/A	1	0.0125	80	1	0	0.4375	27,21	48	99	0/1	Heterozygous	TRIM5	missense_variant	Missense	ENSFCAT00000026001	ENSFCAT00000026001:c.23C>A	p.Thr8Lys	ENSFCAT00000010738,ENSFCAT00000026001	6,1	,2.03139	TRIM5	missense_variant	Missense	XM_006937032.3	XM_006937032.3:c.785C>A	p.Thr262Lys	XM_023238908.1,XM_006937032.3,XM_023238907.1	6,6,2	83.7607,43.1243,
D1:62427805	C/T	1	0.0125	80	1	0	0.521739	66,72	138	99	0/1	Heterozygous	TRIM21	missense_variant	Missense	ENSFCAT00000040196	ENSFCAT00000040196:c.266G>A	p.Arg89Gln	ENSFCAT00000040196,ENSFCAT00000001338	1,1	18.7943,18.8344	TRIM21	missense_variant	Missense	NM_001290243.1	NM_001290243.1:c.266G>A	p.Arg89Gln	XM_003992823.4,NM_001290243.1	2,1	18.7943,18.7943
D1:67351327	G/A	1	0.0125	80	1	0	0.497175	89,88	177	99	0/1	Heterozygous	TRIM66	missense_variant	Missense	ENSFCAT00000008409	ENSFCAT00000008409:c.1085C>T	p.Pro362Leu	ENSFCAT00000008409	8	29.1163	TRIM66	missense_variant	Missense	XM_006937075.3	XM_006937075.3:c.1238C>T	p.Pro413Leu	XM_019812024.2,XM_019812026.2,XM_006937076.4,XM_019812027.2,XM_023239540.1,XM_019812029.2,XM_006937075.3	9,10,9,9,9,9,9	31.3833,29.2304,29.2304,29.2304,29.2304,29.2304,31.9143
D1:67355502	A/G	1	0.0125	80	1	0	0.708333	7,17	24	99	0/1	Heterozygous	TRIM66	splice_region_variant	Other	ENSFCAT00000008409	ENSFCAT00000008409:c.517-7T>C		ENSFCAT00000008409	6		TRIM66	splice_region_variant	Other	XM_006937075.3	XM_006937075.3:c.670-7T>C		XM_019812024.2,XM_019812026.2,XM_006937076.4,XM_019812027.2,XM_023239540.1,XM_019812029.2,XM_006937075.3	7,8,7,7,7,7,7	,,,,,,
B1:65333077	C/G	1	0.0125	80	1	0	0.482456	59,55	116	99	0/1	Heterozygous	TRIM75P	missense_variant	Missense	ENSFCAT00000053528	ENSFCAT00000053528:c.704G>C	p.Ser235Thr	ENSFCAT00000053528	1	49.8582	LOC101097889	missense_variant	Missense	XM_019828738.2	XM_019828738.2:c.704G>C	p.Ser235Thr	XM_019828738.2	1	49.8582
B1:205026248	C/T	1	0.0125	80	1	0	0.508772	28,29	57	99	0/1	Heterozygous	TRMT44	missense_variant	Missense	ENSFCAT00000063793	ENSFCAT00000063793:c.1993C>T	p.Arg665Trp	ENSFCAT00000063793	11	89.7297	TRMT44	missense_variant	Missense	XM_011281996.3	XM_011281996.3:c.1993C>T	p.Arg665Trp	XM_023253432.1,XM_011281996.3,XM_023253433.1	12,11,11	88.7906,89.7297,85.3846
B4:78286438	C/T	1	0.0125	80	1	0	0.454545	72,60	132	99	0/1	Heterozygous	TROAP	missense_variant	Missense	ENSFCAT00000063174	ENSFCAT00000063174:c.1444C>T	p.?	ENSFCAT00000014777,ENSFCAT00000063174,ENSFCAT00000058600	13,12,12	,62.1447,68.8126	TROAP	missense_variant	Missense	XM_003988664.3	XM_003988664.3:c.1450C>T	p.Arg484Trp	XM_003988664.3	13	67.5524
C2:2057052	C/T	1	0.0125	80	1	0	0.311111	31,14	45	99	0/1	Heterozygous	TSPEAR	missense_variant	Missense	ENSFCAT00000001772	ENSFCAT00000001772:c.344C>T	p.Ser115Phe	ENSFCAT00000001772	3	17.0392	TSPEAR	missense_variant	Missense	XM_023238640.1	XM_023238640.1:c.344C>T	p.Ser115Phe	XM_023238641.1,XM_023238640.1	3,3	20.344,17.0392
E2:3052843	G/A	1	0.0125	80	1	0	0.39726	44,29	73	99	0/1	Heterozygous	U2AF2	splice_region_variant	Other	ENSFCAT00000011507	ENSFCAT00000011507:c.1293+8C>T		ENSFCAT00000011507	11		U2AF2	splice_region_variant	Other	XM_011289549.3	XM_011289549.3:c.1293+8C>T		XM_011289549.3,XM_011289550.2	11,11	,
D1:63976527	G/A	1	0.0125	80	1	0	0.470199	80,71	151	99	0/1	Heterozygous	UBQLN3	missense_variant	Missense	ENSFCAT00000013898	ENSFCAT00000013898:c.1393C>T	p.Pro465Ser	ENSFCAT00000013898	1	70.8397	LOC101094292	missense_variant	Missense	XM_003992867.3	XM_003992867.3:c.1393C>T	p.Pro465Ser	XM_003992867.3	2	70.8397
C2:60223975	C/T	1	0.0125	80	1	0	0.57619	89121	210	99	0/1	Heterozygous	USF3	missense_variant	Missense	ENSFCAT00000004876	ENSFCAT00000004876:c.1276G>A	p.Ala426Thr	ENSFCAT00000004876	7	18.9563	USF3	missense_variant	Missense	XM_023260144.1	XM_023260144.1:c.1276G>A	p.Ala426Thr	XM_023260144.1,XM_023260145.1	7,6	18.9563,16.8801
C2:60224267	T/G	1	0.0125	80	1	0	0.386792	65,41	106	99	0/1	Heterozygous	USF3	missense_variant	Missense	ENSFCAT00000004876	ENSFCAT00000004876:c.984A>C	p.Arg328Ser	ENSFCAT00000004876	7	14.6149	USF3	missense_variant	Missense	XM_023260144.1	XM_023260144.1:c.984A>C	p.Arg328Ser	XM_023260144.1,XM_023260145.1	7,6	14.6149,12.4276
D3:45879850	A/G	1	0.0125	80	1	0	0.615385	5,8	13	99	0/1	Heterozygous	USP14	splice_region_variant	Other	ENSFCAT00000015760	ENSFCAT00000015760:c.844-3T>C		ENSFCAT00000060417,ENSFCAT00000015760,ENSFCAT00000051215,ENSFCAT00000055693	11,10,10,9	,,,	USP14	splice_region_variant	Other	XM_003995057.5	XM_003995057.5:c.877-3T>C		XM_003995057.5	11
C1:105347646	C/T	1	0.0125	80	1	0	0.355932	38,21	59	99	0/1	Heterozygous	VPS45	stop_gained	LoF	ENSFCAT00000010115	ENSFCAT00000010115:c.178C>T	p.Arg60Ter	ENSFCAT00000010115,ENSFCAT00000060034	2,2	10.3327,8.8968	VPS45	stop_gained	LoF	XM_003990560.5	XM_003990560.5:c.178C>T	p.Arg60Ter	XM_019837765.2,XM_006935074.4,XM_003990560.5	2,2,2	10.5735,10.7664,10.3327
C1:106277355	G/A	1	0.0125	80	1	0	0.510204	24,25	49	99	0/1	Heterozygous	VPS72	splice_region_variant	Other	ENSFCAT00000053373	ENSFCAT00000053373:c.118-3C>T		ENSFCAT00000053373,ENSFCAT00000005564	2,2	,	VPS72	splice_region_variant	Other	XM_003990611.5	XM_003990611.5:c.118-3C>T		XM_003990611.5,XM_019837826.2	2,2	,
E2:7129180	G/A	1	0.0125	80	1	0	0.391304	56,36	92	99	0/1	Heterozygous	VSIG10L	missense_variant	Missense	ENSFCAT00000002863	ENSFCAT00000002863:c.53G>A	p.?	ENSFCAT00000002863	2	2.0155	VSIG10L	missense_variant	Missense	XM_023245113.1	XM_023245113.1:c.53G>A	p.Gly18Glu	XM_023245113.1	2	1.98322
E1:18389333	C/T	1	0.0125	80	1	0	0.477778	47,43	90	99	0/1	Heterozygous	VTN	missense_variant	Missense	ENSFCAT00000008401	ENSFCAT00000008401:c.1087C>T	p.Arg363Trp	ENSFCAT00000008401	7	77.1855	SARM1,VTN	missense_variant	Missense	XM_019817478.2,XM_003996497.5	XM_019817478.2:c.176+1826G>A,XM_003996497.5:c.1087C>T	,p.Arg363Trp	XM_019817478.2,XM_003996497.5	1,7	,77.1855
E3:27202613	C/G	1	0.0125	80	1	0	0.507937	31,32	63	99	0/1	Heterozygous	VWA3A	missense_variant	Missense	ENSFCAT00000006270	ENSFCAT00000006270:c.2294G>C	p.Ser765Thr	ENSFCAT00000006270	24	64.5007	VWA3A	missense_variant	Missense	XM_023246294.1	XM_023246294.1:c.2294G>C	p.Ser765Thr	XM_023246294.1	25	64.5007
E3:27219244	A/G	1	0.0125	80	1	0	0.485714	18,17	35	99	0/1	Heterozygous	VWA3A	splice_region_variant	Other	ENSFCAT00000006270	ENSFCAT00000006270:c.1356+6T>C		ENSFCAT00000006270	15		VWA3A	splice_region_variant	Other	XM_023246294.1	XM_023246294.1:c.1356+6T>C		XM_023246294.1	16
C1:14881673	C/G	1	0.0125	80	1	0	0.411215	63,44	107	99	0/1	Heterozygous	VWA5B1	missense_variant	Missense	ENSFCAT00000028242	ENSFCAT00000028242:c.2310C>G	p.Asp770Glu	ENSFCAT00000028242,ENSFCAT00000057292,ENSFCAT00000002896	15,15,13	62.6254,62.9327,59.7076	VWA5B1	missense_variant	Missense	XM_019836295.2	XM_019836295.2:c.2310C>G	p.Asp770Glu	XM_019836295.2,XM_023258239.1,XM_023258238.1	15,15,15	62.6254,62.9327,62.6254
C1:14881674	A/G	1	0.0125	80	1	0	0.40566	63,43	106	99	0/1	Heterozygous	VWA5B1	missense_variant	Missense	ENSFCAT00000028242	ENSFCAT00000028242:c.2311A>G	p.Ser771Gly	ENSFCAT00000028242,ENSFCAT00000057292,ENSFCAT00000002896	15,15,13	62.6526,62.9599,59.7368	VWA5B1	missense_variant	Missense	XM_019836295.2	XM_019836295.2:c.2311A>G	p.Ser771Gly	XM_019836295.2,XM_023258239.1,XM_023258238.1	15,15,15	62.6526,62.9599,62.6526
A2:107118797	C/T	1	0.0125	80	1	0	0.54023	40,47	87	99	0/1	Heterozygous	VWDE	missense_variant	Missense	ENSFCAT00000053776	ENSFCAT00000053776:c.5053G>A	p.Gly1685Arg	ENSFCAT00000053776,ENSFCAT00000065663,ENSFCAT00000064584,ENSFCAT00000056388,ENSFCAT00000060638,ENSFCAT00000026113	26,25,26,26,26,24	92.0722,91.9757,93.7117,95.4108,91.7237,90.9377	VWDE	missense_variant	Missense	XM_023250399.1	XM_023250399.1:c.5053G>A	p.Gly1685Arg	XM_023250399.1,XM_023250401.1,XM_023250402.1,XM_023250400.1,XM_023250403.1	26,26,26,25,26	92.0722,93.7117,95.4108,91.9757,91.7237
B1:7757547	T/G	1	0.0125	80	1	0	0.622642	20,33	53	99	0/1	Heterozygous	WDR17	splice_donor_variant	LoF	ENSFCAT00000044374	ENSFCAT00000044374:c.-130+2T>G		ENSFCAT00000044374	1		WDR17	splice_donor_variant	LoF	XM_019828217.2	XM_019828217.2:c.-58+2T>G		XM_023252308.1,XM_023252307.1,XM_019828219.1,XM_023252309.1,XR_002741581.1,XM_023252306.1,XM_023252305.1,XM_023252304.1,XM_019828225.2,XM_019828217.2	2,2,1,1,1,1,1,1,1,1	,,,,,,,,,
B1:175082601	C/T	1	0.0125	80	1	0	0.45977	47,40	87	99	0/1	Heterozygous	WDR19	missense_variant	Missense	ENSFCAT00000001779	ENSFCAT00000001779:c.4010G>A	p.Arg1337Gln	ENSFCAT00000060823,ENSFCAT00000001779	36,36	99.5036,99.5036	WDR19	missense_variant	Missense	XM_003985437.4	XM_003985437.4:c.4010G>A	p.Arg1337Gln	XM_006931161.3,XM_019829626.1,XM_019829627.2,XM_003985437.4	36,35,36,36	99.5036,,99.4808,99.5036
A2:171080613	G/A	1	0.0125	80	1	0	0.464646	53,46	99	99	0/1	Heterozygous	WDR60	missense_variant	Missense	ENSFCAT00000009040	ENSFCAT00000009040:c.1219G>A	p.?	ENSFCAT00000009040	9	39.5712	WDR60	missense_variant	Missense	XM_003983271.5	XM_003983271.5:c.1312G>A	p.Glu438Lys	XM_019826090.2,XM_006929553.4,XM_006929552.4,XM_003983271.5,XM_006929551.4,XM_019826089.2,XR_002154159.2	10,9,10,10,10,10,10	43.6128,39.8849,41.3434,41.0714,41.0714,41.5794,
B3:4192628	-/GGCGGC	1	0.0125	80	1	0	0.38961	47,30	77	99	0/1	Heterozygous	WHAMM	inframe_insertion	Missense	ENSFCAT00000008727	ENSFCAT00000008727:c.1812_1817dupGCCGCC	p.Pro614_Ser615insProPro	ENSFCAT00000008727	10	79.4838	WHAMM	inframe_insertion	Missense	XM_023254878.1	XM_023254878.1:c.1851_1856dupGCCGCC	p.Pro627_Ser628insProPro	XM_023254878.1	9	82.9312
A1:143518843	G/A	1	0.0125	80	1	0	0.516129	30,32	62	99	0/1	Heterozygous	ZBED3	missense_variant	Missense	ENSFCAT00000066082	ENSFCAT00000066082:c.92C>T	p.Pro31Leu	ENSFCAT00000066082	1	12.7989	ZBED3	missense_variant	Missense	XM_023257717.1	XM_023257717.1:c.92C>T	p.Pro31Leu	XM_023257747.1,XM_023257743.1,XM_023257738.1,XM_023257734.1,XM_023257741.1,XM_023257736.1,XM_023257719.1,XM_023257724.1,XM_023257729.1,XM_023257732.1,XM_023257749.1,XM_023257717.1	3,3,4,5,4,5,4,5,5,4,5,3	12.7989,12.7989,12.7989,12.7989,12.7989,12.7989,12.7989,12.7989,12.7989,12.7989,12.7989,12.7989
A1:25081331	A/C	1	0.0125	80	1	0	0.420732	95,69	164	99	0/1	Heterozygous	ZC3H13	missense_variant	Missense	ENSFCAT00000052767	ENSFCAT00000052767:c.3265A>C	p.Lys1089Gln	ENSFCAT00000004878,ENSFCAT00000052767	14,14	63.817,64.4168	ZC3H13	missense_variant	Missense	XM_019826627.2	XM_019826627.2:c.3316A>C	p.Lys1106Gln	XM_019826636.2,XM_019826634.2,XM_019826630.2,XM_019826627.2,XM_019826641.2,XM_019826664.2,XM_019826640.2,XM_019826649.2,XM_006927298.4	16,16,16,16,15,14,16,15,14	64.7714,64.7714,64.7714,64.7714,64.4168,62.7633,64.5637,64.1835,63.817
X:54612005	A/G	1	0.0125	80	1	0	0.2	8,2	10	54	0/1	Heterozygous	ZC4H2	splice_region_variant	Other	ENSFCAT00000029014	ENSFCAT00000029014:c.49-7T>C		ENSFCAT00000047171,ENSFCAT00000029014,ENSFCAT00000065906	1,2,1	,,	ZC4H2	5_prime_UTR_variant	Other	XM_004000569.4	XM_004000569.4:c.-31T>C		XM_004000569.4,XM_004000570.4	1,1	,
E2:61891063	TGG/-	1	0.0125	80	1	0	0.112676	126,16	142	99	0/1	Heterozygous	ZCCHC14	inframe_deletion	Missense	ENSFCAT00000032048	ENSFCAT00000032048:c.2310_2312delCCA	p.His771del	ENSFCAT00000032048	12	80.341	ZCCHC14	inframe_deletion	Missense	XM_023245794.1	XM_023245794.1:c.2721_2723delCCA	p.His908del	XM_023245794.1,XR_002738654.1,XM_023245796.1,XM_023245795.1	12,12,11,11	82.8006,,82.0293,82.4152
E1:6075177	G/T	1	0.0125	80	1	0	0.451219	45,37	82	99	0/1	Heterozygous	ZNF18	missense_variant	Missense	ENSFCAT00000039359	ENSFCAT00000039359:c.509C>A	p.Ser170Tyr	ENSFCAT00000039359	3	31.1848	ZNF18	missense_variant	Missense	XM_003996215.4	XM_003996215.4:c.512C>A	p.Ser171Tyr	XM_003996215.4,XM_019817184.2,XM_023244532.1	3,3,3	31.3113,31.3113,31.3113
E3:41889556	G/A	1	0.0125	80	1	0	0.548673	51,62	113	99	0/1	Heterozygous	ZNF263	missense_variant	Missense	ENSFCAT00000032747	ENSFCAT00000032747:c.110C>T	p.Pro37Leu	ENSFCAT00000032747,ENSFCAT00000060980	1,1	5.30414,24.2222	ZNF263	missense_variant	Missense	XM_003998920.5	XM_003998920.5:c.110C>T	p.Pro37Leu	XM_019821047.2,XM_019821050.2,XM_019821049.2,XM_003998920.5,XM_019821046.2	1,1,1,1,1	10.0646,12.2334,12.2334,5.30414,6.05556
E2:11612234	G/C	1	0.0125	80	1	0	0.578947	24,33	57	99	0/1	Heterozygous	ZNF296	missense_variant	Missense	ENSFCAT00000051486	ENSFCAT00000051486:c.441G>C	p.Gln147His	ENSFCAT00000051486	2	30.9423	GEMIN7,ZNF296	missense_variant	Missense	XM_019819372.2,XM_011289809.3	XM_019819372.2:c.-239C>G,XM_011289809.3:c.441G>C	,p.Gln147His	XM_019819372.2,XM_019819375.2,XM_011289809.3	1,1,2	,,30.9423
D3:58876430	G/T	1	0.0125	80	1	0	0.52809	42,47	89	99	0/1	Heterozygous	ZNF396	missense_variant	Missense	ENSFCAT00000039797	ENSFCAT00000039797:c.567-10C>A		ENSFCAT00000039797,ENSFCAT00000003290	3,4	,55.6219	LOC101093719	missense_variant	Missense	XM_023241199.1	XM_023241199.1:c.560C>A	p.Ala187Asp	XM_023241199.1	4	12.4305
E2:22221428	G/A	1	0.0125	80	1	0	0.43871	87,68	155	99	0/1	Heterozygous	ZNF536	missense_variant	Missense	ENSFCAT00000042596	ENSFCAT00000042596:c.3494C>T	p.Ala1165Val	ENSFCAT00000014307,ENSFCAT00000042596,ENSFCAT00000048577	5,6,3	80.1383,80.7443,84.7297	ZNF536	missense_variant	Missense	XM_019819656.2	XM_019819656.2:c.3362C>T	p.Ala1121Val	XM_023245648.1,XM_023245652.1,XM_023245646.1,XM_023245650.1,XM_019819656.2,XM_023245649.1,XM_023245651.1,XM_023245653.1	7,7,8,7,8,7,6,8	80.1383,79.8792,80.1383,80.1383,80.1383,80.1383,80.1383,84.9381
E2:22222118	G/C	1	0.0125	80	1	0	0.446281	67,54	121	99	0/1	Heterozygous	ZNF536	missense_variant	Missense	ENSFCAT00000042596	ENSFCAT00000042596:c.2804C>G	p.Ala935Gly	ENSFCAT00000014307,ENSFCAT00000042596,ENSFCAT00000048577	5,6,3	63.6862,64.7943,67.051	ZNF536	missense_variant	Missense	XM_019819656.2	XM_019819656.2:c.2672C>G	p.Ala891Gly	XM_023245648.1,XM_023245652.1,XM_023245646.1,XM_023245650.1,XM_019819656.2,XM_023245649.1,XM_023245651.1,XM_023245653.1	7,7,8,7,8,7,6,8	63.6862,63.2126,63.6862,63.6862,63.6862,63.6862,63.6862,67.5006
A2:1961289	A/G	1	0.0125	80	1	0	0.419118	79,57	136	99	0/1	Heterozygous	ZNF555	missense_variant	Missense	ENSFCAT00000023262	ENSFCAT00000023262:c.214A>G	p.?	ENSFCAT00000023262	2	11.36	LOC102900656	missense_variant	Missense	XM_023243475.1	XM_023243475.1:c.217A>G	p.Lys73Glu	XM_023243475.1	3	11.52
F2:70007473	A/G	1	0.0125	80	1	0	0.637795	46,81	127	99	0/1	Heterozygous	ZNF572	missense_variant	Missense	ENSFCAT00000025191	ENSFCAT00000025191:c.346A>G	p.Ser116Gly	ENSFCAT00000025191	4	21.7391	ZNF572	missense_variant	Missense	XM_004000132.4	XM_004000132.4:c.346A>G	p.Ser116Gly	XM_023248322.1,XM_006943384.3,XM_006943383.3,XM_006943382.3,XM_004000132.4,XR_002152124.2	4,3,3,3,3,3	21.7391,21.7391,21.7391,21.7391,21.7391,
D4:76045998	C/T	1	0.0125	80	1	0	0.738095	11,31	42	99	0/1	Heterozygous	ZNF618	splice_region_variant	Other	ENSFCAT00000043822	ENSFCAT00000043822:c.77+8C>T		ENSFCAT00000043822,ENSFCAT00000067083,ENSFCAT00000059459,ENSFCAT00000048523,ENSFCAT00000047775,ENSFCAT00000013346	2,2,2,2,2,2	,,,,,	ZNF618	splice_region_variant	Other	XM_023242597.1	XM_023242597.1:c.77+8C>T		XM_023242608.1,XM_023242607.1,XM_023242616.1,XM_023242604.1,XM_023242605.1,XM_023242600.1,XM_023242618.1,XM_023242615.1,XM_023242614.1,XM_023242606.1,XM_023242603.1,XM_023242617.1,XM_023242613.1,XM_023242611.1,XM_023242612.1,XM_023242610.1,XM_023242602.1,XM_023242599.1,XM_023242601.1,XM_023242597.1	2,2,2,2,2,2,2,2,2,2,2,2,2,2,2,2,2,2,2,2	,,,,,,,,,,,,,,,,,,,
B1:47037075	C/T	1	0.0125	80	1	0	0.514706	66,70	136	99	0/1	Heterozygous	ZNF703	missense_variant	Missense	ENSFCAT00000056899	ENSFCAT00000056899:c.1243G>A	p.Gly415Ser	ENSFCAT00000056899	2	69.8145	ZNF703	missense_variant	Missense	XM_023252617.1	XM_023252617.1:c.1243G>A	p.Gly415Ser	XM_023252617.1	2	69.8145
E3:27758244	A/G	1	0.0125	80	1	0	0.5	46,46	92	99	0/1	Heterozygous	ZP2	missense_variant	Missense	ENSFCAT00000015169	ENSFCAT00000015169:c.1289A>G	p.Lys430Arg	ENSFCAT00000015169,ENSFCAT00000058131	12,12	59.3822,59.8757	TMEM159,ZP2	missense_variant	Missense	XM_023247041.1,NM_001009875.1	XM_023247041.1:c.472+4842T>C,NM_001009875.1:c.1289A>G	,p.Lys430Arg	XM_023247041.1,XM_023247042.1,NM_001009875.1	5,5,12	,,59.8791
E3:27762602	C/T	1	0.0125	80	1	0	0.455446	55,46	101	99	0/1	Heterozygous	ZP2	missense_variant	Missense	ENSFCAT00000015169	ENSFCAT00000015169:c.2117C>T	p.Thr706Met	ENSFCAT00000015169,ENSFCAT00000058131	19,18	97.5565,97.4653	TMEM159,ZP2	missense_variant	Missense	XM_023247041.1,NM_001009875.1	XM_023247041.1:c.472+484G>A,NM_001009875.1:c.2099C>T	,p.Thr700Met	XM_023247041.1,XM_023247042.1,NM_001009875.1	5,5,18	,,97.536
B2:2217149	G/T	1	0.0125	80	1	0	0.575342	62,84	146	99	0/1	Heterozygous	ZSCAN9	missense_variant	Missense	ENSFCAT00000050356	ENSFCAT00000050356:c.302C>A	p.Thr101Asn	ENSFCAT00000043071,ENSFCAT00000050356	1,1	25.7265,42.5141	ZSCAN9	missense_variant	Missense	XM_019831673.2	XM_019831673.2:c.302C>A	p.Thr101Asn	XM_019831673.2,XM_023254672.1,XM_023254673.1	1,2,2	23.7757,23.7757,25.7926
B2:2067502	A/G	1	0.0125	80	1	0	0.563636	48,62	110	99	0/1	Heterozygous	ZSCAN12	missense_variant	Missense	ENSFCAT00000029809	ENSFCAT00000029809:c.770A>G	p.Gln257Arg	ENSFCAT00000029809,ENSFCAT00000060019	4,3	40.5591,41.2725	ZSCAN12	missense_variant	Missense	XM_006931332.4	XM_006931332.4:c.770A>G	p.Gln257Arg	XM_019830086.2,XM_006931332.4	4,4	40.5591,40.5591
B2:2042452	G/A	1	0.0125	80	1	0	0.506579	75,77	152	99	0/1	Heterozygous	ZSCAN23	missense_variant	Missense	ENSFCAT00000000242	ENSFCAT00000000242:c.200G>A	p.Arg67Gln	ENSFCAT00000000242	1	17.0523	ZSCAN23	missense_variant	Missense	XM_023254674.1	XM_023254674.1:c.200G>A	p.Arg67Gln	XM_023254675.1,XM_023254674.1,XM_023254681.1,XM_023254677.1,XM_023254680.1,XM_023254679.1,XM_023254676.1,XM_023254678.1	1,1,1,1,1,1,1,1	15.7561,15.7188,16.1003,16.1003,16.1003,16.1003,16.1003,16.1003
B2:2115794	G/C	1	0.0125	80	1	0	0.556338	63,79	142	99	0/1	Heterozygous	ZSCAN31	missense_variant	Missense	ENSFCAT00000000239	ENSFCAT00000000239:c.650G>C	p.?	ENSFCAT00000000239	3	53.1532	ZSCAN31	missense_variant	Missense	XM_006931335.3	XM_006931335.3:c.1235G>C	p.Arg412Pro	XM_019831665.1,XM_006931335.3,XM_019831664.1,XM_023254658.1,XM_023254657.1,XM_006931338.4	4,4,5,5,4,4	49.6177,65.1875,49.6177,49.6177,49.6177,56.4153

## Sheet: Cat Exome41 - felCat.Fcat22728
Chr:Pos	Ref/Alt	Allele Counts	Allele Frequencies	# Alleles	# Het	# HomoVar	felCat.Fcat22728.Korfu Variant Allele Freq	felCat.Fcat22728.Korfu Allelic Depths (AD)	felCat.Fcat22728.Korfu Read Depths (DP)	felCat.Fcat22728.Korfu Genotype Qualities (GQ)	felCat.Fcat22728.Korfu 0/1 Genotypes (GT)	felCat.Fcat22728.Korfu Zygosity	Gene Names	Sequence Ontology (Combined)	Effect (Combined)	Transcript Name (Clinically Relevant)	HGVS c. (Clinically Relevant)	HGVS p. (Clinically Relevant)	Transcript Name	Exon Number	% Dist of Tx	Gene Name	Transcript Name	Strand	Source	exon_id	exon_version	gene_biotype	gene_id	gene_source	gene_version	protein_id	protein_version	score	transcript_biotype	transcript_name	transcript_source	transcript_version	Gene Names	Sequence Ontology (Combined)	Effect (Combined)	Transcript Name (Clinically Relevant)	HGVS c. (Clinically Relevant)	HGVS p. (Clinically Relevant)	Transcript Name	Exon Number	% Dist of Tx	Gene Name	Transcript Name
A3:89045149	G/A	3	0.0375	80	1	1	1	0,93	93	99	2020-01-01	Homozygous Variant	AAK1	splice_region_variant	Other	ENSFCAT00000004581	ENSFCAT00000004581:c.2309-6C>T		ENSFCAT00000004581	17		AAK1	ENSFCAT00000004581	-	ensembl	ENSFCAE00000427071	1	protein_coding	ENSFCAG00000004577	ensembl	5	ENSFCAP00000004232	5	.	protein_coding	AAK1-201	ensembl	5	AAK1	splice_region_variant	Other	XM_019827331.2	XM_019827331.2:c.2330-6C>T		XM_019827334.2,XM_011281115.3,XM_019827331.2,XM_019827332.2,XM_019827338.2,XM_019827337.2,XM_019827335.2,XM_019827336.2,XM_019827339.2,XM_019827340.2,XM_011281118.3,XM_019827343.2,XM_019827342.2,XM_019827341.2	17,17,17,17,16,17,16,17,17,16,17,16,17,17	,,,,,,,,,,,,,	AAK1,AAK1,AAK1,AAK1,AAK1,AAK1,AAK1,AAK1,AAK1,AAK1,AAK1,AAK1,AAK1,AAK1	XM_019827334.2,XM_011281115.3,XM_019827331.2,XM_019827332.2,XM_019827338.2,XM_019827337.2,XM_019827335.2,XM_019827336.2,XM_019827339.2,XM_019827340.2,XM_011281118.3,XM_019827343.2,XM_019827342.2,XM_019827341.2
A3:89063183	G/A	3	0.0375	80	1	1	1	0,221	221	99	2020-01-01	Homozygous Variant	AAK1	missense_variant	Missense	ENSFCAT00000004581	ENSFCAT00000004581:c.1225C>T	p.Pro409Ser	ENSFCAT00000004581	12	41.8462	AAK1	ENSFCAT00000004581	-	ensembl	ENSFCAE00000427071	1	protein_coding	ENSFCAG00000004577	ensembl	5	ENSFCAP00000004232	5	.	protein_coding	AAK1-201	ensembl	5	AAK1	missense_variant	Missense	XM_019827331.2	XM_019827331.2:c.1225C>T	p.Pro409Ser	XM_019827334.2,XM_011281115.3,XM_019827331.2,XM_019827332.2,XM_019827338.2,XM_019827337.2,XM_019827335.2,XM_019827336.2,XM_019827339.2,XM_019827340.2,XM_011281118.3,XM_019827343.2,XM_019827342.2,XM_019827341.2	12,12,12,12,12,12,12,12,12,12,12,12,12,12	30.8857,30.9091,30.746,30.7692,33.1438,32.5619,31.5058,31.6279,34.4304,35.3859,41.8462,46.3636,41.8033,41.5479	AAK1,AAK1,AAK1,AAK1,AAK1,AAK1,AAK1,AAK1,AAK1,AAK1,AAK1,AAK1,AAK1,AAK1	XM_019827334.2,XM_011281115.3,XM_019827331.2,XM_019827332.2,XM_019827338.2,XM_019827337.2,XM_019827335.2,XM_019827336.2,XM_019827339.2,XM_019827340.2,XM_011281118.3,XM_019827343.2,XM_019827342.2,XM_019827341.2
E2:51069331	A/G	2	0.025	80	0	1	1	0,2	2	6	2020-01-01	Homozygous Variant	AARS	splice_region_variant	Other	ENSFCAT00000025591	ENSFCAT00000025591:c.-24A>G		ENSFCAT00000025591	1		AARS	ENSFCAT00000025591	+	ensembl	ENSFCAE00000271574	1	protein_coding	ENSFCAG00000009482	ensembl	5	ENSFCAP00000025264	2	.	protein_coding	AARS-201	ensembl	3	AARS	splice_region_variant	Other	XM_003998242.5	XM_003998242.5:c.-22+346A>G		XM_003998242.5,XM_019820033.2	1,1	,	AARS,AARS	XM_003998242.5,XM_019820033.2
A2:64731122	G/A	2	0.025	80	0	1	1	0,88	88	99	2020-01-01	Homozygous Variant	ABCA13	missense_variant	Missense	ENSFCAT00000013088	ENSFCAT00000013088:c.11543G>A	p.Arg3848His	ENSFCAT00000013088	37	76.1697	ABCA13	ENSFCAT00000013088	+	ensembl	ENSFCAE00000428287	1	protein_coding	ENSFCAG00000013084	ensembl	5	ENSFCAP00000012135	5	.	protein_coding	ABCA13-201	ensembl	5	ABCA13	missense_variant	Missense	XM_023241981.1	XM_023241981.1:c.11543G>A	p.Arg3848His	XM_023241981.1	37	74.1726	ABCA13	XM_023241981.1
A2:64742729	G/A	4	0.05	80	2	1	1	0,47	47	99	2020-01-01	Homozygous Variant	ABCA13	splice_region_variant	Other	ENSFCAT00000013088	ENSFCAT00000013088:c.12056-4G>A		ENSFCAT00000013088	40		ABCA13	ENSFCAT00000013088	+	ensembl	ENSFCAE00000428287	1	protein_coding	ENSFCAG00000013084	ensembl	5	ENSFCAP00000012135	5	.	protein_coding	ABCA13-201	ensembl	5	ABCA13	splice_region_variant	Other	XM_023241981.1	XM_023241981.1:c.12056-4G>A		XM_023241981.1	40		ABCA13	XM_023241981.1
A2:63267666	C/T	2	0.025	80	0	1	1	0,22	22	66	2020-01-01	Homozygous Variant	ADCY1	splice_region_variant	Other	ENSFCAT00000049481	ENSFCAT00000049481:c.2482-4C>T		ENSFCAT00000049481,ENSFCAT00000011145	15,15	,	ADCY1,ADCY1	ENSFCAT00000049481,ENSFCAT00000011145	+,+	ensembl,ensembl	ENSFCAE00000288527,ENSFCAE00000435879	2,1	protein_coding,protein_coding	ENSFCAG00000011140,ENSFCAG00000011140	ensembl,ensembl	5,5	ENSFCAP00000027934,ENSFCAP00000010352	1,5	.,.	protein_coding,protein_coding	ADCY1-201,ADCY1-202	ensembl,ensembl	2,5	ADCY1	splice_region_variant	Other	XM_006929062.4	XM_006929062.4:c.1783-4C>T		XM_006929062.4	15		ADCY1	XM_006929062.4
A3:21425036	T/C	2	0.025	80	0	1	1	0,2	2	6	2020-01-01	Homozygous Variant	ADIG	missense_variant	Missense	ENSFCAT00000038332	ENSFCAT00000038332:c.128-601A>G		ENSFCAT00000038332,ENSFCAT00000063971	2,2	,76.6667	ADIG,ADIG	ENSFCAT00000038332,ENSFCAT00000063971	-,-	ensembl,ensembl	ENSFCAE00000345058,ENSFCAE00000414357	2,1	protein_coding,protein_coding	ENSFCAG00000034815,ENSFCAG00000034815	ensembl,ensembl	2,2	ENSFCAP00000035303,ENSFCAP00000051473	1,1	.,.	protein_coding,protein_coding	ADIG-201,ADIG-202	ensembl,ensembl	2,1	ADIG	intron_variant	Other	XM_003983469.4	XM_003983469.4:c.128-601A>G		XM_003983469.4,XR_002154543.2	2,2	,	ADIG,ADIG	XM_003983469.4,XR_002154543.2
D3:19563756	C/A	2	0.025	80	0	1	1	0,2	2	6	2020-01-01	Homozygous Variant	ADORA2A	5_prime_UTR_premature_start_codon_gain_variant	Missense	ENSFCAT00000030561	ENSFCAT00000030561:c.-696G>T	p.Met1ext-232	ENSFCAT00000030561	1		ADORA2A	ENSFCAT00000030561	-	ensembl	ENSFCAE00000332459	2	protein_coding	ENSFCAG00000028685	ensembl	3	ENSFCAP00000022291	1	.	protein_coding	ADORA2A-201	ensembl	3	ADORA2A	5_prime_UTR_premature_start_codon_gain_variant	Missense	XM_003994834.5	XM_003994834.5:c.-254-956G>T		XM_006938627.4,XM_003994834.5	1,2	,	ADORA2A,ADORA2A	XM_006938627.4,XM_003994834.5
F1:8324938	C/T	2	0.025	80	0	1	1	0,78	78	99	2020-01-01	Homozygous Variant	AKT3	splice_region_variant	Other	ENSFCAT00000003701	ENSFCAT00000003701:c.820-8C>T		ENSFCAT00000003701	9		AKT3	ENSFCAT00000003701	+	ensembl	ENSFCAE00000037598	4	protein_coding	ENSFCAG00000003700	ensembl	5	ENSFCAP00000003410	4	.	protein_coding	AKT3-201	ensembl	5	AKT3	splice_region_variant	Other	XM_023247426.1	XM_023247426.1:c.820-8C>T		XM_023247427.1,XM_023247428.1,XM_023247426.1,XM_011290838.3	9,8,10,8	,,,	AKT3,AKT3,AKT3,AKT3	XM_023247427.1,XM_023247428.1,XM_023247426.1,XM_011290838.3
B4:5273128	AAGT/-	2	0.025	80	0	1	1	0,2	2	6	2020-01-01	Homozygous Variant	ANKRD16	splice_region_variant	Other	ENSFCAT00000044335	ENSFCAT00000044335:c.*70-10_*70-7delACTT		ENSFCAT00000044335	8		ANKRD16	ENSFCAT00000044335	-	ensembl	ENSFCAE00000253789	3	protein_coding	ENSFCAG00000009002	ensembl	4	ENSFCAP00000028324	2	.	protein_coding	ANKRD16-201	ensembl	2	ANKRD16	splice_region_variant	Other	XM_011283601.3	XM_011283601.3:c.*70-10_*70-7delACTT		XM_011283601.3	8		ANKRD16	XM_011283601.3
A3:90288020	T/C	2	0.025	80	0	1	1	0,98	98	99	2020-01-01	Homozygous Variant	ATP6V1B1	missense_variant	Missense	ENSFCAT00000013458	ENSFCAT00000013458:c.1466T>C	p.Ile489Thr	ENSFCAT00000013458	14	95.0065	ATP6V1B1	ENSFCAT00000013458	+	ensembl	ENSFCAE00000136571	1	protein_coding	ENSFCAG00000013451	ensembl	5	ENSFCAP00000012478	4	.	protein_coding	ATP6V1B1-201	ensembl	5	ATP6V1B1	missense_variant	Missense	XM_003984103.4	XM_003984103.4:c.1466T>C	p.Ile489Thr	XM_003984103.4	14	95.0065	ATP6V1B1	XM_003984103.4
E3:7212998	A/G	3	0.0375	80	1	1	1	0,235	235	99	2020-01-01	Homozygous Variant	AZGP1,ZKSCAN1	missense_variant	Missense	ENSFCAT00000018233,ENSFCAT00000054970	ENSFCAT00000018233:c.200A>G,ENSFCAT00000054970:c.-225A>G	p.Lys67Arg,	ENSFCAT00000018233,ENSFCAT00000058722,ENSFCAT00000059814,ENSFCAT00000054970	2,1,1,1	22.6394,28.0781,,	AZGP1,AZGP1,ZKSCAN1,ZKSCAN1	ENSFCAT00000018233,ENSFCAT00000058722,ENSFCAT00000059814,ENSFCAT00000054970	+,+,+,+	ensembl,ensembl,ensembl,ensembl	ENSFCAE00000164824,ENSFCAE00000394287,ENSFCAE00000400981,ENSFCAE00000400981	4,1,1,1	protein_coding,protein_coding,protein_coding,protein_coding	ENSFCAG00000018968,ENSFCAG00000018968,ENSFCAG00000042679,ENSFCAG00000042679	ensembl,ensembl,ensembl,ensembl	4,4,1,1	ENSFCAP00000016355,ENSFCAP00000046891,ENSFCAP00000049883,ENSFCAP00000040276	3,1,1,1	.,.,.,.	protein_coding,protein_coding,protein_coding,protein_coding	AZGP1-201,AZGP1-202,ZKSCAN1-201,ZKSCAN1-202	ensembl,ensembl,ensembl,ensembl	4,1,1,1	AZGP1	missense_variant	Missense	XM_006941965.3	XM_006941965.3:c.200A>G	p.Lys67Arg	XM_006941965.3	2	22.6394	AZGP1	XM_006941965.3
B2:74868176	A/-	3	0.0375	80	1	1	1	0,101	101	99	2020-01-01	Homozygous Variant	BCKDHB	splice_region_variant	Other	ENSFCAT00000010612	ENSFCAT00000010612:c.382+6delA		ENSFCAT00000054330,ENSFCAT00000010612	2,2	,	BCKDHB,BCKDHB	ENSFCAT00000054330,ENSFCAT00000010612	+,+	ensembl,ensembl	ENSFCAE00000107672,ENSFCAE00000107672	3,3	protein_coding,protein_coding	ENSFCAG00000010609,ENSFCAG00000010609	ensembl,ensembl	5,5	ENSFCAP00000042049,ENSFCAP00000009850	1,3	.,.	protein_coding,protein_coding	BCKDHB-202,BCKDHB-201	ensembl,ensembl	1,5	BCKDHB	splice_region_variant	Other	XM_003986336.4	XM_003986336.4:c.274+6delA		XR_002157239.1,XR_002157238.1,XM_003986336.4,XM_006931864.3	2,2,2,2	,,,	BCKDHB,BCKDHB,BCKDHB,BCKDHB	XR_002157239.1,XR_002157238.1,XM_003986336.4,XM_006931864.3
E2:56951098	G/A	2	0.025	80	0	1	1	0,3	3	9	2020-01-01	Homozygous Variant	BCO1	5_prime_UTR_premature_start_codon_gain_variant	Missense	ENSFCAT00000004985	ENSFCAT00000004985:c.-1431G>A	p.Met1ext-477	ENSFCAT00000004985	4		BCO1	ENSFCAT00000004985	+	ensembl	ENSFCAE00000354137	1	protein_coding	ENSFCAG00000004984	ensembl	5	ENSFCAP00000004613	3	.	protein_coding	BCO1-201	ensembl	5	BCO1	5_prime_UTR_premature_start_codon_gain_variant	Missense	XM_003998290.4	XM_003998290.4:c.-1431G>A	p.Met1ext-477	XM_023244986.1,XM_023244988.1,XM_003998290.4,XM_023244985.1,XM_023244987.1	12,10,10,9,3	,,,,	BCO1,BCO1,BCO1,BCO1,BCO1	XM_023244986.1,XM_023244988.1,XM_003998290.4,XM_023244985.1,XM_023244987.1
E1:59570402	T/C	3	0.0375	80	1	1	0.866667	2,39	45	53	2020-01-01	Homozygous Variant	BIRC5	splice_region_variant	Other	ENSFCAT00000042843	ENSFCAT00000042843:c.340-5T>C		ENSFCAT00000042843	4		BIRC5	ENSFCAT00000042843	+	ensembl	ENSFCAE00000307246	2	protein_coding	ENSFCAG00000039377	ensembl	2	ENSFCAP00000038330	1	.	protein_coding	BIRC5-201	ensembl	2	BIRC5	splice_region_variant	Other	NM_001009280.1	NM_001009280.1:c.340-5T>C		NM_001009280.1	4		BIRC5	NM_001009280.1
C1:2259809	A/G	2	0.025	80	0	1	1	0,2	2	6	2020-01-01	Homozygous Variant	C1orf174	missense_variant	Missense	ENSFCAT00000011638	ENSFCAT00000011638:c.22T>C	p.?	ENSFCAT00000011638	1	3.0837	C1orf174	ENSFCAT00000011638	-	ensembl	ENSFCAE00000270428	1	protein_coding	ENSFCAG00000011635	ensembl	4	ENSFCAP00000010800	4	.	protein_coding	C1orf174-201	ensembl	4	CC1H1orf174	non_coding_exon_variant	Other				XR_002744279.1,XR_440844.3	2,2	,	CC1H1orf174,CC1H1orf174	XR_002744279.1,XR_440844.3
A2:54848455	C/T	4	0.05	80	2	1	1	0,121	121	99	2020-01-01	Homozygous Variant	C3orf20	missense_variant	Missense	ENSFCAT00000007660	ENSFCAT00000007660:c.778G>A	p.Gly260Arg	ENSFCAT00000007660	4	29.8044	C3orf20	ENSFCAT00000007660	-	ensembl	ENSFCAE00000077828	3	protein_coding	ENSFCAG00000007658	ensembl	5	ENSFCAP00000007092	5	.	protein_coding	C3orf20-201	ensembl	5	CA2H3orf20	missense_variant	Missense	XM_019825118.2	XM_019825118.2:c.793G>A	p.Gly265Arg	XM_019825118.2	7	29.2683	CA2H3orf20	XM_019825118.2
D4:14302881	CAAT/-	3	0.0375	80	1	1	1	0,57	57	99	2020-01-01	Homozygous Variant	C9orf85	frameshift_variant	LoF	ENSFCAT00000028238	ENSFCAT00000028238:c.459_462delTCAA	p.Asn153Lysfs	ENSFCAT00000028238	4	97.2399	C9orf85	ENSFCAT00000028238	+	ensembl	ENSFCAE00000226729	3	protein_coding	ENSFCAG00000031942	ensembl	3	ENSFCAP00000019102	1	.	protein_coding	C9orf85-201	ensembl	3	CD4H9orf85	frameshift_variant	LoF	XM_003995404.5	XM_003995404.5:c.459_462delTCAA	p.Asn153Lysfs	XM_003995404.5	4	97.2399	CD4H9orf85	XM_003995404.5
D2:25441910	C/T	4	0.05	80	2	1	1	0,98	98	99	2020-01-01	Homozygous Variant	CABCOCO1	5_prime_UTR_premature_start_codon_gain_variant	Missense	ENSFCAT00000030316	ENSFCAT00000030316:c.-176C>T	p.Met1ext-59	ENSFCAT00000030316	2		CABCOCO1	ENSFCAT00000030316	+	ensembl	ENSFCAE00000435180	1	protein_coding	ENSFCAG00000022739	ensembl	3	ENSFCAP00000018932	2	.	protein_coding	CABCOCO1-201	ensembl	3	CABCOCO1	missense_variant	Missense	XM_023240481.1	XM_023240481.1:c.326C>T	p.Thr109Met	XM_023240481.1,XR_002736794.1	2,2	28.8121,	CABCOCO1,CABCOCO1	XM_023240481.1,XR_002736794.1
F1:28496236	G/A	4	0.05	80	2	1	1	0,148	148	99	2020-01-01	Homozygous Variant	CACNA1E	missense_variant	Missense	ENSFCAT00000015448	ENSFCAT00000015448:c.3325C>T	p.Arg1109Cys	ENSFCAT00000015448,ENSFCAT00000047607,ENSFCAT00000032756	22,21,22	48.2158,47.9512,49.2952	CACNA1E,CACNA1E,CACNA1E	ENSFCAT00000015448,ENSFCAT00000047607,ENSFCAT00000032756	-,-,-	ensembl,ensembl,ensembl	ENSFCAE00000317714,ENSFCAE00000400882,ENSFCAE00000400882	2,1,1	protein_coding,protein_coding,protein_coding	ENSFCAG00000015444,ENSFCAG00000015444,ENSFCAG00000015444	ensembl,ensembl,ensembl	5,5,5	ENSFCAP00000014321,ENSFCAP00000035393,ENSFCAP00000032486	5,2,2	.,.,.	protein_coding,protein_coding,protein_coding	CACNA1E-201,CACNA1E-202,CACNA1E-203	ensembl,ensembl,ensembl	5,2,2	CACNA1E	missense_variant	Missense	XM_023247743.1	XM_023247743.1:c.3799C>T	p.Arg1267Cys	XM_023247744.1,XM_023247743.1,XM_023247746.1,XM_023247745.1,XM_023247747.1,XM_023247748.1,XM_023247750.1,XM_023247749.1	24,24,24,24,23,24,23,23	51.4634,51.4634,51.5472,51.5472,51.0856,52.379,52.0017,52.0017	CACNA1E,CACNA1E,CACNA1E,CACNA1E,CACNA1E,CACNA1E,CACNA1E,CACNA1E	XM_023247744.1,XM_023247743.1,XM_023247746.1,XM_023247745.1,XM_023247747.1,XM_023247748.1,XM_023247750.1,XM_023247749.1
C1:31200194	TTG/-	3	0.0375	80	1	1	1	0,138	138	99	2020-01-01	Homozygous Variant	CAP1	splice_region_variant	Other	ENSFCAT00000012463	ENSFCAT00000012463:c.631-7_631-5delGTT		ENSFCAT00000012463	8		CAP1	ENSFCAT00000012463	+	ensembl	ENSFCAE00000368125	1	protein_coding	ENSFCAG00000012460	ensembl	5	ENSFCAP00000011558	3	.	protein_coding	CAP1-201	ensembl	5	CAP1	splice_region_variant	Other	XM_011284711.3	XM_011284711.3:c.631-7_631-5delGTT		XM_019836737.2,XM_011284711.3,XM_019836736.2,XM_019836735.2,XM_019836734.2	8,8,8,8,7	,,,,	CAP1,CAP1,CAP1,CAP1,CAP1	XM_019836737.2,XM_011284711.3,XM_019836736.2,XM_019836735.2,XM_019836734.2
D3:87771307	C/T	2	0.025	80	0	1	1	0,83	83	99	2020-01-01	Homozygous Variant	CCDC102B	missense_variant	Missense	ENSFCAT00000040227	ENSFCAT00000040227:c.793C>T	p.Leu265Phe	ENSFCAT00000040227	4	61.1111	CCDC102B	ENSFCAT00000040227	+	ensembl	ENSFCAE00000403797	1	protein_coding	ENSFCAG00000015556	ensembl	5	ENSFCAP00000038525	1	.	protein_coding	CCDC102B-201	ensembl	2	CCDC102B	missense_variant	Missense	XM_019815409.2	XM_019815409.2:c.793C>T	p.Leu265Phe	XM_019815410.2,XM_019815409.2,XM_023242090.1,XM_019815412.2,XM_019815415.2,XM_019815417.2	9,9,9,9,7,3	50.7692,50.7692,61.1111,50.7692,50.7692,50.7692	CCDC102B,CCDC102B,CCDC102B,CCDC102B,CCDC102B,CCDC102B	XM_019815410.2,XM_019815409.2,XM_023242090.1,XM_019815412.2,XM_019815415.2,XM_019815417.2
A3:92191717	G/A	3	0.0375	80	1	1	1	0,144	144	99	2020-01-01	Homozygous Variant	CCT7	missense_variant	Missense	ENSFCAT00000013711	ENSFCAT00000013711:c.1279G>A	p.Val427Ile	ENSFCAT00000013711,ENSFCAT00000057833,ENSFCAT00000062276	11,9,6	78.3088,74.1794,65.2941	CCT7,CCT7,CCT7	ENSFCAT00000013711,ENSFCAT00000057833,ENSFCAT00000062276	+,+,+	ensembl,ensembl,ensembl	ENSFCAE00000355149,ENSFCAE00000419731,ENSFCAE00000419731	2,1,1	protein_coding,protein_coding,protein_coding	ENSFCAG00000013709,ENSFCAG00000013709,ENSFCAG00000013709	ensembl,ensembl,ensembl	4,4,4	ENSFCAP00000012714,ENSFCAP00000051141,ENSFCAP00000046322	3,1,1	.,.,.	protein_coding,protein_coding,protein_coding	CCT7-201,CCT7-202,CCT7-203	ensembl,ensembl,ensembl	4,1,1	CCT7	missense_variant	Missense	XM_003984121.4	XM_003984121.4:c.1279G>A	p.Val427Ile	XM_003984121.4	11	78.3088	CCT7	XM_003984121.4
C2:58342167	C/T	2	0.025	80	0	1	1	0,192	192	99	2020-01-01	Homozygous Variant	CD96,ZBED2	missense_variant	Missense	ENSFCAT00000031278,ENSFCAT00000023032	ENSFCAT00000031278:c.805-5096C>T,ENSFCAT00000023032:c.202G>A	,p.?	ENSFCAT00000031278,ENSFCAT00000042110,ENSFCAT00000023032	6,6,1	,,30.5936	CD96,CD96,ZBED2	ENSFCAT00000031278,ENSFCAT00000042110,ENSFCAT00000023032	+,+,-	ensembl,ensembl,ensembl	ENSFCAE00000386245,ENSFCAE00000386245,ENSFCAE00000247552	1,1,3	protein_coding,protein_coding,protein_coding	ENSFCAG00000030985,ENSFCAG00000030985,ENSFCAG00000028492	ensembl,ensembl,ensembl	3,3,3	ENSFCAP00000021529,ENSFCAP00000031495,ENSFCAP00000029127	3,2,2	.,.,.	protein_coding,protein_coding,protein_coding	CD96-201,CD96-202,ZBED2-201	ensembl,ensembl,ensembl	3,2,3	CD96,ZBED2	missense_variant	Missense	XM_019839674.2,XM_006936029.4	XM_019839674.2:c.808-5096C>T,XM_006936029.4:c.199G>A	,p.Ala67Thr	XM_023260126.1,XM_023260122.1,XM_023260124.1,XM_023260123.1,XM_023260121.1,XM_023260120.1,XM_019839674.2,XM_023260125.1,XM_006936029.4	6,6,6,6,6,7,6,6,2	,,,,,,,,30.2752	CD96,CD96,CD96,CD96,CD96,CD96,CD96,CD96,ZBED2	XM_023260126.1,XM_023260122.1,XM_023260124.1,XM_023260123.1,XM_023260121.1,XM_023260120.1,XM_019839674.2,XM_023260125.1,XM_006936029.4
D3:85893258	C/G	2	0.025	80	0	1	1	0,68	68	99	2020-01-01	Homozygous Variant	CDH19	missense_variant	Missense	ENSFCAT00000054138	ENSFCAT00000054138:c.507G>C	p.Gln169His	ENSFCAT00000054138,ENSFCAT00000057676,ENSFCAT00000018226	4,3,3	21.848,21.9904,34.4218	CDH19,CDH19,CDH19	ENSFCAT00000054138,ENSFCAT00000057676,ENSFCAT00000018226	-,-,-	ensembl,ensembl,ensembl	ENSFCAE00000426986,ENSFCAE00000433602,ENSFCAE00000433602	1,1,1	protein_coding,protein_coding,protein_coding	ENSFCAG00000019316,ENSFCAG00000019316,ENSFCAG00000019316	ensembl,ensembl,ensembl	4,4,4	ENSFCAP00000046777,ENSFCAP00000050582,ENSFCAP00000015861	1,1,4	.,.,.	protein_coding,protein_coding,protein_coding	CDH19-201,CDH19-202,CDH19-203	ensembl,ensembl,ensembl	1,1,4	CDH19	missense_variant	Missense	XM_023242085.1	XM_023242085.1:c.507G>C	p.Gln169His	XM_023242085.1,XM_023242086.1,XM_023242087.1,XM_023242088.1	4,4,4,4	21.848,22.0479,31.1768,33.7333	CDH19,CDH19,CDH19,CDH19	XM_023242085.1,XM_023242086.1,XM_023242087.1,XM_023242088.1
B1:16151009	C/A	2	0.025	80	0	1	1	0,2	2	6	2020-01-01	Homozygous Variant	CFAP97	missense_variant	Missense	ENSFCAT00000033891	ENSFCAT00000033891:c.128G>T	p.Arg43Ile	ENSFCAT00000033891	1	8.07888	CFAP97	ENSFCAT00000033891	-	ensembl	ENSFCAE00000290298	2	protein_coding	ENSFCAG00000024414	ensembl	3	ENSFCAP00000034744	1	.	protein_coding	CFAP97-201	ensembl	2	CFAP97	non_coding_exon_variant	Other				XR_002741617.1,XR_002741616.1	2,2	,	CFAP97,CFAP97	XR_002741617.1,XR_002741616.1
D3:16156848	C/T	4	0.05	80	2	1	1	0,74	74	99	2020-01-01	Homozygous Variant	CIT	missense_variant	Missense	ENSFCAT00000023503	ENSFCAT00000023503:c.5461G>A	p.Ala1821Thr	ENSFCAT00000000925,ENSFCAT00000023503	41,43	88.3698,88.6076	CIT,CIT	ENSFCAT00000000925,ENSFCAT00000023503	-,-	ensembl,ensembl	ENSFCAE00000375630,ENSFCAE00000343023	1,2	protein_coding,protein_coding	ENSFCAG00000000924,ENSFCAG00000000924	ensembl,ensembl	5,5	ENSFCAP00000000860,ENSFCAP00000018211	4,2	.,.	protein_coding,protein_coding	CIT-202,CIT-201	ensembl,ensembl	5,3	CIT	missense_variant	Missense	XM_019814610.1	XM_019814610.1:c.5578G>A	p.Ala1860Thr	XM_019814617.2,XM_019814610.1,XM_019814612.1,XM_019814613.1,XM_019814611.1,XM_019814614.1,XM_006938519.3,XM_019814615.1,XM_019814616.1,XM_023241475.1	35,44,43,44,44,43,43,43,42,42	86.0048,88.8199,88.7392,88.7392,88.7716,88.6902,88.6076,88.5909,88.4558,88.3698	CIT,CIT,CIT,CIT,CIT,CIT,CIT,CIT,CIT,CIT	XM_019814617.2,XM_019814610.1,XM_019814612.1,XM_019814613.1,XM_019814611.1,XM_019814614.1,XM_006938519.3,XM_019814615.1,XM_019814616.1,XM_023241475.1
B2:128543650	C/G	3	0.0375	80	1	1	1	0,166	166	99	2020-01-01	Homozygous Variant	CITED2	missense_variant	Missense	ENSFCAT00000025370	ENSFCAT00000025370:c.208G>C	p.?	ENSFCAT00000025370	2	24.7312	CITED2	ENSFCAT00000025370	-	ensembl	ENSFCAE00000400193	1	protein_coding	ENSFCAG00000029595	ensembl	3	ENSFCAP00000022804	3	.	protein_coding	CITED2-201	ensembl	3	CITED2	missense_variant	Missense	XM_023254457.1	XM_023254457.1:c.193G>C	p.Ala65Pro	XM_023254457.1	2	23.3577	CITED2	XM_023254457.1
A3:64931321	GGGCCGCCGTCTCCT/-	2	0.025	80	0	1	1	0,5	5	15	2020-01-01	Homozygous Variant	CNNM3	splice_donor_variant	LoF	ENSFCAT00000024815	ENSFCAT00000024815:c.386_393+7delAGGAGACGGCGGCCC	p.?	ENSFCAT00000024815,ENSFCAT00000051709	2,2	18.1006,19.415	CNNM3,CNNM3	ENSFCAT00000024815,ENSFCAT00000051709	-,-	ensembl,ensembl	ENSFCAE00000425254,ENSFCAE00000425254	1,1	protein_coding,protein_coding	ENSFCAG00000027924,ENSFCAG00000027924	ensembl,ensembl	3,3	ENSFCAP00000024670,ENSFCAP00000046146	3,1	.,.	protein_coding,protein_coding	CNNM3-201,CNNM3-202	ensembl,ensembl	3,1	CNNM3	inframe_deletion	Missense	XM_023251635.1	XM_023251635.1:c.401_415delAGGAGACGGCGGCCC	p.Gln134_Ala138del	XR_002741108.1,XM_023251636.1,XM_023251635.1	1,1,1	,17.9453,17.452	CNNM3,CNNM3,CNNM3	XR_002741108.1,XM_023251636.1,XM_023251635.1
C1:156369652	T/C	4	0.05	80	2	1	1	0,158	158	99	2020-01-01	Homozygous Variant	COBLL1	missense_variant	Missense	ENSFCAT00000041589	ENSFCAT00000041589:c.3334A>G	p.Ser1112Gly	ENSFCAT00000041589,ENSFCAT00000004701	14,13	94.7952,	COBLL1,COBLL1	ENSFCAT00000041589,ENSFCAT00000004701	-,-	ensembl,ensembl	ENSFCAE00000437824,ENSFCAE00000437824	1,1	protein_coding,protein_coding	ENSFCAG00000004700,ENSFCAG00000004700	ensembl,ensembl	5,5	ENSFCAP00000037084,ENSFCAP00000004343	2,5	.,.	protein_coding,protein_coding	COBLL1-201,COBLL1-202	ensembl,ensembl	2,5	COBLL1	missense_variant	Missense	XM_023259400.1	XM_023259400.1:c.3472A>G	p.Ser1158Gly	XM_019838188.1,XM_019838187.2,XM_023259400.1,XM_023259406.1,XM_023259401.1,XM_023259402.1,XM_023259404.1,XM_023259403.1,XM_023259407.1,XM_023259405.1,XM_019838190.2	13,14,15,14,15,15,14,14,14,13,14	94.5045,94.6632,94.9918,,94.9877,94.967,94.7952,94.9378,94.9336,94.7368,94.9378	COBLL1,COBLL1,COBLL1,COBLL1,COBLL1,COBLL1,COBLL1,COBLL1,COBLL1,COBLL1,COBLL1	XM_019838188.1,XM_019838187.2,XM_023259400.1,XM_023259406.1,XM_023259401.1,XM_023259402.1,XM_023259404.1,XM_023259403.1,XM_023259407.1,XM_023259405.1,XM_019838190.2
C1:156386165	C/G	3	0.0375	80	1	1	1	0,61	61	99	2020-01-01	Homozygous Variant	COBLL1	missense_variant	Missense	ENSFCAT00000041589	ENSFCAT00000041589:c.1306G>C	p.Asp436His	ENSFCAT00000041589,ENSFCAT00000004701	10,10	37.116,39.0836	COBLL1,COBLL1	ENSFCAT00000041589,ENSFCAT00000004701	-,-	ensembl,ensembl	ENSFCAE00000437824,ENSFCAE00000437824	1,1	protein_coding,protein_coding	ENSFCAG00000004700,ENSFCAG00000004700	ensembl,ensembl	5,5	ENSFCAP00000037084,ENSFCAP00000004343	2,5	.,.	protein_coding,protein_coding	COBLL1-201,COBLL1-202	ensembl,ensembl	2,5	COBLL1	missense_variant	Missense	XM_023259400.1	XM_023259400.1:c.1306G>C	p.Asp436His	XM_019838188.1,XM_019838187.2,XM_023259400.1,XM_023259406.1,XM_023259401.1,XM_023259402.1,XM_023259404.1,XM_023259403.1,XM_023259407.1,XM_023259405.1,XM_019838190.2	8,9,10,10,10,10,10,9,9,9,9	29.4595,31.4961,35.7143,37.5324,35.7436,35.8911,37.116,35.0207,35.0498,36.4107,35.0207	COBLL1,COBLL1,COBLL1,COBLL1,COBLL1,COBLL1,COBLL1,COBLL1,COBLL1,COBLL1,COBLL1	XM_019838188.1,XM_019838187.2,XM_023259400.1,XM_023259406.1,XM_023259401.1,XM_023259402.1,XM_023259404.1,XM_023259403.1,XM_023259407.1,XM_023259405.1,XM_019838190.2
C1:156544736	C/A	3	0.0375	80	1	1	1	0,46	46	99	2020-01-01	Homozygous Variant	COBLL1	missense_variant	Missense	ENSFCAT00000041589	ENSFCAT00000041589:c.80G>T	p.Arg27Leu	ENSFCAT00000041589,ENSFCAT00000004701	2,2	2.24687,2.36598	COBLL1,COBLL1	ENSFCAT00000041589,ENSFCAT00000004701	-,-	ensembl,ensembl	ENSFCAE00000437824,ENSFCAE00000437824	1,1	protein_coding,protein_coding	ENSFCAG00000004700,ENSFCAG00000004700	ensembl,ensembl	5,5	ENSFCAP00000037084,ENSFCAP00000004343	2,5	.,.	protein_coding,protein_coding	COBLL1-201,COBLL1-202	ensembl,ensembl	2,5	COBLL1	missense_variant	Missense	XM_023259400.1	XM_023259400.1:c.80G>T	p.Arg27Leu	XM_023259400.1,XM_023259406.1,XM_023259401.1,XM_023259402.1,XM_023259404.1,XM_023259403.1,XM_023259407.1,XM_023259405.1,XM_019838190.2	2,2,2,2,2,2,2,2,1	2.16201,2.27207,2.16379,2.17272,2.24687,2.18534,2.18715,2.27207,	COBLL1,COBLL1,COBLL1,COBLL1,COBLL1,COBLL1,COBLL1,COBLL1,COBLL1	XM_023259400.1,XM_023259406.1,XM_023259401.1,XM_023259402.1,XM_023259404.1,XM_023259403.1,XM_023259407.1,XM_023259405.1,XM_019838190.2
C2:154046036	G/A	3	0.0375	80	1	1	0.975	2,78	80	99	2020-01-01	Homozygous Variant	CSRNP1	missense_variant	Missense	ENSFCAT00000022209	ENSFCAT00000022209:c.979G>A	p.Ala327Thr	ENSFCAT00000022209	5	56.6957	CSRNP1	ENSFCAT00000022209	+	ensembl	ENSFCAE00000281684	3	protein_coding	ENSFCAG00000022981	ensembl	3	ENSFCAP00000018035	2	.	protein_coding	CSRNP1-201	ensembl	3	CSRNP1	missense_variant	Missense	XM_023260716.1	XM_023260716.1:c.1018G>A	p.Ala340Thr	XM_023260716.1	6	57.6531	CSRNP1	XM_023260716.1
C2:154046693	T/G	3	0.0375	80	1	1	0.990291	2204	206	99	2020-01-01	Homozygous Variant	CSRNP1	missense_variant	Missense	ENSFCAT00000022209	ENSFCAT00000022209:c.1636T>G	p.Ser546Ala	ENSFCAT00000022209	5	94.7826	CSRNP1	ENSFCAT00000022209	+	ensembl	ENSFCAE00000281684	3	protein_coding	ENSFCAG00000022981	ensembl	3	ENSFCAP00000018035	2	.	protein_coding	CSRNP1-201	ensembl	3	CSRNP1	missense_variant	Missense	XM_023260716.1	XM_023260716.1:c.1675T>G	p.Ser559Ala	XM_023260716.1	6	94.898	CSRNP1	XM_023260716.1
D2:5819025	A/C	2	0.025	80	0	1	1	0,24	24	72	2020-01-01	Homozygous Variant	CSTF2T,PRKG1	missense_variant	Missense	ENSFCAT00000061719,ENSFCAT00000040874	ENSFCAT00000061719:c.1603A>C,ENSFCAT00000040874:c.593-96678T>G	p.Met535Leu,	ENSFCAT00000040874,ENSFCAT00000013014,ENSFCAT00000061719	4,4,2	,,86.9707	PRKG1,PRKG1,CSTF2T	ENSFCAT00000040874,ENSFCAT00000013014,ENSFCAT00000061719	-,-,+	ensembl,ensembl,ensembl	ENSFCAE00000363882,ENSFCAE00000397732,ENSFCAE00000412074	1,1,1	protein_coding,protein_coding,protein_coding	ENSFCAG00000013010,ENSFCAG00000013010,ENSFCAG00000046300	ensembl,ensembl,ensembl	5,5,1	ENSFCAP00000029065,ENSFCAP00000012068,ENSFCAP00000050168	2,5,1	.,.,.	protein_coding,protein_coding,protein_coding	PRKG1-202,PRKG1-201,CSTF2T-201	ensembl,ensembl,ensembl	2,5,1	CSTF2T,PRKG1	missense_variant	Missense	XM_006937713.4,XM_023240287.1	XM_006937713.4:c.1753A>C,XM_023240287.1:c.593-96678T>G	p.Met585Leu,	XM_023240290.1,XM_023240289.1,XM_023240287.1,XM_023240288.1,XM_006937713.4	4,4,4,4,1	,,,,87.9518	PRKG1,PRKG1,PRKG1,PRKG1,CSTF2T	XM_023240290.1,XM_023240289.1,XM_023240287.1,XM_023240288.1,XM_006937713.4
C1:190659992	T/C	2	0.025	80	0	1	1	0,109	109	99	2020-01-01	Homozygous Variant	CTLA4	missense_variant	Missense	ENSFCAT00000014276	ENSFCAT00000014276:c.738T>C	p.Tyr246=	ENSFCAT00000050628,ENSFCAT00000014276,ENSFCAT00000063269,ENSFCAT00000067092	7,6,6,3	91.3259,91.3259,89.9425,93.7143	CTLA4,CTLA4,CTLA4,CTLA4	ENSFCAT00000050628,ENSFCAT00000014276,ENSFCAT00000063269,ENSFCAT00000067092	+,+,+,+	ensembl,ensembl,ensembl,ensembl	ENSFCAE00000393550,ENSFCAE00000393550,ENSFCAE00000393550,ENSFCAE00000443594	1,1,1,1	protein_coding,protein_coding,protein_coding,protein_coding	ENSFCAG00000014272,ENSFCAG00000014272,ENSFCAG00000014272,ENSFCAG00000014272	ensembl,ensembl,ensembl,ensembl	4,4,4,4	ENSFCAP00000041200,ENSFCAP00000013243,ENSFCAP00000046895,ENSFCAP00000045752	1,3,1,1	.,.,.,.	protein_coding,protein_coding,protein_coding,protein_coding	CTLA4-201,CTLA4-202,CTLA4-203,CTLA4-204	ensembl,ensembl,ensembl,ensembl	1,4,1,1	CTLA4	synonymous_variant	Other	XM_019835948.2	XM_019835948.2:c.738T>C	p.Tyr246=	XM_011285413.2,XM_023257815.1,XM_011285414.2,XM_019835948.2,NM_001009236.1	6,7,6,5,4	89.9425,91.3259,89.2473,91.3259,89.5833	CTLA4,CTLA4,CTLA4,CTLA4,CTLA4	XM_011285413.2,XM_023257815.1,XM_011285414.2,XM_019835948.2,NM_001009236.1
A1:175285146	G/A	2	0.025	80	0	1	1	0,2	2	6	2020-01-01	Homozygous Variant	DDX41,DOK3	5_prime_UTR_premature_start_codon_gain_variant	Missense	ENSFCAT00000051989,ENSFCAT00000059527	ENSFCAT00000051989:c.*708G>A,ENSFCAT00000059527:c.-197G>A	,p.Met1ext-65	ENSFCAT00000051989,ENSFCAT00000059527	17,1	,	DDX41,DOK3	ENSFCAT00000051989,ENSFCAT00000059527	+,+	ensembl,ensembl	ENSFCAE00000331034,ENSFCAE00000429837	2,1	protein_coding,protein_coding	ENSFCAG00000001542,ENSFCAG00000026604	ensembl,ensembl	4,3	ENSFCAP00000049853,ENSFCAP00000043225	1,1	.,.	protein_coding,protein_coding	DDX41-201,DOK3-201	ensembl,ensembl	1,1	DOK3,LOC105260838	5_prime_UTR_premature_start_codon_gain_variant	Missense	XM_006927879.4,	XM_006927879.4:c.-197G>A,	p.Met1ext-65,	XR_002161528.1,XR_890649.2,XM_006927879.4,XM_019838202.2	3,3,1,1	,,,	LOC105260838,LOC105260838,DOK3,DOK3	XR_002161528.1,XR_890649.2,XM_006927879.4,XM_019838202.2
A2:156822868	A/G	2	0.025	80	0	1	1	0,18	18	54	2020-01-01	Homozygous Variant	DENND2A	splice_region_variant	Other	ENSFCAT00000012845	ENSFCAT00000012845:c.3287-8T>C		ENSFCAT00000012845,ENSFCAT00000063315	20,20	,	DENND2A,DENND2A	ENSFCAT00000012845,ENSFCAT00000063315	-,-	ensembl,ensembl	ENSFCAE00000336672,ENSFCAE00000391986	2,1	protein_coding,protein_coding	ENSFCAG00000012839,ENSFCAG00000012839	ensembl,ensembl	5,5	ENSFCAP00000011909,ENSFCAP00000051035	4,1	.,.	protein_coding,protein_coding	DENND2A-201,DENND2A-202	ensembl,ensembl	5,1	DENND2A	splice_region_variant	Other	XM_019825902.2	XM_019825902.2:c.3335-8T>C		XM_019825902.2,XM_023250632.1,XM_023250633.1	20,20,19	,,	DENND2A,DENND2A,DENND2A	XM_019825902.2,XM_023250632.1,XM_023250633.1
C2:9304057	T/C	4	0.05	80	2	1	1	0,118	118	99	2020-01-01	Homozygous Variant	DOP1B	missense_variant	Missense	ENSFCAT00000041552	ENSFCAT00000041552:c.2465A>G	p.Asn822Ser	ENSFCAT00000041552	15	35.7257	DOP1B	ENSFCAT00000041552	-	ensembl	ENSFCAE00000387557	1	protein_coding	ENSFCAG00000002935	ensembl	5	ENSFCAP00000039795	1	.	protein_coding	DOP1B-201	ensembl	2	DOPEY2	missense_variant	Missense	XM_023238757.1	XM_023238757.1:c.2465A>G	p.Asn822Ser	XM_023238757.1,XM_023238758.1,XR_002735788.1	15,15,15	35.7101,35.7257,	DOPEY2,DOPEY2,DOPEY2	XM_023238757.1,XM_023238758.1,XR_002735788.1
C1:95276490	G/T	2	0.025	80	0	1	1	0,2	2	6	2020-01-01	Homozygous Variant	DRAM2	splice_region_variant	Other	ENSFCAT00000040804	ENSFCAT00000040804:c.-210C>A		ENSFCAT00000040804	1		DRAM2	ENSFCAT00000040804	-	ensembl	ENSFCAE00000435681	1	protein_coding	ENSFCAG00000010109	ensembl	5	ENSFCAP00000027126	1	.	protein_coding	DRAM2-201	ensembl	2	DRAM2	splice_region_variant	Other	XM_023258974.1	XM_023258974.1:c.-210C>A		XM_023258975.1,XM_023258974.1,XR_002744640.1,XR_002744641.1,XR_002744638.1,XR_002744639.1	1,1,1,1,1,1	,,,,,	DRAM2,DRAM2,DRAM2,DRAM2,DRAM2,DRAM2	XM_023258975.1,XM_023258974.1,XR_002744640.1,XR_002744641.1,XR_002744638.1,XR_002744639.1
C1:162763146	T/C	2	0.025	80	0	1	1	0,2	2	6	2020-01-01	Homozygous Variant	DYNC1I2	initiator_codon_variant	LoF	ENSFCAT00000064907	ENSFCAT00000064907:c.2T>C	p.Met1Thr	ENSFCAT00000064907	1	0.0496771	DYNC1I2	ENSFCAT00000064907	+	ensembl	ENSFCAE00000387925	1	protein_coding	ENSFCAG00000004593	ensembl	5	ENSFCAP00000041762	1	.	protein_coding	DYNC1I2-201	ensembl	1	LOC109502730	non_coding_exon_variant	Other				XR_002744837.1,XR_002744836.1	2,2	,	LOC109502730,LOC109502730	XR_002744837.1,XR_002744836.1
C1:162763152	T/C	2	0.025	80	0	1	1	0,2	2	6	2020-01-01	Homozygous Variant	DYNC1I2	missense_variant	Missense	ENSFCAT00000064907	ENSFCAT00000064907:c.8T>C	p.Val3Ala	ENSFCAT00000064907	1	0.34774	DYNC1I2	ENSFCAT00000064907	+	ensembl	ENSFCAE00000387925	1	protein_coding	ENSFCAG00000004593	ensembl	5	ENSFCAP00000041762	1	.	protein_coding	DYNC1I2-201	ensembl	1	LOC109502730	non_coding_exon_variant	Other				XR_002744837.1,XR_002744836.1	2,2	,	LOC109502730,LOC109502730	XR_002744837.1,XR_002744836.1
E3:25957941	G/A	2	0.025	80	0	1	1	0,97	97	99	2020-01-01	Homozygous Variant	EARS2	missense_variant	Missense	ENSFCAT00000025484	ENSFCAT00000025484:c.83G>A	p.Ser28Asn	ENSFCAT00000025484,ENSFCAT00000005179	1,1	5.21628,5.40184	EARS2,EARS2	ENSFCAT00000025484,ENSFCAT00000005179	+,+	ensembl,ensembl	ENSFCAE00000338468,ENSFCAE00000372857	2,1	protein_coding,protein_coding	ENSFCAG00000005178,ENSFCAG00000005178	ensembl,ensembl	5,5	ENSFCAP00000022302,ENSFCAP00000004800	2,5	.,.	protein_coding,protein_coding	EARS2-201,EARS2-202	ensembl,ensembl	3,5	EARS2	missense_variant	Missense	XM_003998765.5	XM_003998765.5:c.83G>A	p.Ser28Asn	XM_003998765.5	1	5.21628	EARS2	XM_003998765.5
E3:27106481	G/T	2	0.025	80	0	1	1	0,81	81	99	2020-01-01	Homozygous Variant	EEF2K	missense_variant	Missense	ENSFCAT00000006273	ENSFCAT00000006273:c.1276C>A	p.His426Asn	ENSFCAT00000006273	10	58.3791	EEF2K	ENSFCAT00000006273	-	ensembl	ENSFCAE00000063865	3	protein_coding	ENSFCAG00000006271	ensembl	5	ENSFCAP00000005827	4	.	protein_coding	EEF2K-201	ensembl	5	EEF2K	missense_variant	Missense	XM_023246209.1	XM_023246209.1:c.1276C>A	p.His426Asn	XM_023246209.1	11	58.5399	EEF2K	XM_023246209.1
C1:37362557	A/G	2	0.025	80	0	1	1	0,2	2	6	2020-01-01	Homozygous Variant	EFCAB14	splice_region_variant	Other	ENSFCAT00000004536	ENSFCAT00000004536:c.577-5T>C		ENSFCAT00000004536	5		EFCAB14	ENSFCAT00000004536	-	ensembl	ENSFCAE00000388706	1	protein_coding	ENSFCAG00000004536	ensembl	5	ENSFCAP00000004189	4	.	protein_coding	EFCAB14-201	ensembl	5	EFCAB14	splice_region_variant	Other				XR_440900.3,XR_890619.2,XR_002160824.2	5,5,5	,,	EFCAB14,EFCAB14,EFCAB14	XR_440900.3,XR_890619.2,XR_002160824.2
A3:92230778	C/T	2	0.025	80	0	1	1	0,65	65	99	2020-01-01	Homozygous Variant	EGR4	missense_variant	Missense	ENSFCAT00000057387	ENSFCAT00000057387:c.41G>A	p.Arg14Gln	ENSFCAT00000057387	1	2.27144	EGR4	ENSFCAT00000057387	-	ensembl	ENSFCAE00000373490	2	protein_coding	ENSFCAG00000043837	ensembl	1	ENSFCAP00000041526	1	.	protein_coding	EGR4-201	ensembl	1	EGR4	missense_variant	Missense	XM_006930186.4	XM_006930186.4:c.41G>A	p.Arg14Gln	XM_006930186.4	1	2.27144	EGR4	XM_006930186.4
E3:35851652	A/G	3	0.0375	80	1	1	1	0,58	58	99	2020-01-01	Homozygous Variant	EMP2	missense_variant	Missense	ENSFCAT00000026979	ENSFCAT00000026979:c.61A>G	p.Ile21Val	ENSFCAT00000026979	2	11.9048	EMP2	ENSFCAT00000026979	+	ensembl	ENSFCAE00000386057	1	protein_coding	ENSFCAG00000030923	ensembl	3	ENSFCAP00000023478	1	.	protein_coding	EMP2-201	ensembl	3	EMP2,LOC109495292	missense_variant	Missense	XM_023246206.1,	XM_023246206.1:c.61A>G,	p.Ile21Val,	XM_023246206.1,XR_002150628.2	2,1	11.9048,	EMP2,LOC109495292	XM_023246206.1,XR_002150628.2
E2:15497366	C/T	2	0.025	80	0	1	1	0,135	135	99	2020-01-01	Homozygous Variant	ENSFCAG00000000828	non_coding_exon_variant	Other				ENSFCAT00000000828	34		ENSFCAG00000000828	ENSFCAT00000000828	-	ensembl	ENSFCAE00000413106	1	pseudogene	ENSFCAG00000000828	ensembl	5			.	pseudogene		ensembl	5	RYR1	missense_variant	Missense	XM_023245508.1	XM_023245508.1:c.5041G>A	p.Val1681Met	XM_023245508.1	34	33.3201	RYR1	XM_023245508.1
E2:15502096	C/T	2	0.025	80	0	1	1	0,114	114	99	2020-01-01	Homozygous Variant	ENSFCAG00000000828	non_coding_exon_variant	Other				ENSFCAT00000000828	30		ENSFCAG00000000828	ENSFCAT00000000828	-	ensembl	ENSFCAE00000413106	1	pseudogene	ENSFCAG00000000828	ensembl	5			.	pseudogene		ensembl	5	RYR1	missense_variant	Missense	XM_023245508.1	XM_023245508.1:c.4309G>A	p.Val1437Met	XM_023245508.1	30	28.4808	RYR1	XM_023245508.1
E2:15303170	A/G	2	0.025	80	0	1	1	0,135	135	99	2020-01-01	Homozygous Variant	ENSFCAG00000000833	non_coding_exon_variant	Other				ENSFCAT00000000833	4		ENSFCAG00000000833	ENSFCAT00000000833	+	ensembl	ENSFCAE00000231889	2	pseudogene	ENSFCAG00000000833	ensembl	5			.	pseudogene		ensembl	5	CAPN12	synonymous_variant	Other	XM_023245391.1	XM_023245391.1:c.546A>G	p.Glu182=	XM_023245391.1	4	25.2666	CAPN12	XM_023245391.1
F2:66153970	C/T	2	0.025	80	0	1	1	0,38	38	99	2020-01-01	Homozygous Variant	ENSFCAG00000001462	splice_region_variant	Other	ENSFCAT00000001462	ENSFCAT00000001462:c.1771+8C>T		ENSFCAT00000001462	20		ENSFCAG00000001462	ENSFCAT00000001462	+	ensembl	ENSFCAE00000442274	1	protein_coding	ENSFCAG00000001462	ensembl	5	ENSFCAP00000001357	5	.	protein_coding		ensembl	5	COL14A1	splice_region_variant	Other	XM_006943360.3	XM_006943360.3:c.4891+8C>T		XM_006943361.3,XM_006943362.3,XM_006943360.3,XM_006943363.4,XM_019823072.2	44,44,44,44,44	,,,,	COL14A1,COL14A1,COL14A1,COL14A1,COL14A1	XM_006943361.3,XM_006943362.3,XM_006943360.3,XM_006943363.4,XM_019823072.2
E3:35299768	C/G	2	0.025	80	0	1	1	0,179	179	99	2020-01-01	Homozygous Variant	ENSFCAG00000003606	missense_variant	Missense	ENSFCAT00000003606	ENSFCAT00000003606:c.56C>G	p.Ser19Cys	ENSFCAT00000003606	1	15.2778	ENSFCAG00000003606	ENSFCAT00000003606	+	ensembl	ENSFCAE00000036709	4	protein_coding	ENSFCAG00000003606	ensembl	4	ENSFCAP00000003323	2	.	protein_coding		ensembl	4	TNP2	missense_variant	Missense	XM_003998865.5	XM_003998865.5:c.56C>G	p.Ser19Cys	XM_003998865.5	1	15.2778	TNP2	XM_003998865.5
B2:34316631	G/T	3	0.0375	80	1	1	1	0,40	40	99	2020-01-01	Homozygous Variant	ENSFCAG00000004020	missense_variant	Missense	ENSFCAT00000004021	ENSFCAT00000004021:c.1220C>A	p.Ala407Glu	ENSFCAT00000004021	3	54.2501	ENSFCAG00000004020	ENSFCAT00000004021	-	ensembl	ENSFCAE00000040772	2	protein_coding	ENSFCAG00000004020	ensembl	4	ENSFCAP00000003710	2	.	protein_coding		ensembl	4	LOC101089265	missense_variant	Missense	XM_006931620.3	XM_006931620.3:c.1220C>A	p.Ala407Glu	XM_023253800.1,XM_019830458.1,XM_006931620.3	4,4,4	54.2501,54.2501,54.2501	LOC101089265,LOC101089265,LOC101089265	XM_023253800.1,XM_019830458.1,XM_006931620.3
X:15755620	G/A	2	0.025	80	0	1	1	0,47	47	99	2020-01-01	Homozygous Variant	ENSFCAG00000006395	missense_variant	Missense	ENSFCAT00000041239	ENSFCAT00000041239:c.16G>A	p.Ala6Thr	ENSFCAT00000043349,ENSFCAT00000026941,ENSFCAT00000006398,ENSFCAT00000041239	2,2,2,2	,,2.12766,1.80505	ENSFCAG00000006395,ENSFCAG00000006395,ENSFCAG00000006395,ENSFCAG00000006395	ENSFCAT00000043349,ENSFCAT00000026941,ENSFCAT00000006398,ENSFCAT00000041239	+,+,+,+	ensembl,ensembl,ensembl,ensembl	ENSFCAE00000393680,ENSFCAE00000436609,ENSFCAE00000392880,ENSFCAE00000392880	1,1,1,1	protein_coding,protein_coding,protein_coding,protein_coding	ENSFCAG00000006395,ENSFCAG00000006395,ENSFCAG00000006395,ENSFCAG00000006395	ensembl,ensembl,ensembl,ensembl	5,5,5,5	ENSFCAP00000038544,ENSFCAP00000021532,ENSFCAP00000032616,ENSFCAP00000026197	1,2,1,1	.,.,.,.	protein_coding,protein_coding,protein_coding,protein_coding	,,,	ensembl,ensembl,ensembl,ensembl	2,3,5,2	LOC101089581	missense_variant	Missense	XM_011291648.2	XM_011291648.2:c.40G>A	p.?	XM_011291648.2	1	3.0303	LOC101089581	XM_011291648.2
C1:164204777	C/A	2	0.025	80	0	1	1	0,54	54	99	2020-01-01	Homozygous Variant	ENSFCAG00000008059	missense_variant	Missense	ENSFCAT00000054583	ENSFCAT00000054583:c.355C>A	p.His119Asn	ENSFCAT00000025768,ENSFCAT00000008061,ENSFCAT00000054583	5,5,5	25.7081,31.6633,14.7316	ENSFCAG00000008059,ENSFCAG00000008059,ENSFCAG00000008059	ENSFCAT00000025768,ENSFCAT00000008061,ENSFCAT00000054583	+,+,+	ensembl,ensembl,ensembl	ENSFCAE00000394894,ENSFCAE00000400706,ENSFCAE00000419235	1,1,1	protein_coding,protein_coding,protein_coding	ENSFCAG00000008059,ENSFCAG00000008059,ENSFCAG00000008059	ensembl,ensembl,ensembl	5,5,5	ENSFCAP00000022634,ENSFCAP00000007467,ENSFCAP00000046539	2,5,1	.,.,.	protein_coding,protein_coding,protein_coding	,,	ensembl,ensembl,ensembl	3,5,1	MAP3K20	missense_variant	Missense	XM_003990872.5	XM_003990872.5:c.355C>A	p.His119Asn	XM_006935367.4,XM_023259463.1,XM_023259466.1,XM_023259465.1,XM_023259464.1,XM_003990872.5	5,5,5,5,5,5	14.7316,14.7316,25.7081,25.2677,22.3909,14.7316	MAP3K20,MAP3K20,MAP3K20,MAP3K20,MAP3K20,MAP3K20	XM_006935367.4,XM_023259463.1,XM_023259466.1,XM_023259465.1,XM_023259464.1,XM_003990872.5
A3:92355246	C/G	4	0.05	80	2	1	1	0,187	187	99	2020-01-01	Homozygous Variant	ENSFCAG00000008756	non_coding_exon_variant	Other				ENSFCAT00000049247	11		ENSFCAG00000008756	ENSFCAT00000049247	+	ensembl	ENSFCAE00000317380	2	pseudogene	ENSFCAG00000008756	ensembl	5			.	pseudogene		ensembl	2	ALMS1	missense_variant	Missense	XM_023252188.1	XM_023252188.1:c.5192C>G	p.Ala1731Gly	XM_023252188.1	10	35.9512	ALMS1	XM_023252188.1
A3:92355263	G/C	4	0.05	80	2	1	1	0,211	211	99	2020-01-01	Homozygous Variant	ENSFCAG00000008756	non_coding_exon_variant	Other				ENSFCAT00000049247	11		ENSFCAG00000008756	ENSFCAT00000049247	+	ensembl	ENSFCAE00000317380	2	pseudogene	ENSFCAG00000008756	ensembl	5			.	pseudogene		ensembl	2	ALMS1	missense_variant	Missense	XM_023252188.1	XM_023252188.1:c.5209G>C	p.Glu1737Gln	XM_023252188.1	10	36.069	ALMS1	XM_023252188.1
A3:92355474	A/G	4	0.05	80	2	1	1	0,250	250	99	2020-01-01	Homozygous Variant	ENSFCAG00000008756	non_coding_exon_variant	Other				ENSFCAT00000049247	11		ENSFCAG00000008756	ENSFCAT00000049247	+	ensembl	ENSFCAE00000317380	2	pseudogene	ENSFCAG00000008756	ensembl	5			.	pseudogene		ensembl	2	ALMS1	missense_variant	Missense	XM_023252188.1	XM_023252188.1:c.5420A>G	p.Lys1807Arg	XM_023252188.1	10	37.5303	ALMS1	XM_023252188.1
A3:92355629	C/T	2	0.025	80	0	1	1	0,343	343	99	2020-01-01	Homozygous Variant	ENSFCAG00000008756	non_coding_exon_variant	Other				ENSFCAT00000049247	11		ENSFCAG00000008756	ENSFCAT00000049247	+	ensembl	ENSFCAE00000317380	2	pseudogene	ENSFCAG00000008756	ensembl	5			.	pseudogene		ensembl	2	ALMS1	missense_variant	Missense	XM_023252188.1	XM_023252188.1:c.5575C>T	p.Pro1859Ser	XM_023252188.1	10	38.6038	ALMS1	XM_023252188.1
A3:92356273	C/T	4	0.05	80	2	1	1	0,125	125	99	2020-01-01	Homozygous Variant	ENSFCAG00000008756	non_coding_exon_variant	Other				ENSFCAT00000049247	12		ENSFCAG00000008756	ENSFCAT00000049247	+	ensembl	ENSFCAE00000317380	2	pseudogene	ENSFCAG00000008756	ensembl	5			.	pseudogene		ensembl	2	ALMS1	synonymous_variant	Other	XM_023252188.1	XM_023252188.1:c.6219C>T	p.Phe2073=	XM_023252188.1	10	43.0639	ALMS1	XM_023252188.1
A3:92357767	A/G	4	0.05	80	2	1	1	0,154	154	99	2020-01-01	Homozygous Variant	ENSFCAG00000008756	non_coding_exon_variant	Other				ENSFCAT00000049247	13		ENSFCAG00000008756	ENSFCAT00000049247	+	ensembl	ENSFCAE00000317380	2	pseudogene	ENSFCAG00000008756	ensembl	5			.	pseudogene		ensembl	2	ALMS1	missense_variant	Missense	XM_023252188.1	XM_023252188.1:c.7672A>G	p.Arg2558Gly	XM_023252188.1	11	53.1269	ALMS1	XM_023252188.1
A3:92358070	A/G	2	0.025	80	0	1	1	0,140	140	99	2020-01-01	Homozygous Variant	ENSFCAG00000008756	non_coding_exon_variant	Other				ENSFCAT00000049247	13		ENSFCAG00000008756	ENSFCAT00000049247	+	ensembl	ENSFCAE00000317380	2	pseudogene	ENSFCAG00000008756	ensembl	5			.	pseudogene		ensembl	2	ALMS1	missense_variant	Missense	XM_023252188.1	XM_023252188.1:c.7975A>G	p.Thr2659Ala	XM_023252188.1	11	55.2254	ALMS1	XM_023252188.1
A3:92358268	G/C	2	0.025	80	0	1	1	0,131	131	99	2020-01-01	Homozygous Variant	ENSFCAG00000008756	non_coding_exon_variant	Other				ENSFCAT00000049247	13		ENSFCAG00000008756	ENSFCAT00000049247	+	ensembl	ENSFCAE00000317380	2	pseudogene	ENSFCAG00000008756	ensembl	5			.	pseudogene		ensembl	2	ALMS1	missense_variant	Missense	XM_023252188.1	XM_023252188.1:c.8173G>C	p.Glu2725Gln	XM_023252188.1	11	56.5967	ALMS1	XM_023252188.1
A3:92358297	T/G	4	0.05	80	2	1	1	0,112	112	99	2020-01-01	Homozygous Variant	ENSFCAG00000008756	non_coding_exon_variant	Other				ENSFCAT00000049247	13		ENSFCAG00000008756	ENSFCAT00000049247	+	ensembl	ENSFCAE00000317380	2	pseudogene	ENSFCAG00000008756	ensembl	5			.	pseudogene		ensembl	2	ALMS1	synonymous_variant	Other	XM_023252188.1	XM_023252188.1:c.8202T>G	p.Ser2734=	XM_023252188.1	11	56.7976	ALMS1	XM_023252188.1
A3:92358504	T/G	4	0.05	80	2	1	1	0,140	140	99	2020-01-01	Homozygous Variant	ENSFCAG00000008756	non_coding_exon_variant	Other				ENSFCAT00000049247	13		ENSFCAG00000008756	ENSFCAT00000049247	+	ensembl	ENSFCAE00000317380	2	pseudogene	ENSFCAG00000008756	ensembl	5			.	pseudogene		ensembl	2	ALMS1	missense_variant	Missense	XM_023252188.1	XM_023252188.1:c.8409T>G	p.Asn2803Lys	XM_023252188.1	11	58.2312	ALMS1	XM_023252188.1
A3:92358549	G/A	4	0.05	80	2	1	1	0,178	178	99	2020-01-01	Homozygous Variant	ENSFCAG00000008756	non_coding_exon_variant	Other				ENSFCAT00000049247	13		ENSFCAG00000008756	ENSFCAT00000049247	+	ensembl	ENSFCAE00000317380	2	pseudogene	ENSFCAG00000008756	ensembl	5			.	pseudogene		ensembl	2	ALMS1	synonymous_variant	Other	XM_023252188.1	XM_023252188.1:c.8454G>A	p.Leu2818=	XM_023252188.1	11	58.5428	ALMS1	XM_023252188.1
A3:92358777	T/C	4	0.05	80	2	1	1	0,123	123	99	2020-01-01	Homozygous Variant	ENSFCAG00000008756	non_coding_exon_variant	Other				ENSFCAT00000049247	13		ENSFCAG00000008756	ENSFCAT00000049247	+	ensembl	ENSFCAE00000317380	2	pseudogene	ENSFCAG00000008756	ensembl	5			.	pseudogene		ensembl	2	ALMS1	synonymous_variant	Other	XM_023252188.1	XM_023252188.1:c.8682T>C	p.Asn2894=	XM_023252188.1	11	60.1219	ALMS1	XM_023252188.1
A3:92358832	A/G	4	0.05	80	2	1	1	0,130	130	99	2020-01-01	Homozygous Variant	ENSFCAG00000008756	non_coding_exon_variant	Other				ENSFCAT00000049247	13		ENSFCAG00000008756	ENSFCAT00000049247	+	ensembl	ENSFCAE00000317380	2	pseudogene	ENSFCAG00000008756	ensembl	5			.	pseudogene		ensembl	2	ALMS1	missense_variant	Missense	XM_023252188.1	XM_023252188.1:c.8737A>G	p.Ile2913Val	XM_023252188.1	11	60.5028	ALMS1	XM_023252188.1
A3:92358889	G/C	4	0.05	80	2	1	1	0,133	133	99	2020-01-01	Homozygous Variant	ENSFCAG00000008756	non_coding_exon_variant	Other				ENSFCAT00000049247	13		ENSFCAG00000008756	ENSFCAT00000049247	+	ensembl	ENSFCAE00000317380	2	pseudogene	ENSFCAG00000008756	ensembl	5			.	pseudogene		ensembl	2	ALMS1	missense_variant	Missense	XM_023252188.1	XM_023252188.1:c.8794G>C	p.Gly2932Arg	XM_023252188.1	11	60.8976	ALMS1	XM_023252188.1
A3:92359212	G/A	4	0.05	80	2	1	1	0,169	169	99	2020-01-01	Homozygous Variant	ENSFCAG00000008756	non_coding_exon_variant	Other				ENSFCAT00000049247	13		ENSFCAG00000008756	ENSFCAT00000049247	+	ensembl	ENSFCAE00000317380	2	pseudogene	ENSFCAG00000008756	ensembl	5			.	pseudogene		ensembl	2	ALMS1	synonymous_variant	Other	XM_023252188.1	XM_023252188.1:c.9117G>A	p.Val3039=	XM_023252188.1	11	63.1346	ALMS1	XM_023252188.1
A3:92359290	A/C	4	0.05	80	2	1	0.992593	1134	135	99	2020-01-01	Homozygous Variant	ENSFCAG00000008756	non_coding_exon_variant	Other				ENSFCAT00000049247	13		ENSFCAG00000008756	ENSFCAT00000049247	+	ensembl	ENSFCAE00000317380	2	pseudogene	ENSFCAG00000008756	ensembl	5			.	pseudogene		ensembl	2	ALMS1	synonymous_variant	Other	XM_023252188.1	XM_023252188.1:c.9195A>C	p.Ala3065=	XM_023252188.1	11	63.6748	ALMS1	XM_023252188.1
A3:92470256	A/G	2	0.025	80	0	1	1	0,188	188	99	2020-01-01	Homozygous Variant	ENSFCAG00000008756	non_coding_exon_variant	Other				ENSFCAT00000049247	24		ENSFCAG00000008756	ENSFCAT00000049247	+	ensembl	ENSFCAE00000317380	2	pseudogene	ENSFCAG00000008756	ensembl	5			.	pseudogene		ensembl	2	ALMS1	synonymous_variant	Other	XM_023252188.1	XM_023252188.1:c.12516A>G	p.Pro4172=	XM_023252188.1	21	86.675	ALMS1	XM_023252188.1
A3:92470436	T/C	2	0.025	80	0	1	1	0,148	148	99	2020-01-01	Homozygous Variant	ENSFCAG00000008756	non_coding_exon_variant	Other				ENSFCAT00000049247	24		ENSFCAG00000008756	ENSFCAT00000049247	+	ensembl	ENSFCAE00000317380	2	pseudogene	ENSFCAG00000008756	ensembl	5			.	pseudogene		ensembl	2	ALMS1	synonymous_variant	Other	XM_023252188.1	XM_023252188.1:c.12696T>C	p.Asp4232=	XM_023252188.1	21	87.9216	ALMS1	XM_023252188.1
A3:92471039	T/C	2	0.025	80	0	1	1	0,143	143	99	2020-01-01	Homozygous Variant	ENSFCAG00000008756	non_coding_exon_variant	Other				ENSFCAT00000049247	24		ENSFCAG00000008756	ENSFCAT00000049247	+	ensembl	ENSFCAE00000317380	2	pseudogene	ENSFCAG00000008756	ensembl	5			.	pseudogene		ensembl	2	ALMS1	synonymous_variant	Other	XM_023252188.1	XM_023252188.1:c.13299T>C	p.Ile4433=	XM_023252188.1	21	92.0978	ALMS1	XM_023252188.1
A3:70318771	T/C	4	0.05	80	2	1	1	0,175	175	99	2020-01-01	Homozygous Variant	ENSFCAG00000009254	missense_variant	Missense	ENSFCAT00000037990	ENSFCAT00000037990:c.349T>C	p.Ser117Pro	ENSFCAT00000037990	2	15.7609	ENSFCAG00000009254	ENSFCAT00000037990	+	ensembl	ENSFCAE00000332016	2	protein_coding	ENSFCAG00000009254	ensembl	5	ENSFCAP00000038658	2	.	protein_coding		ensembl	2	STON1	missense_variant	Missense	XM_003983974.5	XM_003983974.5:c.349T>C	p.Ser117Pro	XM_003983974.5,XM_019827159.2,XM_019827160.2,XM_019827156.2,XM_019827157.2	2,2,2,2,2	15.7609,15.7609,15.7609,15.7609,15.7609	STON1,STON1,STON1,STON1,STON1	XM_003983974.5,XM_019827159.2,XM_019827160.2,XM_019827156.2,XM_019827157.2
F2:25664260	A/G	2	0.025	80	0	1	1	0,125	125	99	2020-01-01	Homozygous Variant	ENSFCAG00000011263	missense_variant	Missense	ENSFCAT00000011266	ENSFCAT00000011266:c.787A>G	p.Ile263Val	ENSFCAT00000011266	3	67.3522	ENSFCAG00000011263	ENSFCAT00000011266	+	ensembl	ENSFCAE00000232717	3	protein_coding	ENSFCAG00000011263	ensembl	4	ENSFCAP00000010462	3	.	protein_coding		ensembl	4	TMEM70	missense_variant	Missense	XM_003999896.4	XM_003999896.4:c.394A>G	p.Ile132Val	XM_003999896.4	3	50.7752	TMEM70	XM_003999896.4
F2:25664432	C/T	2	0.025	80	0	1	1	0,171	171	99	2020-01-01	Homozygous Variant	ENSFCAG00000011263	missense_variant	Missense	ENSFCAT00000011266	ENSFCAT00000011266:c.959C>T	p.Thr320Met	ENSFCAT00000011266	3	82.0908	ENSFCAG00000011263	ENSFCAT00000011266	+	ensembl	ENSFCAE00000232717	3	protein_coding	ENSFCAG00000011263	ensembl	4	ENSFCAP00000010462	3	.	protein_coding		ensembl	4	TMEM70	missense_variant	Missense	XM_003999896.4	XM_003999896.4:c.566C>T	p.Thr189Met	XM_003999896.4	3	72.9974	TMEM70	XM_003999896.4
F1:29259486	C/T	2	0.025	80	0	1	1	0,2	2	6	2020-01-01	Homozygous Variant	ENSFCAG00000011867	non_coding_exon_variant	Other				ENSFCAT00000011870	9		ENSFCAG00000011867	ENSFCAT00000011870	-	ensembl	ENSFCAE00000386376	1	pseudogene	ENSFCAG00000011867	ensembl	5			.	pseudogene		ensembl	5	KIAA1614	non_coding_exon_variant	Other				XR_002739061.1	7		KIAA1614	XR_002739061.1
F1:29264402	C/G	2	0.025	80	0	1	1	0,2	2	6	2020-01-01	Homozygous Variant	ENSFCAG00000011867	non_coding_exon_variant	Other				ENSFCAT00000011870	6		ENSFCAG00000011867	ENSFCAT00000011870	-	ensembl	ENSFCAE00000386376	1	pseudogene	ENSFCAG00000011867	ensembl	5			.	pseudogene		ensembl	5	KIAA1614	non_coding_exon_variant	Other				XR_002739061.1	5		KIAA1614	XR_002739061.1
E2:14565393	A/G	3	0.0375	80	1	1	1	0,120	120	99	2020-01-01	Homozygous Variant	ENSFCAG00000018512	missense_variant	Missense	ENSFCAT00000049428	ENSFCAT00000049428:c.160A>G	p.Thr54Ala	ENSFCAT00000049428	2	2.05188	ENSFCAG00000018512	ENSFCAT00000049428	+	ensembl	ENSFCAE00000335061	1	protein_coding	ENSFCAG00000018512	ensembl	4	ENSFCAP00000030742	2	.	protein_coding		ensembl	2	FCGBP	missense_variant	Missense	XM_023245830.1	XM_023245830.1:c.1408A>G	p.Thr470Ala	XM_023245830.1	3	15.6281	FCGBP	XM_023245830.1
E2:14591302	T/G	2	0.025	80	0	1	1	0,205	205	99	2020-01-01	Homozygous Variant	ENSFCAG00000018512	splice_region_variant	Other	ENSFCAT00000049428	ENSFCAT00000049428:c.6318+6T>G		ENSFCAT00000049428	14		ENSFCAG00000018512	ENSFCAT00000049428	+	ensembl	ENSFCAE00000335061	1	protein_coding	ENSFCAG00000018512	ensembl	4	ENSFCAP00000030742	2	.	protein_coding		ensembl	2	FCGBP	splice_region_variant	Other	XM_023245830.1	XM_023245830.1:c.7566+6T>G		XM_023245830.1	15		FCGBP	XM_023245830.1
A3:81703971	G/A	4	0.05	80	2	1	1	0,111	111	99	2020-01-01	Homozygous Variant	ENSFCAG00000019120	missense_variant	Missense	ENSFCAT00000019251	ENSFCAT00000019251:c.581G>A	p.Arg194Lys	ENSFCAT00000019251	5	95.2381	ENSFCAG00000019120	ENSFCAT00000019251	+	ensembl	ENSFCAE00000371232	1	protein_coding	ENSFCAG00000019120	ensembl	4	ENSFCAP00000016324	3	.	protein_coding		ensembl	4	CA3H2orf74	missense_variant	Missense	XM_006930122.3	XM_006930122.3:c.581G>A	p.Arg194Lys	XM_006930122.3	5	95.2381	CA3H2orf74	XM_006930122.3
C2:8506384	C/T	4	0.05	80	2	1	1	0,45	45	99	2020-01-01	Homozygous Variant	ENSFCAG00000023776	splice_region_variant	Other	ENSFCAT00000022835	ENSFCAT00000022835:c.179+3G>A		ENSFCAT00000022835	2		ENSFCAG00000023776	ENSFCAT00000022835	-	ensembl	ENSFCAE00000267504	2	protein_coding	ENSFCAG00000023776	ensembl	3	ENSFCAP00000024265	3	.	protein_coding		ensembl	3	TTC3	splice_region_variant	Other	XM_023238746.1	XM_023238746.1:c.1109+3G>A		XM_023238746.1	13		TTC3	XM_023238746.1
A3:76379100	T/C	3	0.0375	80	1	1	1	0,75	75	99	2020-01-01	Homozygous Variant	ENSFCAG00000023939	splice_region_variant	Other	ENSFCAT00000027202	ENSFCAT00000027202:c.49-7T>C		ENSFCAT00000027202	3		ENSFCAG00000023939	ENSFCAT00000027202	+	ensembl	ENSFCAE00000344334	2	protein_coding	ENSFCAG00000023939	ensembl	3	ENSFCAP00000018695	1	.	protein_coding		ensembl	3	RPS27A	splice_region_variant	Other	XM_003984008.5	XM_003984008.5:c.49-7T>C		XM_003984008.5	3		RPS27A	XM_003984008.5
D1:21202479	G/A	3	0.0375	80	1	1	1	0,143	143	99	2020-01-01	Homozygous Variant	ENSFCAG00000025307	missense_variant	Missense	ENSFCAT00000002432	ENSFCAT00000002432:c.100G>A	p.Val34Ile	ENSFCAT00000002432	1	10.6109	ENSFCAG00000025307	ENSFCAT00000002432	+	ensembl	ENSFCAE00000251712	1	protein_coding	ENSFCAG00000025307	ensembl	3	ENSFCAP00000002237	3	.	protein_coding		ensembl	5	LOC101089797	missense_variant	Missense	XM_003992486.1	XM_003992486.1:c.100G>A	p.Val34Ile	XM_003992486.1	1	10.6109	LOC101089797	XM_003992486.1
D1:21203175	C/A	3	0.0375	80	1	1	1	0,214	214	99	2020-01-01	Homozygous Variant	ENSFCAG00000025307	missense_variant	Missense	ENSFCAT00000002432	ENSFCAT00000002432:c.796C>A	p.Leu266Ile	ENSFCAT00000002432	1	85.209	ENSFCAG00000025307	ENSFCAT00000002432	+	ensembl	ENSFCAE00000251712	1	protein_coding	ENSFCAG00000025307	ensembl	3	ENSFCAP00000002237	3	.	protein_coding		ensembl	5	LOC101089797	missense_variant	Missense	XM_003992486.1	XM_003992486.1:c.796C>A	p.Leu266Ile	XM_003992486.1	1	85.209	LOC101089797	XM_003992486.1
D3:19582331	G/T	4	0.05	80	2	1	1	0,44	44	99	2020-01-01	Homozygous Variant	ENSFCAG00000026859	splice_region_variant	Other	ENSFCAT00000024669	ENSFCAT00000024669:c.3267+8C>A		ENSFCAT00000024669,ENSFCAT00000039558	15,13	,	ENSFCAG00000026859,ENSFCAG00000026859	ENSFCAT00000024669,ENSFCAT00000039558	-,-	ensembl,ensembl	ENSFCAE00000441877,ENSFCAE00000241064	1,3	protein_coding,protein_coding	ENSFCAG00000026859,ENSFCAG00000026859	ensembl,ensembl	3,3	ENSFCAP00000018675,ENSFCAP00000029038	1,2	.,.	protein_coding,protein_coding	,	ensembl,ensembl	3,2	SPECC1L	splice_region_variant	Other	XM_006938626.4	XM_006938626.4:c.3267+8C>A		XM_006938626.4,XM_023241547.1	15,15	,	SPECC1L,SPECC1L	XM_006938626.4,XM_023241547.1
E2:548346	T/G	4	0.05	80	2	1	1	0,113	113	99	2020-01-01	Homozygous Variant	ENSFCAG00000027738	missense_variant	Missense	ENSFCAT00000057818	ENSFCAT00000057818:c.2172A>C	p.Lys724Asn	ENSFCAT00000057818	3	96.2323	ENSFCAG00000027738	ENSFCAT00000057818	-	ensembl	ENSFCAE00000137869	4	protein_coding	ENSFCAG00000027738	ensembl	3	ENSFCAP00000043570	1	.	protein_coding		ensembl	1	LOC109494573,ZNF544	missense_variant	Missense	,XM_019818448.2	,XM_019818448.2:c.2295A>C	,p.Lys765Asn	XR_002738646.1,XR_002149494.2,XR_002149491.2,XR_002149498.2,XR_002149489.2,XR_002149492.2,XR_002149496.2,XR_002149490.2,XR_002149487.2,XR_002149495.2,XR_002149488.2,XR_002149486.2,XM_019818456.2,XM_019818459.2,XM_019818457.2,XM_019818458.2,XM_019818453.2,XM_019818450.2,XM_019818454.2,XM_019818452.2,XM_019818448.2,XM_019818451.2	5,8,7,6,5,7,6,6,6,6,6,5,4,5,5,5,6,7,7,6,8,8	,,,,,,,,,,,,96.2914,96.2071,96.267,96.2472,96.4271,96.4271,96.409,96.4271,96.4271,96.4271	LOC109494573,LOC109494573,LOC109494573,LOC109494573,LOC109494573,LOC109494573,LOC109494573,LOC109494573,LOC109494573,LOC109494573,LOC109494573,LOC109494573,ZNF544,ZNF544,ZNF544,ZNF544,ZNF544,ZNF544,ZNF544,ZNF544,ZNF544,ZNF544	XR_002738646.1,XR_002149494.2,XR_002149491.2,XR_002149498.2,XR_002149489.2,XR_002149492.2,XR_002149496.2,XR_002149490.2,XR_002149487.2,XR_002149495.2,XR_002149488.2,XR_002149486.2,XM_019818456.2,XM_019818459.2,XM_019818457.2,XM_019818458.2,XM_019818453.2,XM_019818450.2,XM_019818454.2,XM_019818452.2,XM_019818448.2,XM_019818451.2
E2:549916	C/G	4	0.05	80	2	1	1	0,235	235	99	2020-01-01	Homozygous Variant	ENSFCAG00000027738	missense_variant	Missense	ENSFCAT00000057818	ENSFCAT00000057818:c.602G>C	p.Gly201Ala	ENSFCAT00000057818,ENSFCAT00000027327	3,2	26.6401,25.5309	ENSFCAG00000027738,ENSFCAG00000027738	ENSFCAT00000057818,ENSFCAT00000027327	-,-	ensembl,ensembl	ENSFCAE00000137869,ENSFCAE00000137869	4,4	protein_coding,protein_coding	ENSFCAG00000027738,ENSFCAG00000027738	ensembl,ensembl	3,3	ENSFCAP00000043570,ENSFCAP00000021041	1,3	.,.	protein_coding,protein_coding	,	ensembl,ensembl	1,3	LOC109494573,ZNF544	missense_variant	Missense	,XM_019818448.2	,XM_019818448.2:c.725G>C	,p.Gly242Ala	XR_002738646.1,XR_002149494.2,XR_002149491.2,XR_002149498.2,XR_002149489.2,XR_002149492.2,XR_002149496.2,XR_002149490.2,XR_002149487.2,XR_002149495.2,XR_002149488.2,XR_002149486.2,XM_019818456.2,XM_019818459.2,XM_019818457.2,XM_019818458.2,XM_019818453.2,XM_019818450.2,XM_019818454.2,XM_019818452.2,XM_019818448.2,XM_019818451.2	6,9,8,7,6,8,7,7,6,7,7,6,4,5,5,5,6,7,7,6,8,8	,,,,,,,,,,,,27.7923,26.149,27.3166,26.9316,30.433,30.433,30.0803,30.433,30.433,30.433	LOC109494573,LOC109494573,LOC109494573,LOC109494573,LOC109494573,LOC109494573,LOC109494573,LOC109494573,LOC109494573,LOC109494573,LOC109494573,LOC109494573,ZNF544,ZNF544,ZNF544,ZNF544,ZNF544,ZNF544,ZNF544,ZNF544,ZNF544,ZNF544	XR_002738646.1,XR_002149494.2,XR_002149491.2,XR_002149498.2,XR_002149489.2,XR_002149492.2,XR_002149496.2,XR_002149490.2,XR_002149487.2,XR_002149495.2,XR_002149488.2,XR_002149486.2,XM_019818456.2,XM_019818459.2,XM_019818457.2,XM_019818458.2,XM_019818453.2,XM_019818450.2,XM_019818454.2,XM_019818452.2,XM_019818448.2,XM_019818451.2
B4:32612273	G/A	4	0.05	80	2	1	1	0,33	33	99	2020-01-01	Homozygous Variant	ENSFCAG00000029299	non_coding_exon_variant	Other				ENSFCAT00000028519	1		ENSFCAG00000029299	ENSFCAT00000028519	-	ensembl	ENSFCAE00000291887	3	pseudogene	ENSFCAG00000029299	ensembl	3			.	pseudogene		ensembl	3	FZD8	synonymous_variant	Other	XM_023256559.1	XM_023256559.1:c.1971C>T	p.Val657=	XM_023256559.1	1	97.5731	FZD8	XM_023256559.1
B4:32613128	A/G	4	0.05	80	2	1	1	0,26	26	78	2020-01-01	Homozygous Variant	ENSFCAG00000029299	non_coding_exon_variant	Other				ENSFCAT00000028519	1		ENSFCAG00000029299	ENSFCAT00000028519	-	ensembl	ENSFCAE00000291887	3	pseudogene	ENSFCAG00000029299	ensembl	3			.	pseudogene		ensembl	3	FZD8	synonymous_variant	Other	XM_023256559.1	XM_023256559.1:c.1116T>C	p.Pro372=	XM_023256559.1	1	55.2254	FZD8	XM_023256559.1
B3:9841843	C/T	2	0.025	80	0	1	1	0,103	103	99	2020-01-01	Homozygous Variant	ENSFCAG00000029834	splice_region_variant	Other	ENSFCAT00000045235	ENSFCAT00000045235:c.295-7G>A		ENSFCAT00000029392,ENSFCAT00000045235	3,4	,	ENSFCAG00000029834,ENSFCAG00000029834	ENSFCAT00000029392,ENSFCAT00000045235	-,-	ensembl,ensembl	ENSFCAE00000253444,ENSFCAE00000332298	1,1	protein_coding,protein_coding	ENSFCAG00000029834,ENSFCAG00000029834	ensembl,ensembl	3,3	ENSFCAP00000023861,ENSFCAP00000034675	3,2	.,.	protein_coding,protein_coding	,	ensembl,ensembl	3,2	AKAP13	splice_region_variant	Other	XM_023254941.1	XM_023254941.1:c.4285-7G>A		XM_023254941.1	11		AKAP13	XM_023254941.1
D3:24851875	G/A	2	0.025	80	0	1	1	0,57	57	99	2020-01-01	Homozygous Variant	ENSFCAG00000034866	non_coding_exon_variant	Other				ENSFCAT00000046662	4		ENSFCAG00000034866	ENSFCAT00000046662	+	ensembl	ENSFCAE00000428674	1	pseudogene	ENSFCAG00000034866	ensembl	2			.	pseudogene		ensembl	2	MN1	missense_variant	Missense	XM_023241624.1	XM_023241624.1:c.2315G>A	p.Ser772Asn	XM_023241624.1	4	58.8355	MN1	XM_023241624.1
X:99749814	C/-	2	0.025	80	0	1	1	0,2	2	6	2020-01-01	Homozygous Variant	ENSFCAG00000036163	non_coding_exon_variant	Other				ENSFCAT00000048954,ENSFCAT00000045389	8,9	,	ENSFCAG00000036163,ENSFCAG00000036163	ENSFCAT00000048954,ENSFCAT00000045389	-,-	ensembl,ensembl	ENSFCAE00000330302,ENSFCAE00000330302	1,1	lincRNA,lincRNA	ENSFCAG00000036163,ENSFCAG00000036163	ensembl,ensembl	2,2	,	,	.,.	lincRNA,lincRNA	,	ensembl,ensembl	2,2	KIAA1210	3_prime_UTR_variant	Other	XM_023248977.1	XM_023248977.1:c.*524delG		XM_023248977.1	13		KIAA1210	XM_023248977.1
C1:175853819	G/T	2	0.025	80	0	1	1	0,114	114	99	2020-01-01	Homozygous Variant	ENSFCAG00000038832	missense_variant	Missense	ENSFCAT00000033806	ENSFCAT00000033806:c.554G>T	p.?	ENSFCAT00000033806	1	29.4462	ENSFCAG00000038832	ENSFCAT00000033806	+	ensembl	ENSFCAE00000371909	2	protein_coding	ENSFCAG00000038832	ensembl	2	ENSFCAP00000030679	2	.	protein_coding		ensembl	2	FSIP2	missense_variant	Missense	XM_023259535.1	XM_023259535.1:c.18092G>T	p.Arg6031Leu	XM_023259535.1	19	86.7424	FSIP2	XM_023259535.1
C2:74688898	C/T	2	0.025	80	0	1	1	0,2	2	6	2020-01-01	Homozygous Variant	ENSFCAG00000040270	non_coding_exon_variant	Other				ENSFCAT00000053361,ENSFCAT00000056906,ENSFCAT00000054272	3,4,1	,,	ENSFCAG00000040270,ENSFCAG00000040270,ENSFCAG00000040270	ENSFCAT00000053361,ENSFCAT00000056906,ENSFCAT00000054272	+,+,+	ensembl,ensembl,ensembl	ENSFCAE00000427099,ENSFCAE00000427099,ENSFCAE00000434639	1,1,1	lincRNA,lincRNA,lincRNA	ENSFCAG00000040270,ENSFCAG00000040270,ENSFCAG00000040270	ensembl,ensembl,ensembl	1,1,1	,,	,,	.,.,.	lincRNA,lincRNA,lincRNA	,,	ensembl,ensembl,ensembl	1,1,1	LOC109503503	non_coding_exon_variant	Other				XR_002745300.1,XR_002745302.1,XR_002745298.1,XR_002745303.1,XR_002745299.1,XR_002745301.1	4,5,4,4,4,4	,,,,,	LOC109503503,LOC109503503,LOC109503503,LOC109503503,LOC109503503,LOC109503503	XR_002745300.1,XR_002745302.1,XR_002745298.1,XR_002745303.1,XR_002745299.1,XR_002745301.1
D4:18747254	A/T	2	0.025	80	0	1	1	0,2	2	6	2020-01-01	Homozygous Variant	ENSFCAG00000040322	non_coding_exon_variant	Other				ENSFCAT00000055075	4		ENSFCAG00000040322	ENSFCAT00000055075	+	ensembl	ENSFCAE00000430625	1	lincRNA	ENSFCAG00000040322	ensembl	1			.	lincRNA		ensembl	1	LOC109493609	non_coding_exon_variant	Other				XR_002147885.2	3		LOC109493609	XR_002147885.2
B4:32579088	C/T	2	0.025	80	0	1	1	0,2	2	6	2020-01-01	Homozygous Variant	ENSFCAG00000040399	5_prime_UTR_premature_start_codon_gain_variant	Missense	ENSFCAT00000052335	ENSFCAT00000052335:c.-523C>T	p.Met1ext-174	ENSFCAT00000052335	1		ENSFCAG00000040399	ENSFCAT00000052335	+	ensembl	ENSFCAE00000424834	1	protein_coding	ENSFCAG00000040399	ensembl	1	ENSFCAP00000050539	1	.	protein_coding		ensembl	1	GJD4,LOC111561305	5_prime_UTR_premature_start_codon_gain_variant	Missense	XM_023256558.1,	XM_023256558.1:c.-523C>T,	p.Met1ext-174,	XR_002743724.1,XM_023256558.1	1,1	,	LOC111561305,GJD4	XR_002743724.1,XM_023256558.1
D3:15808870	C/T	2	0.025	80	0	1	1	0,2	2	6	2020-01-01	Homozygous Variant	ENSFCAG00000040465	non_coding_exon_variant	Other				ENSFCAT00000066414,ENSFCAT00000064678	1,1	,	ENSFCAG00000040465,ENSFCAG00000040465	ENSFCAT00000066414,ENSFCAT00000064678	+,+	ensembl,ensembl	ENSFCAE00000390606,ENSFCAE00000390606	1,1	lincRNA,lincRNA	ENSFCAG00000040465,ENSFCAG00000040465	ensembl,ensembl	1,1	,	,	.,.	lincRNA,lincRNA	,	ensembl,ensembl	1,1	LOC109493038	non_coding_exon_variant	Other				XR_002147051.2	1		LOC109493038	XR_002147051.2
B1:4825078	A/T	2	0.025	80	0	1	1	0,2	2	6	2020-01-01	Homozygous Variant	ENSFCAG00000040476	non_coding_exon_variant	Other				ENSFCAT00000057923	1		ENSFCAG00000040476	ENSFCAT00000057923	+	ensembl	ENSFCAE00000442491	1	lincRNA	ENSFCAG00000040476	ensembl	1			.	lincRNA		ensembl	1	LOC109499378	non_coding_exon_variant	Other				XR_002156656.1	1		LOC109499378	XR_002156656.1
A1:131826035	C/T	2	0.025	80	0	1	1	0,2	2	6	2020-01-01	Homozygous Variant	ENSFCAG00000040488	non_coding_exon_variant	Other				ENSFCAT00000064886,ENSFCAT00000054982	4,3	,	ENSFCAG00000040488,ENSFCAG00000040488	ENSFCAT00000064886,ENSFCAT00000054982	+,+	ensembl,ensembl	ENSFCAE00000409664,ENSFCAE00000398054	1,1	lincRNA,lincRNA	ENSFCAG00000040488,ENSFCAG00000040488	ensembl,ensembl	1,1	,	,	.,.	lincRNA,lincRNA	,	ensembl,ensembl	1,1	LOC111560927	non_coding_exon_variant	Other				XR_002743311.1	3		LOC111560927	XR_002743311.1
D2:19385193	C/A	2	0.025	80	0	1	1	0,2	2	6	2020-01-01	Homozygous Variant	ENSFCAG00000040559	non_coding_exon_variant	Other				ENSFCAT00000057217	2		ENSFCAG00000040559	ENSFCAT00000057217	+	ensembl	ENSFCAE00000419420	1	lincRNA	ENSFCAG00000040559	ensembl	1			.	lincRNA		ensembl	1	LOC111557033	non_coding_exon_variant	Other				XR_002736780.1	2		LOC111557033	XR_002736780.1
F1:40083309	A/G	2	0.025	80	0	1	1	0,2	2	6	2020-01-01	Homozygous Variant	ENSFCAG00000040619	non_coding_exon_variant	Other				ENSFCAT00000051525	1		ENSFCAG00000040619	ENSFCAT00000051525	-	ensembl	ENSFCAE00000407464	1	lincRNA	ENSFCAG00000040619	ensembl	1			.	lincRNA		ensembl	1	LOC109495685	non_coding_exon_variant	Other				XR_002151291.1	1		LOC109495685	XR_002151291.1
F1:40083320	A/G	2	0.025	80	0	1	1	0,2	2	6	2020-01-01	Homozygous Variant	ENSFCAG00000040619	non_coding_exon_variant	Other				ENSFCAT00000051525	1		ENSFCAG00000040619	ENSFCAT00000051525	-	ensembl	ENSFCAE00000407464	1	lincRNA	ENSFCAG00000040619	ensembl	1			.	lincRNA		ensembl	1		intergenic_variant	Other
B3:140427336	A/-	2	0.025	80	0	1	1	0,2	2	6	2020-01-01	Homozygous Variant	ENSFCAG00000040655	non_coding_exon_variant	Other				ENSFCAT00000060918	1		ENSFCAG00000040655	ENSFCAT00000060918	+	ensembl	ENSFCAE00000443647	1	lincRNA	ENSFCAG00000040655	ensembl	1			.	lincRNA		ensembl	1	LOC109501007	intron_variant	Other				XR_002158958.2,XR_002743251.1,XR_002158956.2	2,2,1	,,	LOC109501007,LOC109501007,LOC109501007	XR_002158958.2,XR_002743251.1,XR_002158956.2
D4:43859130	C/A	2	0.025	80	0	1	1	0,2	2	6	2020-01-01	Homozygous Variant	ENSFCAG00000040727	non_coding_exon_variant	Other				ENSFCAT00000063939,ENSFCAT00000066741,ENSFCAT00000054825	2,2,1	,,	ENSFCAG00000040727,ENSFCAG00000040727,ENSFCAG00000040727	ENSFCAT00000063939,ENSFCAT00000066741,ENSFCAT00000054825	+,+,+	ensembl,ensembl,ensembl	ENSFCAE00000387251,ENSFCAE00000387251,ENSFCAE00000385461	1,1,1	lincRNA,lincRNA,lincRNA	ENSFCAG00000040727,ENSFCAG00000040727,ENSFCAG00000040727	ensembl,ensembl,ensembl	1,1,1	,,	,,	.,.,.	lincRNA,lincRNA,lincRNA	,,	ensembl,ensembl,ensembl	1,1,1	LOC111557490	non_coding_exon_variant	Other				XR_002737527.1	2		LOC111557490	XR_002737527.1
C1:135923718	T/C	2	0.025	80	0	1	1	0,2	2	6	2020-01-01	Homozygous Variant	ENSFCAG00000040815	non_coding_exon_variant	Other				ENSFCAT00000053303	1		ENSFCAG00000040815	ENSFCAT00000053303	-	ensembl	ENSFCAE00000406287	1	lincRNA	ENSFCAG00000040815	ensembl	1			.	lincRNA		ensembl	1	LOC109502666	non_coding_exon_variant	Other				XR_002161418.2	1		LOC109502666	XR_002161418.2
B3:147498899	C/T	2	0.025	80	0	1	1	0,2	2	6	2020-01-01	Homozygous Variant	ENSFCAG00000040856	non_coding_exon_variant	Other				ENSFCAT00000062856,ENSFCAT00000054394	2,3	,	ENSFCAG00000040856,ENSFCAG00000040856	ENSFCAT00000062856,ENSFCAT00000054394	-,-	ensembl,ensembl	ENSFCAE00000411780,ENSFCAE00000411780	1,1	lincRNA,lincRNA	ENSFCAG00000040856,ENSFCAG00000040856	ensembl,ensembl	1,1	,	,	.,.	lincRNA,lincRNA	,	ensembl,ensembl	1,1		intergenic_variant	Other
D1:3527233	C/G	2	0.025	80	0	1	1	0,3	3	9	2020-01-01	Homozygous Variant	ENSFCAG00000041145	non_coding_exon_variant	Other				ENSFCAT00000060264,ENSFCAT00000064850	3,3	,	ENSFCAG00000041145,ENSFCAG00000041145	ENSFCAT00000060264,ENSFCAT00000064850	+,+	ensembl,ensembl	ENSFCAE00000420914,ENSFCAE00000393402	1,1	lincRNA,lincRNA	ENSFCAG00000041145,ENSFCAG00000041145	ensembl,ensembl	1,1	,	,	.,.	lincRNA,lincRNA	,	ensembl,ensembl	1,1		intergenic_variant	Other
D1:3527237	A/C	2	0.025	80	0	1	1	0,3	3	9	2020-01-01	Homozygous Variant	ENSFCAG00000041145	non_coding_exon_variant	Other				ENSFCAT00000060264,ENSFCAT00000064850	3,3	,	ENSFCAG00000041145,ENSFCAG00000041145	ENSFCAT00000060264,ENSFCAT00000064850	+,+	ensembl,ensembl	ENSFCAE00000420914,ENSFCAE00000393402	1,1	lincRNA,lincRNA	ENSFCAG00000041145,ENSFCAG00000041145	ensembl,ensembl	1,1	,	,	.,.	lincRNA,lincRNA	,	ensembl,ensembl	1,1	LOC109491762	non_coding_exon_variant	Other				XR_002736032.1	1		LOC109491762	XR_002736032.1
B3:17270493	G/A	4	0.05	80	2	1	1	0,234	234	99	2020-01-01	Homozygous Variant	ENSFCAG00000041281	splice_region_variant	Other	ENSFCAT00000055033	ENSFCAT00000055033:c.273+7G>A		ENSFCAT00000055033	3		ENSFCAG00000041281	ENSFCAT00000055033	+	ensembl	ENSFCAE00000385423	1	protein_coding	ENSFCAG00000041281	ensembl	1	ENSFCAP00000040993	1	.	protein_coding		ensembl	1	PGPEP1L	missense_variant	Missense	XM_023254769.1	XM_023254769.1:c.629G>A	p.Arg210His	XM_023254769.1	5	66.2447	PGPEP1L	XM_023254769.1
B3:17270494	C/A	3	0.0375	80	1	1	1	0,235	235	99	2020-01-01	Homozygous Variant	ENSFCAG00000041281	splice_region_variant	Other	ENSFCAT00000055033	ENSFCAT00000055033:c.273+8C>A		ENSFCAT00000055033	4		ENSFCAG00000041281	ENSFCAT00000055033	+	ensembl	ENSFCAE00000385423	1	protein_coding	ENSFCAG00000041281	ensembl	1	ENSFCAP00000040993	1	.	protein_coding		ensembl	1	PGPEP1L	synonymous_variant	Other	XM_023254769.1	XM_023254769.1:c.630C>A	p.Arg210=	XM_023254769.1	5	66.3502	PGPEP1L	XM_023254769.1
A3:135073669	G/C	4	0.05	80	2	1	1	0,2	2	6	2020-01-01	Homozygous Variant	ENSFCAG00000041302	non_coding_exon_variant	Other				ENSFCAT00000063155,ENSFCAT00000066041,ENSFCAT00000060135	2,3,2	,,	ENSFCAG00000041302,ENSFCAG00000041302,ENSFCAG00000041302	ENSFCAT00000063155,ENSFCAT00000066041,ENSFCAT00000060135	-,-,-	ensembl,ensembl,ensembl	ENSFCAE00000443575,ENSFCAE00000382297,ENSFCAE00000386374	1,1,1	lincRNA,lincRNA,lincRNA	ENSFCAG00000041302,ENSFCAG00000041302,ENSFCAG00000041302	ensembl,ensembl,ensembl	1,1,1	,,	,,	.,.,.	lincRNA,lincRNA,lincRNA	,,	ensembl,ensembl,ensembl	1,1,1	LOC109498639	non_coding_exon_variant	Other				XR_002740853.1,XR_002155476.2	2,2	,	LOC109498639,LOC109498639	XR_002740853.1,XR_002155476.2
F2:83725279	G/A	2	0.025	80	0	1	1	0,2	2	6	2020-01-01	Homozygous Variant	ENSFCAG00000041448	non_coding_exon_variant	Other				ENSFCAT00000052899	2		ENSFCAG00000041448	ENSFCAT00000052899	+	ensembl	ENSFCAE00000412190	1	lincRNA	ENSFCAG00000041448	ensembl	1			.	lincRNA		ensembl	1	LOC109495946	non_coding_exon_variant	Other				XR_002151668.2	2		LOC109495946	XR_002151668.2
F2:83725282	G/A	2	0.025	80	0	1	1	0,2	2	6	2020-01-01	Homozygous Variant	ENSFCAG00000041448	non_coding_exon_variant	Other				ENSFCAT00000052899	2		ENSFCAG00000041448	ENSFCAT00000052899	+	ensembl	ENSFCAE00000412190	1	lincRNA	ENSFCAG00000041448	ensembl	1			.	lincRNA		ensembl	1	LOC109495946	non_coding_exon_variant	Other				XR_002151668.2	2		LOC109495946	XR_002151668.2
B1:6979914	A/C	2	0.025	80	0	1	1	0,2	2	6	2020-01-01	Homozygous Variant	ENSFCAG00000041484	non_coding_exon_variant	Other				ENSFCAT00000061741	4		ENSFCAG00000041484	ENSFCAT00000061741	-	ensembl	ENSFCAE00000429596	1	lincRNA	ENSFCAG00000041484	ensembl	1			.	lincRNA		ensembl	1	LOC109498697	non_coding_exon_variant	Other				XR_002155547.1	1		LOC109498697	XR_002155547.1
F1:58669885	T/C	2	0.025	80	0	1	1	0,2	2	6	2020-01-01	Homozygous Variant	ENSFCAG00000041485	non_coding_exon_variant	Other				ENSFCAT00000065107	5		ENSFCAG00000041485	ENSFCAT00000065107	-	ensembl	ENSFCAE00000430419	1	lincRNA	ENSFCAG00000041485	ensembl	1			.	lincRNA		ensembl	1	LOC109495754	non_coding_exon_variant	Other				XR_002151409.2	1		LOC109495754	XR_002151409.2
F1:58669948	G/T	2	0.025	80	0	1	1	0,2	2	6	2020-01-01	Homozygous Variant	ENSFCAG00000041485	non_coding_exon_variant	Other				ENSFCAT00000065107	5		ENSFCAG00000041485	ENSFCAT00000065107	-	ensembl	ENSFCAE00000430419	1	lincRNA	ENSFCAG00000041485	ensembl	1			.	lincRNA		ensembl	1	LOC109495754	non_coding_exon_variant	Other				XR_002151409.2	1		LOC109495754	XR_002151409.2
A1:3224698	T/A	2	0.025	80	0	1	1	0,2	2	6	2020-01-01	Homozygous Variant	ENSFCAG00000041560	non_coding_exon_variant	Other				ENSFCAT00000054378,ENSFCAT00000051657	1,1	,	ENSFCAG00000041560,ENSFCAG00000041560	ENSFCAT00000054378,ENSFCAT00000051657	+,+	ensembl,ensembl	ENSFCAE00000432261,ENSFCAE00000432261	1,1	lincRNA,lincRNA	ENSFCAG00000041560,ENSFCAG00000041560	ensembl,ensembl	1,1	,	,	.,.	lincRNA,lincRNA	,	ensembl,ensembl	1,1	LOC109492527	non_coding_exon_variant	Other				XR_002740517.1	1		LOC109492527	XR_002740517.1
C1:167393679	-/G	2	0.025	80	0	1	1	0,83	83	99	2020-01-01	Homozygous Variant	ENSFCAG00000041693	non_coding_exon_variant	Other				ENSFCAT00000053577,ENSFCAT00000056717,ENSFCAT00000057478	1,1,1	,,	ENSFCAG00000041693,ENSFCAG00000041693,ENSFCAG00000041693	ENSFCAT00000053577,ENSFCAT00000056717,ENSFCAT00000057478	-,-,-	ensembl,ensembl,ensembl	ENSFCAE00000403139,ENSFCAE00000403139,ENSFCAE00000403139	1,1,1	lincRNA,lincRNA,lincRNA	ENSFCAG00000041693,ENSFCAG00000041693,ENSFCAG00000041693	ensembl,ensembl,ensembl	1,1,1	,,	,,	.,.,.	lincRNA,lincRNA,lincRNA	,,	ensembl,ensembl,ensembl	1,1,1	LOC109502751	frameshift_variant	LoF	XM_023257862.1	XM_023257862.1:c.418dupC	p.His140Profs*159	XM_023257862.1	2	41.2229	LOC109502751	XM_023257862.1
F2:71185039	C/A	2	0.025	80	0	1	1	0,2	2	6	2020-01-01	Homozygous Variant	ENSFCAG00000041700	non_coding_exon_variant	Other				ENSFCAT00000054142,ENSFCAT00000062023	3,5	,	ENSFCAG00000041700,ENSFCAG00000041700	ENSFCAT00000054142,ENSFCAT00000062023	-,-	ensembl,ensembl	ENSFCAE00000422021,ENSFCAE00000404812	1,1	lincRNA,lincRNA	ENSFCAG00000041700,ENSFCAG00000041700	ensembl,ensembl	1,1	,	,	.,.	lincRNA,lincRNA	,	ensembl,ensembl	1,1	FAM84B	3_prime_UTR_variant	Other	XM_023248714.1	XM_023248714.1:c.*3139G>T		XM_023248719.1,XM_023248714.1,XM_023248715.1,XM_023248716.1,XM_023248717.1,XM_023248720.1	7,7,8,8,7,7	,,,,,	FAM84B,FAM84B,FAM84B,FAM84B,FAM84B,FAM84B	XM_023248719.1,XM_023248714.1,XM_023248715.1,XM_023248716.1,XM_023248717.1,XM_023248720.1
A1:239600114	G/T	2	0.025	80	0	1	1	0,5	5	15	2020-01-01	Homozygous Variant	ENSFCAG00000041825	non_coding_exon_variant	Other				ENSFCAT00000066096,ENSFCAT00000065725,ENSFCAT00000059861	3,4,2	,,	ENSFCAG00000041825,ENSFCAG00000041825,ENSFCAG00000041825	ENSFCAT00000066096,ENSFCAT00000065725,ENSFCAT00000059861	+,+,+	ensembl,ensembl,ensembl	ENSFCAE00000429190,ENSFCAE00000341496,ENSFCAE00000341496	1,2,2	lincRNA,lincRNA,lincRNA	ENSFCAG00000041825,ENSFCAG00000041825,ENSFCAG00000041825	ensembl,ensembl,ensembl	1,1,1	,,	,,	.,.,.	lincRNA,lincRNA,lincRNA	,,	ensembl,ensembl,ensembl	1,1,1	LOC111556665	3_prime_UTR_variant	Other	XM_023239749.1	XM_023239749.1:c.*1982G>T		XR_002736325.1,XM_023239749.1	3,3	,	LOC111556665,LOC111556665	XR_002736325.1,XM_023239749.1
A1:19254044	-/T	2	0.025	80	0	1	1	0,2	2	6	2020-01-01	Homozygous Variant	ENSFCAG00000041844	non_coding_exon_variant	Other				ENSFCAT00000065315	2		ENSFCAG00000041844	ENSFCAT00000065315	-	ensembl	ENSFCAE00000420921	1	lincRNA	ENSFCAG00000041844	ensembl	1			.	lincRNA		ensembl	1	LOC101096867	5_prime_UTR_variant	Other	XM_019825824.2	XM_019825824.2:c.-51_-50insA		XM_019825824.2,XM_023251097.1,XM_011284412.3,XM_019825849.2	2,2,2,2	,,,	LOC101096867,LOC101096867,LOC101096867,LOC101096867	XM_019825824.2,XM_023251097.1,XM_011284412.3,XM_019825849.2
D1:103611018	G/-	4	0.05	80	2	1	1	0,25	25	75	2020-01-01	Homozygous Variant	ENSFCAG00000041888	frameshift_variant	LoF	ENSFCAT00000038901	ENSFCAT00000038901:c.931delC	p.His311Ilefs*7	ENSFCAT00000038901	1	98.1013	ENSFCAG00000041888	ENSFCAT00000038901	-	ensembl	ENSFCAE00000366173	2	protein_coding	ENSFCAG00000041888	ensembl	1	ENSFCAP00000037181	2	.	protein_coding		ensembl	2	LOC105260988	frameshift_variant	LoF	XM_011286829.2	XM_011286829.2:c.931delC	p.His311Ilefs*7	XM_011286829.2	1	98.1013	LOC105260988	XM_011286829.2
D2:4807259	G/A	2	0.025	80	0	1	1	0,2	2	6	2020-01-01	Homozygous Variant	ENSFCAG00000041908	non_coding_exon_variant	Other				ENSFCAT00000062323	4		ENSFCAG00000041908	ENSFCAT00000062323	-	ensembl	ENSFCAE00000390882	1	lincRNA	ENSFCAG00000041908	ensembl	1			.	lincRNA		ensembl	1	LOC102902289	non_coding_exon_variant	Other				XR_002146933.2,XR_002146937.2	8,8	,	LOC102902289,LOC102902289	XR_002146933.2,XR_002146937.2
X:88629814	G/T	2	0.025	80	0	1	1	0,2	2	6	2020-01-01	Homozygous Variant	ENSFCAG00000041939	non_coding_exon_variant	Other				ENSFCAT00000052836	1		ENSFCAG00000041939	ENSFCAT00000052836	+	ensembl	ENSFCAE00000399998	1	lincRNA	ENSFCAG00000041939	ensembl	1			.	lincRNA		ensembl	1	MUM1L1	5_prime_UTR_variant	Other	XM_011279409.3	XM_011279409.3:c.-843G>T		XM_023248915.1,XM_023248913.1,XM_023248917.1,XM_023248910.1,XM_023248916.1,XM_011279409.3,XM_023248911.1,XM_023248912.1	1,1,1,1,1,1,1,1	,,,,,,,	MUM1L1,MUM1L1,MUM1L1,MUM1L1,MUM1L1,MUM1L1,MUM1L1,MUM1L1	XM_023248915.1,XM_023248913.1,XM_023248917.1,XM_023248910.1,XM_023248916.1,XM_011279409.3,XM_023248911.1,XM_023248912.1
C1:130456675	G/A	2	0.025	80	0	1	1	0,2	2	6	2020-01-01	Homozygous Variant	ENSFCAG00000041943	splice_region_variant	Other				ENSFCAT00000061971,ENSFCAT00000067250,ENSFCAT00000059390	3,2,1	,,	ENSFCAG00000041943,ENSFCAG00000041943,ENSFCAG00000041943	ENSFCAT00000061971,ENSFCAT00000067250,ENSFCAT00000059390	+,+,+	ensembl,ensembl,ensembl	ENSFCAE00000409890,ENSFCAE00000416949,ENSFCAE00000384065	1,1,1	lincRNA,lincRNA,lincRNA	ENSFCAG00000041943,ENSFCAG00000041943,ENSFCAG00000041943	ensembl,ensembl,ensembl	1,1,1	,,	,,	.,.,.	lincRNA,lincRNA,lincRNA	,,	ensembl,ensembl,ensembl	1,1,1	LOC111561844	splice_region_variant	Other				XR_002744785.1	3		LOC111561844	XR_002744785.1
C2:82045817	C/G	2	0.025	80	0	1	1	0,2	2	6	2020-01-01	Homozygous Variant	ENSFCAG00000042048	non_coding_exon_variant	Other				ENSFCAT00000065069	3		ENSFCAG00000042048	ENSFCAT00000065069	+	ensembl	ENSFCAE00000433290	1	lincRNA	ENSFCAG00000042048	ensembl	1			.	lincRNA		ensembl	1	LOC109503521	non_coding_exon_variant	Other				XR_002745312.1	3		LOC109503521	XR_002745312.1
D4:83632493	G/A	2	0.025	80	0	1	1	0,103	103	99	2020-01-01	Homozygous Variant	ENSFCAG00000042083	missense_variant	Missense	ENSFCAT00000030028	ENSFCAT00000030028:c.506G>A	p.Arg169His	ENSFCAT00000030028	1	53.6093	ENSFCAG00000042083	ENSFCAT00000030028	+	ensembl	ENSFCAE00000323654	2	protein_coding	ENSFCAG00000042083	ensembl	1	ENSFCAP00000020167	2	.	protein_coding		ensembl	3	LOC101096180	missense_variant	Missense	XM_003995838.1	XM_003995838.1:c.506G>A	p.Arg169His	XM_003995838.1	1	53.6093	LOC101096180	XM_003995838.1
D4:83632710	C/A	2	0.025	80	0	1	1	0,57	57	99	2020-01-01	Homozygous Variant	ENSFCAG00000042083	stop_gained	LoF	ENSFCAT00000030028	ENSFCAT00000030028:c.723C>A	p.Cys241Ter	ENSFCAT00000030028	1	76.6454	ENSFCAG00000042083	ENSFCAT00000030028	+	ensembl	ENSFCAE00000323654	2	protein_coding	ENSFCAG00000042083	ensembl	1	ENSFCAP00000020167	2	.	protein_coding		ensembl	3	LOC101096180	stop_gained	LoF	XM_003995838.1	XM_003995838.1:c.723C>A	p.Cys241Ter	XM_003995838.1	1	76.6454	LOC101096180	XM_003995838.1
E1:53510128	G/A	2	0.025	80	0	1	1	0,2	2	6	2020-01-01	Homozygous Variant	ENSFCAG00000042110	non_coding_exon_variant	Other				ENSFCAT00000058449	4		ENSFCAG00000042110	ENSFCAT00000058449	-	ensembl	ENSFCAE00000383223	1	lincRNA	ENSFCAG00000042110	ensembl	1			.	lincRNA		ensembl	1	LOC111557832	non_coding_exon_variant	Other				XR_002738202.1	2		LOC111557832	XR_002738202.1
D1:21197058	C/G	3	0.0375	80	1	1	1	0,256	256	99	2020-01-01	Homozygous Variant	ENSFCAG00000042338	missense_variant	Missense	ENSFCAT00000030879	ENSFCAT00000030879:c.502C>G	p.?	ENSFCAT00000030879	1	53.3546	ENSFCAG00000042338	ENSFCAT00000030879	+	ensembl	ENSFCAE00000301093	3	protein_coding	ENSFCAG00000042338	ensembl	1	ENSFCAP00000018807	3	.	protein_coding		ensembl	3	LOC101097273	missense_variant	Missense	XM_003992512.4	XM_003992512.4:c.499C>G	p.His167Asp	XM_003992512.4	1	53.2051	LOC101097273	XM_003992512.4
E3:32119295	-/T	2	0.025	80	0	1	1	0,166	166	99	2020-01-01	Homozygous Variant	ENSFCAG00000042421	frameshift_variant	LoF	ENSFCAT00000053542	ENSFCAT00000053542:c.35_36insA	p.Phe13Valfs*10	ENSFCAT00000053542	1	4.22705	ENSFCAG00000042421	ENSFCAT00000053542	-	ensembl	ENSFCAE00000384258	1	protein_coding	ENSFCAG00000042421	ensembl	1	ENSFCAP00000043849	1	.	protein_coding		ensembl	1	MPV17L	frameshift_variant	LoF	XM_023246551.1	XM_023246551.1:c.198_199insA	p.Val67Serfs*8	XM_023246551.1	1	34.1969	MPV17L	XM_023246551.1
B4:26823527	G/A	2	0.025	80	0	1	1	0,2	2	6	2020-01-01	Homozygous Variant	ENSFCAG00000042482	splice_region_variant	Other				ENSFCAT00000064127	3		ENSFCAG00000042482	ENSFCAT00000064127	+	ensembl	ENSFCAE00000405187	1	lincRNA	ENSFCAG00000042482	ensembl	1			.	lincRNA		ensembl	1	LOC109501376,LOC109501377	splice_region_variant	Other	,	,	,	XR_002743700.1,XR_002159390.1,XR_002743697.1,XR_002743702.1,XR_002743698.1,XR_002743701.1,XR_002743699.1	3,1,2,2,2,2,2	,,,,,,	LOC109501376,LOC109501377,LOC109501376,LOC109501376,LOC109501376,LOC109501376,LOC109501376	XR_002743700.1,XR_002159390.1,XR_002743697.1,XR_002743702.1,XR_002743698.1,XR_002743701.1,XR_002743699.1
B4:26823533	G/A	2	0.025	80	0	1	1	0,2	2	6	2020-01-01	Homozygous Variant	ENSFCAG00000042482	non_coding_exon_variant	Other				ENSFCAT00000064127	3		ENSFCAG00000042482	ENSFCAT00000064127	+	ensembl	ENSFCAE00000405187	1	lincRNA	ENSFCAG00000042482	ensembl	1			.	lincRNA		ensembl	1	LOC109501376,LOC109501377	non_coding_exon_variant	Other	,	,	,	XR_002743700.1,XR_002159390.1,XR_002743697.1,XR_002743702.1,XR_002743698.1,XR_002743701.1,XR_002743699.1	3,1,2,2,2,2,2	,,,,,,	LOC109501376,LOC109501377,LOC109501376,LOC109501376,LOC109501376,LOC109501376,LOC109501376	XR_002743700.1,XR_002159390.1,XR_002743697.1,XR_002743702.1,XR_002743698.1,XR_002743701.1,XR_002743699.1
A1:25190912	C/A	2	0.025	80	0	1	1	0,2	2	6	2020-01-01	Homozygous Variant	ENSFCAG00000042539	non_coding_exon_variant	Other				ENSFCAT00000064733	3		ENSFCAG00000042539	ENSFCAT00000064733	-	ensembl	ENSFCAE00000421429	1	lincRNA	ENSFCAG00000042539	ensembl	1			.	lincRNA		ensembl	1	LOC109498060	non_coding_exon_variant	Other				XR_002154630.2	4		LOC109498060	XR_002154630.2
D2:28194081	C/T	2	0.025	80	0	1	1	0,4	4	12	2020-01-01	Homozygous Variant	ENSFCAG00000042567	non_coding_exon_variant	Other				ENSFCAT00000060467	3		ENSFCAG00000042567	ENSFCAT00000060467	-	ensembl	ENSFCAE00000428943	1	lincRNA	ENSFCAG00000042567	ensembl	1			.	lincRNA		ensembl	1	LOC102899761	intron_variant	Other				XR_002736641.1	3		LOC102899761	XR_002736641.1
D2:28194129	G/A	2	0.025	80	0	1	1	0,4	4	12	2020-01-01	Homozygous Variant	ENSFCAG00000042567	non_coding_exon_variant	Other				ENSFCAT00000060467	3		ENSFCAG00000042567	ENSFCAT00000060467	-	ensembl	ENSFCAE00000428943	1	lincRNA	ENSFCAG00000042567	ensembl	1			.	lincRNA		ensembl	1	LOC102899761	intron_variant	Other				XR_002736641.1,XR_002736643.1,XR_002736642.1	3,4,4	,,	LOC102899761,LOC102899761,LOC102899761	XR_002736641.1,XR_002736643.1,XR_002736642.1
F2:68070959	T/A	2	0.025	80	0	1	1	0,2	2	6	2020-01-01	Homozygous Variant	ENSFCAG00000042581	non_coding_exon_variant	Other				ENSFCAT00000056241	1		ENSFCAG00000042581	ENSFCAT00000056241	-	ensembl	ENSFCAE00000440683	1	lincRNA	ENSFCAG00000042581	ensembl	1			.	lincRNA		ensembl	1	LOC109496189	intron_variant	Other				XR_002739488.1	2		LOC109496189	XR_002739488.1
B3:2866387	G/C	2	0.025	80	0	1	1	0,2	2	6	2020-01-01	Homozygous Variant	ENSFCAG00000042713	splice_region_variant	Other				ENSFCAT00000051592	1		ENSFCAG00000042713	ENSFCAT00000051592	+	ensembl	ENSFCAE00000387797	1	lincRNA	ENSFCAG00000042713	ensembl	1			.	lincRNA		ensembl	1	LOC109500463	splice_region_variant	Other				XR_002158013.2	1		LOC109500463	XR_002158013.2
E2:15570490	G/A	4	0.05	80	2	1	1	0,142	142	99	2020-01-01	Homozygous Variant	ENSFCAG00000042808	non_coding_exon_variant	Other				ENSFCAT00000062604	1		ENSFCAG00000042808	ENSFCAT00000062604	+	ensembl	ENSFCAE00000402892	1	pseudogene	ENSFCAG00000042808	ensembl	1			.	pseudogene		ensembl	1	GGN	synonymous_variant	Other	XM_023245143.1	XM_023245143.1:c.180G>A	p.Pro60=	XM_023245144.1,XM_023245145.1,XM_023245143.1	2,3,2	8.90547,,8.90547	GGN,GGN,GGN	XM_023245144.1,XM_023245145.1,XM_023245143.1
E2:15570848	-/CCGCCA	2	0.025	80	0	1	1	0,99	101	99	2020-01-01	Homozygous Variant	ENSFCAG00000042808	non_coding_exon_variant	Other				ENSFCAT00000062604	2		ENSFCAG00000042808	ENSFCAT00000062604	+	ensembl	ENSFCAE00000402892	1	pseudogene	ENSFCAG00000042808	ensembl	1			.	pseudogene		ensembl	1	GGN	inframe_insertion	Missense	XM_023245143.1	XM_023245143.1:c.556_561dupCCGCCA	p.Pro187_Ser188insProPro	XM_023245144.1,XM_023245145.1,XM_023245143.1	2,3,2	27.9104,21.8447,27.9104	GGN,GGN,GGN	XM_023245144.1,XM_023245145.1,XM_023245143.1
A3:86669442	C/T	2	0.025	80	0	1	1	0,2	2	6	2020-01-01	Homozygous Variant	ENSFCAG00000042969	non_coding_exon_variant	Other				ENSFCAT00000054387,ENSFCAT00000065944,ENSFCAT00000056607	2,2,2	,,	ENSFCAG00000042969,ENSFCAG00000042969,ENSFCAG00000042969	ENSFCAT00000054387,ENSFCAT00000065944,ENSFCAT00000056607	-,-,-	ensembl,ensembl,ensembl	ENSFCAE00000398192,ENSFCAE00000414978,ENSFCAE00000385884	1,1,1	lincRNA,lincRNA,lincRNA	ENSFCAG00000042969,ENSFCAG00000042969,ENSFCAG00000042969	ensembl,ensembl,ensembl	1,1,1	,,	,,	.,.,.	lincRNA,lincRNA,lincRNA	,,	ensembl,ensembl,ensembl	1,1,1	LOC109498204	non_coding_exon_variant	Other				XR_002741152.1	2		LOC109498204	XR_002741152.1
A3:86669461	G/T	2	0.025	80	0	1	1	0,2	2	6	2020-01-01	Homozygous Variant	ENSFCAG00000042969	non_coding_exon_variant	Other				ENSFCAT00000054387,ENSFCAT00000065944,ENSFCAT00000056607	2,2,2	,,	ENSFCAG00000042969,ENSFCAG00000042969,ENSFCAG00000042969	ENSFCAT00000054387,ENSFCAT00000065944,ENSFCAT00000056607	-,-,-	ensembl,ensembl,ensembl	ENSFCAE00000398192,ENSFCAE00000414978,ENSFCAE00000385884	1,1,1	lincRNA,lincRNA,lincRNA	ENSFCAG00000042969,ENSFCAG00000042969,ENSFCAG00000042969	ensembl,ensembl,ensembl	1,1,1	,,	,,	.,.,.	lincRNA,lincRNA,lincRNA	,,	ensembl,ensembl,ensembl	1,1,1	LOC109498204	non_coding_exon_variant	Other				XR_002741152.1	2		LOC109498204	XR_002741152.1
A1:105121045	C/T	2	0.025	80	0	1	1	0,2	2	6	2020-01-01	Homozygous Variant	ENSFCAG00000043036	splice_region_variant	Other				ENSFCAT00000063055,ENSFCAT00000058505	2,2	,	ENSFCAG00000043036,ENSFCAG00000043036	ENSFCAT00000063055,ENSFCAT00000058505	-,-	ensembl,ensembl	ENSFCAE00000417517,ENSFCAE00000417517	1,1	lincRNA,lincRNA	ENSFCAG00000043036,ENSFCAG00000043036	ensembl,ensembl	1,1	,	,	.,.	lincRNA,lincRNA	,	ensembl,ensembl	1,1	LOC111560609	splice_region_variant	Other				XR_002742603.1	3		LOC111560609	XR_002742603.1
B1:22641968	A/G	2	0.025	80	0	1	1	0,2	2	6	2020-01-01	Homozygous Variant	ENSFCAG00000043040	non_coding_exon_variant	Other				ENSFCAT00000059625	3		ENSFCAG00000043040	ENSFCAT00000059625	-	ensembl	ENSFCAE00000407714	1	lincRNA	ENSFCAG00000043040	ensembl	1			.	lincRNA		ensembl	1	LOC109499383	non_coding_exon_variant	Other				XR_002156660.2	3		LOC109499383	XR_002156660.2
B1:22644641	G/A	2	0.025	80	0	1	1	0,2	2	6	2020-01-01	Homozygous Variant	ENSFCAG00000043040	non_coding_exon_variant	Other				ENSFCAT00000059625	2		ENSFCAG00000043040	ENSFCAT00000059625	-	ensembl	ENSFCAE00000407714	1	lincRNA	ENSFCAG00000043040	ensembl	1			.	lincRNA		ensembl	1	LOC109499383	non_coding_exon_variant	Other				XR_002156660.2	2		LOC109499383	XR_002156660.2
A1:227710049	C/T	2	0.025	80	0	1	1	0,2	2	6	2020-01-01	Homozygous Variant	ENSFCAG00000043070	splice_region_variant	Other				ENSFCAT00000052115,ENSFCAT00000064166	2,2	,	ENSFCAG00000043070,ENSFCAG00000043070	ENSFCAT00000052115,ENSFCAT00000064166	-,-	ensembl,ensembl	ENSFCAE00000390554,ENSFCAE00000390554	1,1	lincRNA,lincRNA	ENSFCAG00000043070,ENSFCAG00000043070	ensembl,ensembl	1,1	,	,	.,.	lincRNA,lincRNA	,	ensembl,ensembl	1,1	LOC111556603	splice_region_variant	Other				XR_002736192.1	2		LOC111556603	XR_002736192.1
B3:124080290	T/G	2	0.025	80	0	1	1	0,2	2	6	2020-01-01	Homozygous Variant	ENSFCAG00000043325	non_coding_exon_variant	Other				ENSFCAT00000053187	2		ENSFCAG00000043325	ENSFCAT00000053187	-	ensembl	ENSFCAE00000404487	1	lincRNA	ENSFCAG00000043325	ensembl	1			.	lincRNA		ensembl	1	LOC109500935	non_coding_exon_variant	Other				XR_002158811.1	2		LOC109500935	XR_002158811.1
F2:83464516	-/C	2	0.025	80	0	1	1	0,2	2	6	2020-01-01	Homozygous Variant	ENSFCAG00000043348	non_coding_exon_variant	Other				ENSFCAT00000053478	3		ENSFCAG00000043348	ENSFCAT00000053478	+	ensembl	ENSFCAE00000403879	1	lincRNA	ENSFCAG00000043348	ensembl	1			.	lincRNA		ensembl	1	LOC111558573	non_coding_exon_variant	Other				XR_002739604.1	2		LOC111558573	XR_002739604.1
A3:17585904	C/G	2	0.025	80	0	1	1	0,3	3	9	2020-01-01	Homozygous Variant	ENSFCAG00000043442	non_coding_exon_variant	Other				ENSFCAT00000062482	3		ENSFCAG00000043442	ENSFCAT00000062482	-	ensembl	ENSFCAE00000409787	1	lincRNA	ENSFCAG00000043442	ensembl	1			.	lincRNA		ensembl	1	LOC109497993,PTPRT	intron_variant	Other	,XM_023251232.1	,XM_023251232.1:c.89-75321C>G	,	XM_023251243.1,XM_023251242.1,XM_023251241.1,XM_023251240.1,XM_023251238.1,XM_023251239.1,XM_023251236.1,XM_023251235.1,XM_023251234.1,XM_023251233.1,XM_023251237.1,XM_023251232.1,XR_002154509.2	2,2,2,2,2,2,2,2,2,2,2,2,3	,,,,,,,,,,,,	PTPRT,PTPRT,PTPRT,PTPRT,PTPRT,PTPRT,PTPRT,PTPRT,PTPRT,PTPRT,PTPRT,PTPRT,LOC109497993	XM_023251243.1,XM_023251242.1,XM_023251241.1,XM_023251240.1,XM_023251238.1,XM_023251239.1,XM_023251236.1,XM_023251235.1,XM_023251234.1,XM_023251233.1,XM_023251237.1,XM_023251232.1,XR_002154509.2
D2:4878641	C/A	2	0.025	80	0	1	1	0,2	2	6	2020-01-01	Homozygous Variant	ENSFCAG00000043463	non_coding_exon_variant	Other				ENSFCAT00000062445	2		ENSFCAG00000043463	ENSFCAT00000062445	+	ensembl	ENSFCAE00000402043	1	lincRNA	ENSFCAG00000043463	ensembl	1			.	lincRNA		ensembl	1	LOC102902289,LOC109492940	intron_variant	Other	,	,	,	XR_002146933.2,XR_002146937.2,XR_002736683.1	3,3,1	,,	LOC102902289,LOC102902289,LOC109492940	XR_002146933.2,XR_002146937.2,XR_002736683.1
D2:4883887	A/C	2	0.025	80	0	1	1	0,2	2	6	2020-01-01	Homozygous Variant	ENSFCAG00000043463	non_coding_exon_variant	Other				ENSFCAT00000062445	4		ENSFCAG00000043463	ENSFCAT00000062445	+	ensembl	ENSFCAE00000402043	1	lincRNA	ENSFCAG00000043463	ensembl	1			.	lincRNA		ensembl	1	LOC102902289,LOC109492940	intron_variant	Other	,	,	,	XR_002146933.2,XR_002146937.2,XR_002736683.1	3,3,3	,,	LOC102902289,LOC102902289,LOC109492940	XR_002146933.2,XR_002146937.2,XR_002736683.1
D1:99902122	A/G	2	0.025	80	0	1	1	0,2	2	6	2020-01-01	Homozygous Variant	ENSFCAG00000043472	non_coding_exon_variant	Other				ENSFCAT00000053588	1		ENSFCAG00000043472	ENSFCAT00000053588	+	ensembl	ENSFCAE00000422709	1	lincRNA	ENSFCAG00000043472	ensembl	1			.	lincRNA		ensembl	1	LOC109492126	non_coding_exon_variant	Other				XR_002736355.1,XR_002736354.1	1,1	,	LOC109492126,LOC109492126	XR_002736355.1,XR_002736354.1
B4:6403412	-/T	2	0.025	80	0	1	1	0,4	4	12	2020-01-01	Homozygous Variant	ENSFCAG00000043615	non_coding_exon_variant	Other				ENSFCAT00000053372	3		ENSFCAG00000043615	ENSFCAT00000053372	-	ensembl	ENSFCAE00000435099	1	lincRNA	ENSFCAG00000043615	ensembl	1			.	lincRNA		ensembl	1	LOC109501299	non_coding_exon_variant	Other				XR_002159250.1	1		LOC109501299	XR_002159250.1
B4:4880438	G/A	3	0.0375	80	1	1	1	0,3	3	9	2020-01-01	Homozygous Variant	ENSFCAG00000043850	missense_variant	Missense	ENSFCAT00000057602	ENSFCAT00000057602:c.644C>T	p.?	ENSFCAT00000057602	2	82.12	ENSFCAG00000043850	ENSFCAT00000057602	-	ensembl	ENSFCAE00000382006	1	protein_coding	ENSFCAG00000043850	ensembl	1	ENSFCAP00000043586	1	.	protein_coding		ensembl	1	LOC109501287	non_coding_exon_variant	Other				XR_002159228.2	2		LOC109501287	XR_002159228.2
B4:4880457	C/T	3	0.0375	80	1	1	1	0,3	3	9	2020-01-01	Homozygous Variant	ENSFCAG00000043850	missense_variant	Missense	ENSFCAT00000057602	ENSFCAT00000057602:c.625G>A	p.?	ENSFCAT00000057602	2	79.6935	ENSFCAG00000043850	ENSFCAT00000057602	-	ensembl	ENSFCAE00000382006	1	protein_coding	ENSFCAG00000043850	ensembl	1	ENSFCAP00000043586	1	.	protein_coding		ensembl	1	LOC109501287	non_coding_exon_variant	Other				XR_002159228.2	2		LOC109501287	XR_002159228.2
C1:120369989	C/A	2	0.025	80	0	1	1	0,2	2	6	2020-01-01	Homozygous Variant	ENSFCAG00000044025	non_coding_exon_variant	Other				ENSFCAT00000057637	1		ENSFCAG00000044025	ENSFCAT00000057637	-	ensembl	ENSFCAE00000421019	1	lincRNA	ENSFCAG00000044025	ensembl	1			.	lincRNA		ensembl	1	LOC109503137	non_coding_exon_variant	Other				XR_002162036.2	1		LOC109503137	XR_002162036.2
C1:120370042	G/A	2	0.025	80	0	1	1	0,2	2	6	2020-01-01	Homozygous Variant	ENSFCAG00000044025	non_coding_exon_variant	Other				ENSFCAT00000057637	1		ENSFCAG00000044025	ENSFCAT00000057637	-	ensembl	ENSFCAE00000421019	1	lincRNA	ENSFCAG00000044025	ensembl	1			.	lincRNA		ensembl	1	LOC109503137	non_coding_exon_variant	Other				XR_002162036.2	1		LOC109503137	XR_002162036.2
C1:120370048	C/G	2	0.025	80	0	1	1	0,2	2	6	2020-01-01	Homozygous Variant	ENSFCAG00000044025	non_coding_exon_variant	Other				ENSFCAT00000057637	1		ENSFCAG00000044025	ENSFCAT00000057637	-	ensembl	ENSFCAE00000421019	1	lincRNA	ENSFCAG00000044025	ensembl	1			.	lincRNA		ensembl	1	LOC109503137	non_coding_exon_variant	Other				XR_002162036.2	1		LOC109503137	XR_002162036.2
A2:111682943	A/T	2	0.025	80	0	1	1	0,2	2	6	2020-01-01	Homozygous Variant	ENSFCAG00000044058	non_coding_exon_variant	Other				ENSFCAT00000059344	3		ENSFCAG00000044058	ENSFCAT00000059344	+	ensembl	ENSFCAE00000398959	1	lincRNA	ENSFCAG00000044058	ensembl	1			.	lincRNA		ensembl	1	LOC109497476,LOC109497477	intron_variant	Other	,	,	,	XR_002740507.1,XR_002153707.2	3,3	,	LOC109497476,LOC109497477	XR_002740507.1,XR_002153707.2
C1:76210701	G/A	2	0.025	80	0	1	1	0,2	2	6	2020-01-01	Homozygous Variant	ENSFCAG00000044101	non_coding_exon_variant	Other				ENSFCAT00000064352	3		ENSFCAG00000044101	ENSFCAT00000064352	+	ensembl	ENSFCAE00000428037	1	lincRNA	ENSFCAG00000044101	ensembl	1			.	lincRNA		ensembl	1	LOC109502452,LRRC8B	intron_variant	Other	,	,	,	XR_002744589.1,XR_002744588.1,XR_002744587.1,XR_002744584.1,XR_002744585.1,XR_002744586.1,XR_002744583.1,XR_002744567.1,XR_002744569.1,XR_002744578.1,XR_002744580.1,XR_002744570.1,XR_002744579.1,XR_002744572.1,XR_002744577.1,XR_002744571.1,XR_002744574.1,XR_002744576.1,XR_002744566.1,XR_002744568.1,XR_002744582.1,XR_002744581.1,XR_002744575.1,XR_002744573.1,XR_002744591.1,XR_002161047.2,XR_002744…	10,10,11,11,12,12,11,13,13,14,14,14,14,14,15,15,13,13,13,13,13,14,12,12,2,2,1,1	,,,,,,,,,,,,,,,,,,,,,,,,,,,	LRRC8B,LRRC8B,LRRC8B,LRRC8B,LRRC8B,LRRC8B,LRRC8B,LRRC8B,LRRC8B,LRRC8B,LRRC8B,LRRC8B,LRRC8B,LRRC8B,LRRC8B,LRRC8B,LRRC8B,LRRC8B,LRRC8B,LRRC8B,LRRC8B,LRRC8B,LRRC8B,LRRC8B,LOC109502452,LOC109502452,LOC109502452,LOC109502452	XR_002744589.1,XR_002744588.1,XR_002744587.1,XR_002744584.1,XR_002744585.1,XR_002744586.1,XR_002744583.1,XR_002744567.1,XR_002744569.1,XR_002744578.1,XR_002744580.1,XR_002744570.1,XR_002744579.1,XR_002744572.1,XR_002744577.1,XR_002744571.1,XR_002744574.1,XR_002744576.1,XR_002744566.1,XR_002744568.1,XR_002744582.1,XR_002744581.1,XR_002744575.1,XR_002744573.1,XR_002744591.1,XR_002161047.2,XR_002744…
E1:1840721	C/T	2	0.025	80	0	1	1	0,2	2	6	2020-01-01	Homozygous Variant	ENSFCAG00000044103,PSMB6	missense_variant	Missense	ENSFCAT00000054807,ENSFCAT00000045026	ENSFCAT00000054807:c.82C>T,ENSFCAT00000045026:c.*3003G>A	p.Pro28Ser,	ENSFCAT00000045026,ENSFCAT00000054807	6,2	,32.9268	PSMB6,ENSFCAG00000044103	ENSFCAT00000045026,ENSFCAT00000054807	-,+	ensembl,ensembl	ENSFCAE00000319735,ENSFCAE00000410705	2,1	protein_coding,protein_coding	ENSFCAG00000036218,ENSFCAG00000044103	ensembl,ensembl	2,1	ENSFCAP00000026975,ENSFCAP00000051251	1,1	.,.	protein_coding,protein_coding	PSMB6-201,	ensembl,ensembl	2,1	LOC102901560	non_coding_exon_variant	Other				XR_891042.2,XR_002148768.1	4,4	,	LOC102901560,LOC102901560	XR_891042.2,XR_002148768.1
B1:5663061	A/G	2	0.025	80	0	1	1	0,2	2	6	2020-01-01	Homozygous Variant	ENSFCAG00000044200	non_coding_exon_variant	Other				ENSFCAT00000066007	2		ENSFCAG00000044200	ENSFCAT00000066007	-	ensembl	ENSFCAE00000432805	1	lincRNA	ENSFCAG00000044200	ensembl	1			.	lincRNA		ensembl	1	LOC102901719	non_coding_exon_variant	Other				XR_442525.3	3		LOC102901719	XR_442525.3
D1:116640249	G/A	2	0.025	80	0	1	1	0,2	2	6	2020-01-01	Homozygous Variant	ENSFCAG00000044224	non_coding_exon_variant	Other				ENSFCAT00000066359	2		ENSFCAG00000044224	ENSFCAT00000066359	+	ensembl	ENSFCAE00000412829	1	lincRNA	ENSFCAG00000044224	ensembl	1			.	lincRNA		ensembl	1	LOC109492388	non_coding_exon_variant	Other				XR_002736486.1,XR_002146237.2	2,2	,	LOC109492388,LOC109492388	XR_002736486.1,XR_002146237.2
B3:9676650	T/C	2	0.025	80	0	1	1	0,2	2	6	2020-01-01	Homozygous Variant	ENSFCAG00000044367	non_coding_exon_variant	Other				ENSFCAT00000055342,ENSFCAT00000059286	2,3	,	ENSFCAG00000044367,ENSFCAG00000044367	ENSFCAT00000055342,ENSFCAT00000059286	-,-	ensembl,ensembl	ENSFCAE00000421830,ENSFCAE00000422499	1,1	lincRNA,lincRNA	ENSFCAG00000044367,ENSFCAG00000044367	ensembl,ensembl	1,1	,	,	.,.	lincRNA,lincRNA	,	ensembl,ensembl	1,1	LOC102901895	non_coding_exon_variant	Other				XR_440435.4	3		LOC102901895	XR_440435.4
B3:9676681	T/C	2	0.025	80	0	1	1	0,2	2	6	2020-01-01	Homozygous Variant	ENSFCAG00000044367	non_coding_exon_variant	Other				ENSFCAT00000055342,ENSFCAT00000059286	2,3	,	ENSFCAG00000044367,ENSFCAG00000044367	ENSFCAT00000055342,ENSFCAT00000059286	-,-	ensembl,ensembl	ENSFCAE00000421830,ENSFCAE00000422499	1,1	lincRNA,lincRNA	ENSFCAG00000044367,ENSFCAG00000044367	ensembl,ensembl	1,1	,	,	.,.	lincRNA,lincRNA	,	ensembl,ensembl	1,1	LOC102901895	non_coding_exon_variant	Other				XR_440435.4	3		LOC102901895	XR_440435.4
A1:81912525	C/T	2	0.025	80	0	1	1	0,2	2	6	2020-01-01	Homozygous Variant	ENSFCAG00000044403	non_coding_exon_variant	Other				ENSFCAT00000053377	1		ENSFCAG00000044403	ENSFCAT00000053377	+	ensembl	ENSFCAE00000394434	1	lincRNA	ENSFCAG00000044403	ensembl	1			.	lincRNA		ensembl	1	LOC109492658	non_coding_exon_variant	Other				XR_002146609.2	1		LOC109492658	XR_002146609.2
A2:134253571	T/C	2	0.025	80	0	1	1	0,2	2	6	2020-01-01	Homozygous Variant	ENSFCAG00000044549	non_coding_exon_variant	Other				ENSFCAT00000051832	1		ENSFCAG00000044549	ENSFCAT00000051832	+	ensembl	ENSFCAE00000394531	1	lincRNA	ENSFCAG00000044549	ensembl	1			.	lincRNA		ensembl	1	LOC111559534	non_coding_exon_variant	Other				XR_002740575.1,XR_002740576.1	4,3	,	LOC111559534,LOC111559534	XR_002740575.1,XR_002740576.1
D1:9131457	A/C	2	0.025	80	0	1	1	0,2	2	6	2020-01-01	Homozygous Variant	ENSFCAG00000044565	non_coding_exon_variant	Other				ENSFCAT00000059962	3		ENSFCAG00000044565	ENSFCAT00000059962	+	ensembl	ENSFCAE00000384505	1	lincRNA	ENSFCAG00000044565	ensembl	1			.	lincRNA		ensembl	1	LOC111556558	intron_variant	Other				XR_002736059.1,XR_002736056.1,XR_002736058.1,XR_002736057.1	5,5,5,5	,,,	LOC111556558,LOC111556558,LOC111556558,LOC111556558	XR_002736059.1,XR_002736056.1,XR_002736058.1,XR_002736057.1
D3:78853627	A/G	2	0.025	80	0	1	1	0,2	2	6	2020-01-01	Homozygous Variant	ENSFCAG00000044604	non_coding_exon_variant	Other				ENSFCAT00000054009	2		ENSFCAG00000044604	ENSFCAT00000054009	+	ensembl	ENSFCAE00000385839	1	lincRNA	ENSFCAG00000044604	ensembl	1			.	lincRNA		ensembl	1	LOC109493068	non_coding_exon_variant	Other				XR_002147095.2	5		LOC109493068	XR_002147095.2
D3:78853657	C/T	2	0.025	80	0	1	1	0,2	2	6	2020-01-01	Homozygous Variant	ENSFCAG00000044604	non_coding_exon_variant	Other				ENSFCAT00000054009	2		ENSFCAG00000044604	ENSFCAT00000054009	+	ensembl	ENSFCAE00000385839	1	lincRNA	ENSFCAG00000044604	ensembl	1			.	lincRNA		ensembl	1	LOC109493068	non_coding_exon_variant	Other				XR_002147095.2	5		LOC109493068	XR_002147095.2
C1:130238239	C/G	2	0.025	80	0	1	1	0,2	2	6	2020-01-01	Homozygous Variant	ENSFCAG00000044697	non_coding_exon_variant	Other				ENSFCAT00000051037	3		ENSFCAG00000044697	ENSFCAT00000051037	+	ensembl	ENSFCAE00000429676	1	lincRNA	ENSFCAG00000044697	ensembl	1			.	lincRNA		ensembl	1	LOC111561842	non_coding_exon_variant	Other				XR_002744783.1	5		LOC111561842	XR_002744783.1
X:10982778	T/-	2	0.025	80	0	1	1	0,2	2	6	2020-01-01	Homozygous Variant	ENSFCAG00000044775	non_coding_exon_variant	Other				ENSFCAT00000052358	5		ENSFCAG00000044775	ENSFCAT00000052358	-	ensembl	ENSFCAE00000410422	1	lincRNA	ENSFCAG00000044775	ensembl	1			.	lincRNA		ensembl	1	LOC111558736	non_coding_exon_variant	Other				XR_002739863.1	3		LOC111558736	XR_002739863.1
B3:119515593	C/T	2	0.025	80	0	1	1	0,2	2	6	2020-01-01	Homozygous Variant	ENSFCAG00000044835	non_coding_exon_variant	Other				ENSFCAT00000051083,ENSFCAT00000051578	1,1	,	ENSFCAG00000044835,ENSFCAG00000044835	ENSFCAT00000051083,ENSFCAT00000051578	-,-	ensembl,ensembl	ENSFCAE00000411438,ENSFCAE00000411438	1,1	lincRNA,lincRNA	ENSFCAG00000044835,ENSFCAG00000044835	ensembl,ensembl	1,1	,	,	.,.	lincRNA,lincRNA	,	ensembl,ensembl	1,1	RGS6	5_prime_UTR_premature_start_codon_gain_variant	Missense	XM_019833233.1	XM_019833233.1:c.-21+25160C>T		XM_019833233.1,XM_019833238.2	2,1	,	RGS6,RGS6	XM_019833233.1,XM_019833238.2
X:38188362	C/G	2	0.025	80	0	1	1	0,2	2	6	2020-01-01	Homozygous Variant	ENSFCAG00000045099	non_coding_exon_variant	Other				ENSFCAT00000051164,ENSFCAT00000062037,ENSFCAT00000064574	1,2,1	,,	ENSFCAG00000045099,ENSFCAG00000045099,ENSFCAG00000045099	ENSFCAT00000051164,ENSFCAT00000062037,ENSFCAT00000064574	-,-,-	ensembl,ensembl,ensembl	ENSFCAE00000435124,ENSFCAE00000406617,ENSFCAE00000435124	1,1,1	lincRNA,lincRNA,lincRNA	ENSFCAG00000045099,ENSFCAG00000045099,ENSFCAG00000045099	ensembl,ensembl,ensembl	1,1,1	,,	,,	.,.,.	lincRNA,lincRNA,lincRNA	,,	ensembl,ensembl,ensembl	1,1,1	LOC111558722	non_coding_exon_variant	Other				XR_002739845.1	4		LOC111558722	XR_002739845.1
B2:111230548	C/T	2	0.025	80	0	1	1	0,2	2	6	2020-01-01	Homozygous Variant	ENSFCAG00000045158	non_coding_exon_variant	Other				ENSFCAT00000064982,ENSFCAT00000062096	2,2	,	ENSFCAG00000045158,ENSFCAG00000045158	ENSFCAT00000064982,ENSFCAT00000062096	+,+	ensembl,ensembl	ENSFCAE00000433225,ENSFCAE00000416329	1,1	lincRNA,lincRNA	ENSFCAG00000045158,ENSFCAG00000045158	ensembl,ensembl	1,1	,	,	.,.	lincRNA,lincRNA	,	ensembl,ensembl	1,1	LOC109499872	non_coding_exon_variant	Other				XR_002157424.2,XR_002157422.2,XR_002157423.2	2,2,2	,,	LOC109499872,LOC109499872,LOC109499872	XR_002157424.2,XR_002157422.2,XR_002157423.2
D4:46445092	A/G	3	0.0375	80	1	1	1	0,2	2	6	2020-01-01	Homozygous Variant	ENSFCAG00000045260	non_coding_exon_variant	Other				ENSFCAT00000065563,ENSFCAT00000064312	1,1	,	ENSFCAG00000045260,ENSFCAG00000045260	ENSFCAT00000065563,ENSFCAT00000064312	+,+	ensembl,ensembl	ENSFCAE00000433442,ENSFCAE00000433442	1,1	lincRNA,lincRNA	ENSFCAG00000045260,ENSFCAG00000045260	ensembl,ensembl	1,1	,	,	.,.	lincRNA,lincRNA	,	ensembl,ensembl	1,1	LOC109493813	non_coding_exon_variant	Other				XR_002148241.2	2		LOC109493813	XR_002148241.2
D4:46445200	G/A	2	0.025	80	0	1	1	0,2	2	6	2020-01-01	Homozygous Variant	ENSFCAG00000045260	splice_region_variant	Other				ENSFCAT00000065563,ENSFCAT00000064312	1,1	,	ENSFCAG00000045260,ENSFCAG00000045260	ENSFCAT00000065563,ENSFCAT00000064312	+,+	ensembl,ensembl	ENSFCAE00000433442,ENSFCAE00000433442	1,1	lincRNA,lincRNA	ENSFCAG00000045260,ENSFCAG00000045260	ensembl,ensembl	1,1	,	,	.,.	lincRNA,lincRNA	,	ensembl,ensembl	1,1	LOC109493813	splice_region_variant	Other				XR_002148241.2	2		LOC109493813	XR_002148241.2
A2:73135077	C/T	2	0.025	80	0	1	1	0,3	3	9	2020-01-01	Homozygous Variant	ENSFCAG00000045328	non_coding_exon_variant	Other				ENSFCAT00000061376	1		ENSFCAG00000045328	ENSFCAT00000061376	-	ensembl	ENSFCAE00000412706	1	lincRNA	ENSFCAG00000045328	ensembl	1			.	lincRNA		ensembl	1	LOC111557282	non_coding_exon_variant	Other				XR_002737228.1	1		LOC111557282	XR_002737228.1
B1:47551321	G/A	2	0.025	80	0	1	1	0,2	2	6	2020-01-01	Homozygous Variant	ENSFCAG00000045379	non_coding_exon_variant	Other				ENSFCAT00000063599,ENSFCAT00000060158,ENSFCAT00000052290	1,1,1	,,	ENSFCAG00000045379,ENSFCAG00000045379,ENSFCAG00000045379	ENSFCAT00000063599,ENSFCAT00000060158,ENSFCAT00000052290	-,-,-	ensembl,ensembl,ensembl	ENSFCAE00000415464,ENSFCAE00000436754,ENSFCAE00000415464	1,1,1	lincRNA,lincRNA,lincRNA	ENSFCAG00000045379,ENSFCAG00000045379,ENSFCAG00000045379	ensembl,ensembl,ensembl	1,1,1	,,	,,	.,.,.	lincRNA,lincRNA,lincRNA	,,	ensembl,ensembl,ensembl	1,1,1	LOC109499396	non_coding_exon_variant	Other				XR_002741479.1	1		LOC109499396	XR_002741479.1
B4:930854	G/A	2	0.025	80	0	1	1	0,2	2	6	2020-01-01	Homozygous Variant	ENSFCAG00000045402	non_coding_exon_variant	Other				ENSFCAT00000059513,ENSFCAT00000056746,ENSFCAT00000051564	4,3,3	,,	ENSFCAG00000045402,ENSFCAG00000045402,ENSFCAG00000045402	ENSFCAT00000059513,ENSFCAT00000056746,ENSFCAT00000051564	+,+,+	ensembl,ensembl,ensembl	ENSFCAE00000388085,ENSFCAE00000388085,ENSFCAE00000385932	1,1,1	lincRNA,lincRNA,lincRNA	ENSFCAG00000045402,ENSFCAG00000045402,ENSFCAG00000045402	ensembl,ensembl,ensembl	1,1,1	,,	,,	.,.,.	lincRNA,lincRNA,lincRNA	,,	ensembl,ensembl,ensembl	1,1,1	LOC102901321	intron_variant	Other	XM_023256270.1	XM_023256270.1:c.-448-1092G>A		XM_023256271.1,XR_002743615.1,XR_002743616.1,XM_023256270.1,XR_002743613.1,XR_002743614.1,XM_023256272.1	4,2,1,3,3,2,3	,,,,,,	LOC102901321,LOC102901321,LOC102901321,LOC102901321,LOC102901321,LOC102901321,LOC102901321	XM_023256271.1,XR_002743615.1,XR_002743616.1,XM_023256270.1,XR_002743613.1,XR_002743614.1,XM_023256272.1
B3:12410323	A/G	2	0.025	80	0	1	1	0,2	2	6	2020-01-01	Homozygous Variant	ENSFCAG00000045435	non_coding_exon_variant	Other				ENSFCAT00000057465,ENSFCAT00000054243	4,5	,	ENSFCAG00000045435,ENSFCAG00000045435	ENSFCAT00000057465,ENSFCAT00000054243	+,+	ensembl,ensembl	ENSFCAE00000387216,ENSFCAE00000424897	1,1	lincRNA,lincRNA	ENSFCAG00000045435,ENSFCAG00000045435	ensembl,ensembl	1,1	,	,	.,.	lincRNA,lincRNA	,	ensembl,ensembl	1,1	LOC102902533	non_coding_exon_variant	Other				XR_002742795.1,XR_002742799.1,XR_002742796.1,XR_002742797.1,XR_002742794.1,XR_002742798.1	6,5,5,6,5,5	,,,,,	LOC102902533,LOC102902533,LOC102902533,LOC102902533,LOC102902533,LOC102902533	XR_002742795.1,XR_002742799.1,XR_002742796.1,XR_002742797.1,XR_002742794.1,XR_002742798.1
D4:7103326	A/G	2	0.025	80	0	1	1	0,2	2	6	2020-01-01	Homozygous Variant	ENSFCAG00000045469	non_coding_exon_variant	Other				ENSFCAT00000066532	3		ENSFCAG00000045469	ENSFCAT00000066532	-	ensembl	ENSFCAE00000391785	1	lincRNA	ENSFCAG00000045469	ensembl	1			.	lincRNA		ensembl	1	LOC102899344	non_coding_exon_variant	Other				XR_002737753.1	4		LOC102899344	XR_002737753.1
D4:27289101	G/A	2	0.025	80	0	1	1	0,2	2	6	2020-01-01	Homozygous Variant	ENSFCAG00000045512	non_coding_exon_variant	Other				ENSFCAT00000064835,ENSFCAT00000064297	2,1	,	ENSFCAG00000045512,ENSFCAG00000045512	ENSFCAT00000064835,ENSFCAT00000064297	+,+	ensembl,ensembl	ENSFCAE00000436900,ENSFCAE00000392879	1,1	lincRNA,lincRNA	ENSFCAG00000045512,ENSFCAG00000045512	ensembl,ensembl	1,1	,	,	.,.	lincRNA,lincRNA	,	ensembl,ensembl	1,1	LOC109493773	5_prime_UTR_variant	Other	XM_019815840.2	XM_019815840.2:c.-2003G>A		XM_023242232.1,XM_023242231.1,XM_023242233.1,XM_023242230.1,XM_019815841.2,XM_019815840.2,XM_019815844.2,XM_019815843.2,XM_019815842.2	1,1,1,1,1,1,1,1,1	,,,,,,,,	LOC109493773,LOC109493773,LOC109493773,LOC109493773,LOC109493773,LOC109493773,LOC109493773,LOC109493773,LOC109493773	XM_023242232.1,XM_023242231.1,XM_023242233.1,XM_023242230.1,XM_019815841.2,XM_019815840.2,XM_019815844.2,XM_019815843.2,XM_019815842.2
D4:27289115	C/T	2	0.025	80	0	1	1	0,2	2	6	2020-01-01	Homozygous Variant	ENSFCAG00000045512	non_coding_exon_variant	Other				ENSFCAT00000064835,ENSFCAT00000064297	2,1	,	ENSFCAG00000045512,ENSFCAG00000045512	ENSFCAT00000064835,ENSFCAT00000064297	+,+	ensembl,ensembl	ENSFCAE00000436900,ENSFCAE00000392879	1,1	lincRNA,lincRNA	ENSFCAG00000045512,ENSFCAG00000045512	ensembl,ensembl	1,1	,	,	.,.	lincRNA,lincRNA	,	ensembl,ensembl	1,1	LOC109493773	5_prime_UTR_variant	Other	XM_019815840.2	XM_019815840.2:c.-1989C>T		XM_023242232.1,XM_023242231.1,XM_023242233.1,XM_023242230.1,XM_019815841.2,XM_019815840.2,XM_019815844.2,XM_019815843.2,XM_019815842.2	1,1,1,1,1,1,1,1,1	,,,,,,,,	LOC109493773,LOC109493773,LOC109493773,LOC109493773,LOC109493773,LOC109493773,LOC109493773,LOC109493773,LOC109493773	XM_023242232.1,XM_023242231.1,XM_023242233.1,XM_023242230.1,XM_019815841.2,XM_019815840.2,XM_019815844.2,XM_019815843.2,XM_019815842.2
D4:27289128	G/A	2	0.025	80	0	1	1	0,1	1	3	2020-01-01	Homozygous Variant	ENSFCAG00000045512	non_coding_exon_variant	Other				ENSFCAT00000064835,ENSFCAT00000064297	2,1	,	ENSFCAG00000045512,ENSFCAG00000045512	ENSFCAT00000064835,ENSFCAT00000064297	+,+	ensembl,ensembl	ENSFCAE00000436900,ENSFCAE00000392879	1,1	lincRNA,lincRNA	ENSFCAG00000045512,ENSFCAG00000045512	ensembl,ensembl	1,1	,	,	.,.	lincRNA,lincRNA	,	ensembl,ensembl	1,1	LOC109493773	5_prime_UTR_variant	Other	XM_019815840.2	XM_019815840.2:c.-1976G>A		XM_023242232.1,XM_023242231.1,XM_023242233.1,XM_023242230.1,XM_019815841.2,XM_019815840.2,XM_019815844.2,XM_019815843.2,XM_019815842.2	1,1,1,1,1,1,1,1,1	,,,,,,,,	LOC109493773,LOC109493773,LOC109493773,LOC109493773,LOC109493773,LOC109493773,LOC109493773,LOC109493773,LOC109493773	XM_023242232.1,XM_023242231.1,XM_023242233.1,XM_023242230.1,XM_019815841.2,XM_019815840.2,XM_019815844.2,XM_019815843.2,XM_019815842.2
D4:27289152	G/T	2	0.025	80	0	1	1	0,1	1	3	2020-01-01	Homozygous Variant	ENSFCAG00000045512	non_coding_exon_variant	Other				ENSFCAT00000064835,ENSFCAT00000064297	2,1	,	ENSFCAG00000045512,ENSFCAG00000045512	ENSFCAT00000064835,ENSFCAT00000064297	+,+	ensembl,ensembl	ENSFCAE00000436900,ENSFCAE00000392879	1,1	lincRNA,lincRNA	ENSFCAG00000045512,ENSFCAG00000045512	ensembl,ensembl	1,1	,	,	.,.	lincRNA,lincRNA	,	ensembl,ensembl	1,1	LOC109493773	5_prime_UTR_variant	Other	XM_019815840.2	XM_019815840.2:c.-1952G>T		XM_023242232.1,XM_023242231.1,XM_023242233.1,XM_023242230.1,XM_019815841.2,XM_019815840.2,XM_019815844.2,XM_019815843.2,XM_019815842.2	1,1,1,1,1,1,1,1,1	,,,,,,,,	LOC109493773,LOC109493773,LOC109493773,LOC109493773,LOC109493773,LOC109493773,LOC109493773,LOC109493773,LOC109493773	XM_023242232.1,XM_023242231.1,XM_023242233.1,XM_023242230.1,XM_019815841.2,XM_019815840.2,XM_019815844.2,XM_019815843.2,XM_019815842.2
D4:27289164	T/A	2	0.025	80	0	1	1	0,1	1	3	2020-01-01	Homozygous Variant	ENSFCAG00000045512	non_coding_exon_variant	Other				ENSFCAT00000064835,ENSFCAT00000064297	2,1	,	ENSFCAG00000045512,ENSFCAG00000045512	ENSFCAT00000064835,ENSFCAT00000064297	+,+	ensembl,ensembl	ENSFCAE00000436900,ENSFCAE00000392879	1,1	lincRNA,lincRNA	ENSFCAG00000045512,ENSFCAG00000045512	ensembl,ensembl	1,1	,	,	.,.	lincRNA,lincRNA	,	ensembl,ensembl	1,1	LOC109493773	5_prime_UTR_variant	Other	XM_019815840.2	XM_019815840.2:c.-1940T>A		XM_023242232.1,XM_023242231.1,XM_023242233.1,XM_023242230.1,XM_019815841.2,XM_019815840.2,XM_019815844.2,XM_019815843.2,XM_019815842.2	1,1,1,1,1,1,1,1,1	,,,,,,,,	LOC109493773,LOC109493773,LOC109493773,LOC109493773,LOC109493773,LOC109493773,LOC109493773,LOC109493773,LOC109493773	XM_023242232.1,XM_023242231.1,XM_023242233.1,XM_023242230.1,XM_019815841.2,XM_019815840.2,XM_019815844.2,XM_019815843.2,XM_019815842.2
D4:27289177	A/G	2	0.025	80	0	1	1	0,1	1	3	2020-01-01	Homozygous Variant	ENSFCAG00000045512	non_coding_exon_variant	Other				ENSFCAT00000064835,ENSFCAT00000064297	2,1	,	ENSFCAG00000045512,ENSFCAG00000045512	ENSFCAT00000064835,ENSFCAT00000064297	+,+	ensembl,ensembl	ENSFCAE00000436900,ENSFCAE00000392879	1,1	lincRNA,lincRNA	ENSFCAG00000045512,ENSFCAG00000045512	ensembl,ensembl	1,1	,	,	.,.	lincRNA,lincRNA	,	ensembl,ensembl	1,1	LOC109493773	5_prime_UTR_variant	Other	XM_019815840.2	XM_019815840.2:c.-1927A>G		XM_023242232.1,XM_023242231.1,XM_023242233.1,XM_023242230.1,XM_019815841.2,XM_019815840.2,XM_019815844.2,XM_019815843.2,XM_019815842.2	1,1,1,1,1,1,1,1,1	,,,,,,,,	LOC109493773,LOC109493773,LOC109493773,LOC109493773,LOC109493773,LOC109493773,LOC109493773,LOC109493773,LOC109493773	XM_023242232.1,XM_023242231.1,XM_023242233.1,XM_023242230.1,XM_019815841.2,XM_019815840.2,XM_019815844.2,XM_019815843.2,XM_019815842.2
F2:68185217	A/G	3	0.0375	80	1	1	1	0,2	2	6	2020-01-01	Homozygous Variant	ENSFCAG00000045592	non_coding_exon_variant	Other				ENSFCAT00000057269	2		ENSFCAG00000045592	ENSFCAT00000057269	+	ensembl	ENSFCAE00000433045	1	lincRNA	ENSFCAG00000045592	ensembl	1			.	lincRNA		ensembl	1	LOC102901579	splice_region_variant	Other				XR_002739594.1,XR_442405.3,XR_891339.3,XR_442404.3	2,2,2,2	,,,	LOC102901579,LOC102901579,LOC102901579,LOC102901579	XR_002739594.1,XR_442405.3,XR_891339.3,XR_442404.3
C2:73149936	C/T	2	0.025	80	0	1	1	0,2	2	6	2020-01-01	Homozygous Variant	ENSFCAG00000045615	non_coding_exon_variant	Other				ENSFCAT00000063711	2		ENSFCAG00000045615	ENSFCAT00000063711	-	ensembl	ENSFCAE00000409416	1	lincRNA	ENSFCAG00000045615	ensembl	1			.	lincRNA		ensembl	1	LOC102899975	non_coding_exon_variant	Other				XR_441131.4,XR_441132.4	4,4	,	LOC102899975,LOC102899975	XR_441131.4,XR_441132.4
A2:163322374	C/T	2	0.025	80	0	1	1	0,2	2	6	2020-01-01	Homozygous Variant	ENSFCAG00000045705	non_coding_exon_variant	Other				ENSFCAT00000054745,ENSFCAT00000051881	4,3	,	ENSFCAG00000045705,ENSFCAG00000045705	ENSFCAT00000054745,ENSFCAT00000051881	-,-	ensembl,ensembl	ENSFCAE00000397897,ENSFCAE00000397897	1,1	lincRNA,lincRNA	ENSFCAG00000045705,ENSFCAG00000045705	ensembl,ensembl	1,1	,	,	.,.	lincRNA,lincRNA	,	ensembl,ensembl	1,1	LOC109497684	non_coding_exon_variant	Other				XR_002154045.2,XR_002740643.1	2,3	,	LOC109497684,LOC109497684	XR_002154045.2,XR_002740643.1
C2:4033743	C/T	2	0.025	80	0	1	1	0,2	2	6	2020-01-01	Homozygous Variant	ENSFCAG00000045794	non_coding_exon_variant	Other				ENSFCAT00000061234,ENSFCAT00000058467	2,2	,	ENSFCAG00000045794,ENSFCAG00000045794	ENSFCAT00000061234,ENSFCAT00000058467	-,-	ensembl,ensembl	ENSFCAE00000417811,ENSFCAE00000417811	1,1	lincRNA,lincRNA	ENSFCAG00000045794,ENSFCAG00000045794	ensembl,ensembl	1,1	,	,	.,.	lincRNA,lincRNA	,	ensembl,ensembl	1,1	LOC109503289	non_coding_exon_variant	Other				XR_002162178.2	2		LOC109503289	XR_002162178.2
C2:150111361	G/A	3	0.0375	80	1	1	1	0,2	2	6	2020-01-01	Homozygous Variant	ENSFCAG00000045893	non_coding_exon_variant	Other				ENSFCAT00000057667	3		ENSFCAG00000045893	ENSFCAT00000057667	-	ensembl	ENSFCAE00000388143	1	lincRNA	ENSFCAG00000045893	ensembl	1			.	lincRNA		ensembl	1	LOC109491566	non_coding_exon_variant	Other				XR_002145002.2,XR_002745492.1,XR_002145005.2	4,4,3	,,	LOC109491566,LOC109491566,LOC109491566	XR_002145002.2,XR_002745492.1,XR_002145005.2
A1:81611067	C/T	2	0.025	80	0	1	1	0,2	2	6	2020-01-01	Homozygous Variant	ENSFCAG00000045942	missense_variant	Missense	ENSFCAT00000059843	ENSFCAT00000059843:c.455C>T	p.Ala152Val	ENSFCAT00000059843	3	78.4111	ENSFCAG00000045942	ENSFCAT00000059843	+	ensembl	ENSFCAE00000388380	1	protein_coding	ENSFCAG00000045942	ensembl	1	ENSFCAP00000042788	1	.	protein_coding		ensembl	1	LOC109499227	non_coding_exon_variant	Other				XR_002156451.2,XR_002741947.1	3,3	,	LOC109499227,LOC109499227	XR_002156451.2,XR_002741947.1
A2:63292407	C/T	2	0.025	80	0	1	0.991189	2225	227	99	2020-01-01	Homozygous Variant	ENSFCAG00000045984	non_coding_exon_variant	Other				ENSFCAT00000056430,ENSFCAT00000064834	2,2	,	ENSFCAG00000045984,ENSFCAG00000045984	ENSFCAT00000056430,ENSFCAT00000064834	-,-	ensembl,ensembl	ENSFCAE00000403300,ENSFCAE00000439404	1,1	lincRNA,lincRNA	ENSFCAG00000045984,ENSFCAG00000045984	ensembl,ensembl	1,1	,	,	.,.	lincRNA,lincRNA	,	ensembl,ensembl	1,1	LOC102900793	synonymous_variant	Other	XM_006929064.4	XM_006929064.4:c.333G>A	p.Gln111=	XM_006929064.4	2	54.5156	LOC102900793	XM_006929064.4
A3:85735089	C/T	2	0.025	80	0	1	1	0,2	2	6	2020-01-01	Homozygous Variant	ENSFCAG00000046131	non_coding_exon_variant	Other				ENSFCAT00000053244	1		ENSFCAG00000046131	ENSFCAT00000053244	+	ensembl	ENSFCAE00000383118	1	lincRNA	ENSFCAG00000046131	ensembl	1			.	lincRNA		ensembl	1	LOC109498605	non_coding_exon_variant	Other				XR_002155436.2	1		LOC109498605	XR_002155436.2
A2:129624791	-/A	2	0.025	80	0	1	1	0,2	2	6	2020-01-01	Homozygous Variant	ENSFCAG00000046148	non_coding_exon_variant	Other				ENSFCAT00000050507,ENSFCAT00000050733	2,3	,	ENSFCAG00000046148,ENSFCAG00000046148	ENSFCAT00000050507,ENSFCAT00000050733	+,+	ensembl,ensembl	ENSFCAE00000419267,ENSFCAE00000412968	1,1	lincRNA,lincRNA	ENSFCAG00000046148,ENSFCAG00000046148	ensembl,ensembl	1,1	,	,	.,.	lincRNA,lincRNA	,	ensembl,ensembl	1,1	LOC109497547	non_coding_exon_variant	Other				XR_002737254.1	3		LOC109497547	XR_002737254.1
E2:16067621	G/A	3	0.0375	80	1	1	1	0,174	174	99	2020-01-01	Homozygous Variant	ENSFCAG00000046204	missense_variant	Missense	ENSFCAT00000055097	ENSFCAT00000055097:c.1552C>T	p.His518Tyr	ENSFCAT00000055097	2	89.1379	ENSFCAG00000046204	ENSFCAT00000055097	-	ensembl	ENSFCAE00000396696	1	protein_coding	ENSFCAG00000046204	ensembl	1	ENSFCAP00000040326	1	.	protein_coding		ensembl	1	LOC102900592	missense_variant	Missense	XM_023245446.1	XM_023245446.1:c.1642C>T	p.His548Tyr	XM_023245446.1,XM_023245447.1	5,4	89.2333,88.6792	LOC102900592,LOC102900592	XM_023245446.1,XM_023245447.1
F1:39480745	-/A	2	0.025	80	0	1	1	0,2	2	6	2020-01-01	Homozygous Variant	ENSFCAG00000046236	non_coding_exon_variant	Other				ENSFCAT00000054319	1		ENSFCAG00000046236	ENSFCAT00000054319	+	ensembl	ENSFCAE00000422101	1	lincRNA	ENSFCAG00000046236	ensembl	1			.	lincRNA		ensembl	1	LOC102900774	non_coding_exon_variant	Other				XR_442269.2	1		LOC102900774	XR_442269.2
F1:39480749	CTC/-	2	0.025	80	0	1	1	0,2	2	6	2020-01-01	Homozygous Variant	ENSFCAG00000046236	non_coding_exon_variant	Other				ENSFCAT00000054319	1		ENSFCAG00000046236	ENSFCAT00000054319	+	ensembl	ENSFCAE00000422101	1	lincRNA	ENSFCAG00000046236	ensembl	1			.	lincRNA		ensembl	1	LOC102900774	non_coding_exon_variant	Other				XR_442269.2	1		LOC102900774	XR_442269.2
F1:39480752	T/A	2	0.025	80	0	1	1	0,2	2	6	2020-01-01	Homozygous Variant	ENSFCAG00000046236	non_coding_exon_variant	Other				ENSFCAT00000054319	1		ENSFCAG00000046236	ENSFCAT00000054319	+	ensembl	ENSFCAE00000422101	1	lincRNA	ENSFCAG00000046236	ensembl	1			.	lincRNA		ensembl	1	LOC102900774	non_coding_exon_variant	Other				XR_442269.2	1		LOC102900774	XR_442269.2
F1:39480773	T/G	2	0.025	80	0	1	1	0,2	2	6	2020-01-01	Homozygous Variant	ENSFCAG00000046236	non_coding_exon_variant	Other				ENSFCAT00000054319	1		ENSFCAG00000046236	ENSFCAT00000054319	+	ensembl	ENSFCAE00000422101	1	lincRNA	ENSFCAG00000046236	ensembl	1			.	lincRNA		ensembl	1	LOC102900774	non_coding_exon_variant	Other				XR_442269.2	1		LOC102900774	XR_442269.2
B3:37694283	C/T	2	0.025	80	0	1	1	0,2	2	6	2020-01-01	Homozygous Variant	ENSFCAG00000046345	non_coding_exon_variant	Other				ENSFCAT00000056255	2		ENSFCAG00000046345	ENSFCAT00000056255	+	ensembl	ENSFCAE00000420738	1	lincRNA	ENSFCAG00000046345	ensembl	1			.	lincRNA		ensembl	1	LOC109500599	non_coding_exon_variant	Other				XR_002743338.1	2		LOC109500599	XR_002743338.1
B3:37694296	C/T	2	0.025	80	0	1	1	0,2	2	6	2020-01-01	Homozygous Variant	ENSFCAG00000046345	non_coding_exon_variant	Other				ENSFCAT00000056255	2		ENSFCAG00000046345	ENSFCAT00000056255	+	ensembl	ENSFCAE00000420738	1	lincRNA	ENSFCAG00000046345	ensembl	1			.	lincRNA		ensembl	1	LOC109500599	non_coding_exon_variant	Other				XR_002743338.1	2		LOC109500599	XR_002743338.1
B3:37694343	T/C	2	0.025	80	0	1	1	0,2	2	6	2020-01-01	Homozygous Variant	ENSFCAG00000046345	non_coding_exon_variant	Other				ENSFCAT00000056255	2		ENSFCAG00000046345	ENSFCAT00000056255	+	ensembl	ENSFCAE00000420738	1	lincRNA	ENSFCAG00000046345	ensembl	1			.	lincRNA		ensembl	1	LOC109500599	non_coding_exon_variant	Other				XR_002743338.1	2		LOC109500599	XR_002743338.1
F2:83886565	C/A	2	0.025	80	0	1	1	0,2	2	6	2020-01-01	Homozygous Variant	ENSFCAG00000046378	non_coding_exon_variant	Other				ENSFCAT00000061311,ENSFCAT00000055565	2,3	,	ENSFCAG00000046378,ENSFCAG00000046378	ENSFCAT00000061311,ENSFCAT00000055565	+,+	ensembl,ensembl	ENSFCAE00000439849,ENSFCAE00000393930	1,1	lincRNA,lincRNA	ENSFCAG00000046378,ENSFCAG00000046378	ensembl,ensembl	1,1	,	,	.,.	lincRNA,lincRNA	,	ensembl,ensembl	1,1	LOC109496270,TSNARE1	intron_variant	Other	,XM_023248694.1	,XM_023248694.1:c.-39+3107G>T	,	XM_023248700.1,XM_023248697.1,XM_023248695.1,XM_023248699.1,XM_023248698.1,XM_023248696.1,XM_023248694.1,XR_002739648.1,XR_002739647.1	1,1,1,1,1,1,1,2,2	,,,,,,,,	TSNARE1,TSNARE1,TSNARE1,TSNARE1,TSNARE1,TSNARE1,TSNARE1,LOC109496270,LOC109496270	XM_023248700.1,XM_023248697.1,XM_023248695.1,XM_023248699.1,XM_023248698.1,XM_023248696.1,XM_023248694.1,XR_002739648.1,XR_002739647.1
F2:83886615	C/-	2	0.025	80	0	1	1	0,4	4	12	2020-01-01	Homozygous Variant	ENSFCAG00000046378	non_coding_exon_variant	Other				ENSFCAT00000061311,ENSFCAT00000055565	2,3	,	ENSFCAG00000046378,ENSFCAG00000046378	ENSFCAT00000061311,ENSFCAT00000055565	+,+	ensembl,ensembl	ENSFCAE00000439849,ENSFCAE00000393930	1,1	lincRNA,lincRNA	ENSFCAG00000046378,ENSFCAG00000046378	ensembl,ensembl	1,1	,	,	.,.	lincRNA,lincRNA	,	ensembl,ensembl	1,1	LOC109496270,TSNARE1	intron_variant	Other	,XM_023248694.1	,XM_023248694.1:c.-39+3057delG	,	XM_023248700.1,XM_023248697.1,XM_023248695.1,XM_023248699.1,XM_023248698.1,XM_023248696.1,XM_023248694.1,XR_002739648.1,XR_002739647.1	1,1,1,1,1,1,1,2,2	,,,,,,,,	TSNARE1,TSNARE1,TSNARE1,TSNARE1,TSNARE1,TSNARE1,TSNARE1,LOC109496270,LOC109496270	XM_023248700.1,XM_023248697.1,XM_023248695.1,XM_023248699.1,XM_023248698.1,XM_023248696.1,XM_023248694.1,XR_002739648.1,XR_002739647.1
F2:83886616	C/G	2	0.025	80	0	1	1	0,4	4	12	2020-01-01	Homozygous Variant	ENSFCAG00000046378	non_coding_exon_variant	Other				ENSFCAT00000061311,ENSFCAT00000055565	2,3	,	ENSFCAG00000046378,ENSFCAG00000046378	ENSFCAT00000061311,ENSFCAT00000055565	+,+	ensembl,ensembl	ENSFCAE00000439849,ENSFCAE00000393930	1,1	lincRNA,lincRNA	ENSFCAG00000046378,ENSFCAG00000046378	ensembl,ensembl	1,1	,	,	.,.	lincRNA,lincRNA	,	ensembl,ensembl	1,1	LOC109496270,TSNARE1	intron_variant	Other	,XM_023248694.1	,XM_023248694.1:c.-39+3056G>C	,	XM_023248700.1,XM_023248697.1,XM_023248695.1,XM_023248699.1,XM_023248698.1,XM_023248696.1,XM_023248694.1,XR_002739648.1,XR_002739647.1	1,1,1,1,1,1,1,2,2	,,,,,,,,	TSNARE1,TSNARE1,TSNARE1,TSNARE1,TSNARE1,TSNARE1,TSNARE1,LOC109496270,LOC109496270	XM_023248700.1,XM_023248697.1,XM_023248695.1,XM_023248699.1,XM_023248698.1,XM_023248696.1,XM_023248694.1,XR_002739648.1,XR_002739647.1
F2:83886672	C/G	2	0.025	80	0	1	1	0,3	3	9	2020-01-01	Homozygous Variant	ENSFCAG00000046378	non_coding_exon_variant	Other				ENSFCAT00000061311,ENSFCAT00000055565	2,3	,	ENSFCAG00000046378,ENSFCAG00000046378	ENSFCAT00000061311,ENSFCAT00000055565	+,+	ensembl,ensembl	ENSFCAE00000439849,ENSFCAE00000393930	1,1	lincRNA,lincRNA	ENSFCAG00000046378,ENSFCAG00000046378	ensembl,ensembl	1,1	,	,	.,.	lincRNA,lincRNA	,	ensembl,ensembl	1,1	LOC109496270,TSNARE1	intron_variant	Other	,XM_023248694.1	,XM_023248694.1:c.-39+3000G>C	,	XM_023248700.1,XM_023248697.1,XM_023248695.1,XM_023248699.1,XM_023248698.1,XM_023248696.1,XM_023248694.1,XR_002739648.1,XR_002739647.1	1,1,1,1,1,1,1,2,2	,,,,,,,,	TSNARE1,TSNARE1,TSNARE1,TSNARE1,TSNARE1,TSNARE1,TSNARE1,LOC109496270,LOC109496270	XM_023248700.1,XM_023248697.1,XM_023248695.1,XM_023248699.1,XM_023248698.1,XM_023248696.1,XM_023248694.1,XR_002739648.1,XR_002739647.1
D2:26381873	A/G	2	0.025	80	0	1	1	0,4	4	12	2020-01-01	Homozygous Variant	ENSFCAG00000046387	non_coding_exon_variant	Other				ENSFCAT00000054659,ENSFCAT00000061573	2,2	,	ENSFCAG00000046387,ENSFCAG00000046387	ENSFCAT00000054659,ENSFCAT00000061573	-,-	ensembl,ensembl	ENSFCAE00000432341,ENSFCAE00000404507	1,1	lincRNA,lincRNA	ENSFCAG00000046387,ENSFCAG00000046387	ensembl,ensembl	1,1	,	,	.,.	lincRNA,lincRNA	,	ensembl,ensembl	1,1	LOC102899458	non_coding_exon_variant	Other				XR_002736806.1,XR_002736804.1,XR_002736805.1,XR_002736799.1,XR_002736802.1,XR_002736801.1,XR_002736803.1,XR_002736807.1,XR_002736800.1	11,12,12,11,10,12,11,11,11	,,,,,,,,	LOC102899458,LOC102899458,LOC102899458,LOC102899458,LOC102899458,LOC102899458,LOC102899458,LOC102899458,LOC102899458	XR_002736806.1,XR_002736804.1,XR_002736805.1,XR_002736799.1,XR_002736802.1,XR_002736801.1,XR_002736803.1,XR_002736807.1,XR_002736800.1
A1:62759253	C/T	2	0.025	80	0	1	1	0,2	2	6	2020-01-01	Homozygous Variant	ENSFCAG00000046522	non_coding_exon_variant	Other				ENSFCAT00000052882	1		ENSFCAG00000046522	ENSFCAT00000052882	+	ensembl	ENSFCAE00000413771	1	lincRNA	ENSFCAG00000046522	ensembl	1			.	lincRNA		ensembl	1	LOC111560123	non_coding_exon_variant	Other				XR_002741704.1,XR_002741705.1	3,2	,	LOC111560123,LOC111560123	XR_002741704.1,XR_002741705.1
E1:45344923	C/T	2	0.025	80	0	1	1	0,2	2	6	2020-01-01	Homozygous Variant	ENSFCAG00000046546	missense_variant	Missense	ENSFCAT00000053446	ENSFCAT00000053446:c.3592G>A	p.Val1198Met	ENSFCAT00000061422,ENSFCAT00000053446	7,4	,71.1653	ENSFCAG00000046546,ENSFCAG00000046546	ENSFCAT00000061422,ENSFCAT00000053446	-,-	ensembl,ensembl	ENSFCAE00000402766,ENSFCAE00000426985	1,1	protein_coding,protein_coding	ENSFCAG00000046546,ENSFCAG00000046546	ensembl,ensembl	1,1	ENSFCAP00000044025,ENSFCAP00000047618	1,1	.,.	protein_coding,protein_coding	,	ensembl,ensembl	1,1	LOC101100197,LOC105259662	missense_variant	Missense	,XM_023244472.1	,XM_023244472.1:c.7108G>A	,p.Val2370Met	XM_023244472.1,XR_002738220.1,XR_002738222.1,XR_002738223.1	7,6,6,6	79.1778,,,	LOC105259662,LOC101100197,LOC101100197,LOC101100197	XM_023244472.1,XR_002738220.1,XR_002738222.1,XR_002738223.1
C1:48312596	T/G	2	0.025	80	0	1	1	0,2	2	6	2020-01-01	Homozygous Variant	ENSFCAG00000046565	non_coding_exon_variant	Other				ENSFCAT00000065900	4		ENSFCAG00000046565	ENSFCAT00000065900	+	ensembl	ENSFCAE00000421383	1	lincRNA	ENSFCAG00000046565	ensembl	1			.	lincRNA		ensembl	1	LOC109502353	non_coding_exon_variant	Other				XR_002160916.2	3		LOC109502353	XR_002160916.2
A3:57320194	G/T	2	0.025	80	0	1	1	0,2	2	6	2020-01-01	Homozygous Variant	ENSFCAG00000046566	non_coding_exon_variant	Other				ENSFCAT00000051004	2		ENSFCAG00000046566	ENSFCAT00000051004	-	ensembl	ENSFCAE00000399761	1	lincRNA	ENSFCAG00000046566	ensembl	1			.	lincRNA		ensembl	1	LOC109498111	non_coding_exon_variant	Other				XR_002741080.1	1		LOC109498111	XR_002741080.1
B1:13464627	G/T	2	0.025	80	0	1	1	0,2	2	6	2020-01-01	Homozygous Variant	ENSFCAG00000046570	non_coding_exon_variant	Other				ENSFCAT00000053949	1		ENSFCAG00000046570	ENSFCAT00000053949	-	ensembl	ENSFCAE00000388285	1	lincRNA	ENSFCAG00000046570	ensembl	1			.	lincRNA		ensembl	1	LOC111560087,TENM3	intron_variant	Other	,XM_023252313.1	,XM_023252313.1:c.-76+98910G>T	,	XM_023252313.1,XR_002741598.1	4,1	,	TENM3,LOC111560087	XM_023252313.1,XR_002741598.1
[truncated: 126 more rows]
[truncated: 2 more columns]

## Sheet: CatExome40E98 - Fcat20382
Chr:Pos	Ref/Alt	Alt Allele Counts (AC)	Alt Allele Freq (AF)	#Alleles (AN)	Read Depth (DP)	Strand Bias-Fisher's (FS)	Mapping Qual (MQ)	MQRankSum	Quality by Depth (QD)	RAW_MQ	ReadPosRankSum	SOR	Gene Names	Sequence Ontology (Combined)	Effect (Combined)	Transcript Name (Clinically Relevant)	HGVS c. (Clinically Relevant)	HGVS p. (Clinically Relevant)	Gene Names	Sequence Ontology (Combined)	Effect (Combined)	Transcript Name (Clinically Relevant)	HGVS c. (Clinically Relevant)	HGVS p. (Clinically Relevant)	Allele Counts	Allele Frequencies	# Alleles	# Het	# HomoVar	felCat.Fcat11615.Thailand Variant Allele Freq	felCat.Fcat11615.Thailand Allelic Depths (AD)	felCat.Fcat11615.Thailand Read Depths (DP)	felCat.Fcat11615.Thailand Genotype Qualities (GQ)	felCat.Fcat11615.Thailand 0/1 Genotypes (GT)	felCat.Fcat11615.Thailand Zygosity	felCat.Fcat13230.Aries Variant Allele Freq	felCat.Fcat13230.Aries Allelic Depths (AD)	felCat.Fcat13230.Aries Read Depths (DP)	felCat.Fcat13230.Aries Genotype Qualities (GQ)	felCat.Fcat13230.Aries 0/1 Genotypes (GT)	felCat.Fcat13230.Aries Zygosity	felCat.Fcat14056.Marcus Variant Allele Freq	felCat.Fcat14056.Marcus Allelic Depths (AD)	felCat.Fcat14056.Marcus Read Depths (DP)	felCat.Fcat14056.Marcus Genotype Qualities (GQ)	felCat.Fcat14056.Marcus 0/1 Genotypes (GT)	felCat.Fcat14056.Marcus Zygosity	felCat.Fcat17994.Camila Variant Allele Freq	felCat.Fcat17994.Camila Allelic Depths (AD)
[truncated: 341 more rows]
[truncated: 247 more columns]
