# Supplementary material for: A domestic cat whole exome sequencing resource for trait discovery
Source: Sci Rep. 2021 Mar 30;11:7159. doi: 10.1038/s41598-021-86200-7 (PMC8009874; doi:10.1038/s41598-021-86200-7)
Supplement: Supplementary file 3 — Supplementary Information 3. [file 41598_2021_86200_MOESM3_ESM.csv]

Chr	start_CDS	end_CDS	Gene	Length (bp)	wgs_SNPs	wes_SNPs	wgs-wes	(wgs +1)/(wes +1)	log2(WGS:WES)
chrX	39746568	39954281	KDM6A	4392	242	28	214	8.38	3.07
chrD3	20097014	20810341	LOC101099449	713328	1028	942	86	1.09	0.13
chrD1	102697430	102698360	LOC101101667	931	95	17	78	5.33	2.42
chrA2	4960403	5083741	LOC101088468	4323	175	99	76	1.76	0.82
chrX	20423931	20441604	EIF2S3	1431	85	12	73	6.62	2.73
chrX	10685066	10726349	OFD1	3258	134	68	66	1.96	0.97
chrX	20527997	20557450	ZFX	2407	107	44	63	2.4	1.26
chrD1	102430654	102431584	LOC101100414	931	91	31	60	2.88	1.52
chrB1	104640732	104646580	CCNA2	1307	56	6	50	8.14	3.03
chrD1	102652941	102653871	LOC101099903	931	71	21	50	3.27	1.71
chrX	41652803	41668159	UBA1	3202	142	95	47	1.49	0.57
chrC1	173052946	173101939	DNAJC10	2405	61	17	44	3.44	1.78
chrX	13453429	13505003	TXLNG	1573	52	9	43	5.3	2.41
chrB2	31899613	31904834	POU5F1	1088	43	1	42	22	4.46
chrX	18321578	18360130	MBTPS2	1572	38	0	38	39	5.29
chrX	46173915	46205511	KDM5C	4890	213	178	35	1.2	0.26
chrD1	103307151	103308108	LOC101082516	958	39	8	31	4.44	2.15
chrD1	105316956	105317901	LOC101096842	946	36	5	31	6.17	2.62
chrD1	114283674	114336470	LOC101088110	3012	51	22	29	2.26	1.18
chrC2	98125500	98126517	GPR160	1018	30	2	28	10.33	3.37
chrA2	140675391	140716781	FAM3C	693	24	0	24	25	4.64
chrD1	114339956	114345140	LOC111556516	286	39	15	24	2.5	1.32
chrB2	69174169	69176321	EEF1A1	1396	29	7	22	3.75	1.91
chrF1	70282101	70292713	FDPS	1370	26	4	22	5.4	2.43
chrE3	43552213	43554848	LOC101089824	1625	52	31	21	1.66	0.73
chrD1	103291009	103291951	LOC101082945	943	55	35	20	1.56	0.64
chrB4	137165894	137173997	SNU13	394	20	0	20	21	4.39
chrX	16502302	16520937	EIF1AX	442	19	0	19	20	4.32
chrX	9947905	9951025	TLR8	3121	46	27	19	1.68	0.75
chrD1	103282359	103283286	LOC101082692	928	73	55	18	1.32	0.4
chrA2	11765071	11781269	LOC105261280	1085	57	39	18	1.45	0.54
chrX	36495056	36588701	USP9X	7710	433	415	18	1.04	0.06
chrF1	43693910	43729931	PPFIA4	3707	31	15	16	2	1
chrX	12600841	12625470	AP1S2	642	18	3	15	4.75	2.25
chrX	41675713	41682483	CDK16	1757	17	2	15	6	2.58
chrA2	59881175	59977172	ALDH1L1	2731	40	26	14	1.52	0.6
chrD1	103104503	103114770	LOC101100835	1539	30	16	14	1.82	0.87
chrD4	68031248	68032205	LOC111556257	958	33	19	14	1.7	0.77
chrA2	79736913	79737630	CCDC71L	718	55	42	13	1.3	0.38
chrX	36684267	36697795	DDX3X	2024	114	101	13	1.13	0.17
chrD1	63920008	63920965	LOC101093799	958	41	28	13	1.45	0.53
chrE2	12545073	12556138	LOC101100265	3181	18	5	13	3.17	1.66
chrE3	27439833	27606270	LOC101087463	5043	42	30	12	1.39	0.47
chrA2	11729702	11730653	LOC101091513	952	41	29	12	1.4	0.49
chrD1	64291474	64292441	LOC101096164	968	38	26	12	1.44	0.53
chrD1	102493223	102494231	LOC101100668	1009	28	16	12	1.71	0.77
chrD4	76920246	76986003	TNC	6630	57	45	12	1.26	0.33
chrE2	696309	703743	ZNF135	1438	32	20	12	1.57	0.65
chrA1	148141157	148143023	RPS23	652	13	2	11	4.67	2.22
chrB4	79154830	79237880	FAM186A	7440	65	55	10	1.18	0.24
chrB2	932592	933531	LOC101083769	940	26	16	10	1.59	0.67
chrC2	75149239	75224868	LOC101091472	1543	20	10	10	1.91	0.93
chrD1	105288301	105289252	LOC101092212	952	43	33	10	1.29	0.37
chrD1	114363340	114386394	CTTN	1522	17	8	9	2	1
chrX	129326949	129328999	LAGE3	605	19	10	9	1.82	0.86
chrD1	103246103	103250223	LOC101081925	961	68	59	9	1.15	0.2
chrD4	83949698	83950640	LOC101084181	943	45	36	9	1.24	0.31
chrD1	64682374	64683322	LOC101087345	949	30	21	9	1.41	0.49
chrE3	7381036	7391911	LOC111558250	715	21	12	9	1.69	0.76
chrB2	33094545	33105707	NOTCH4	3662	38	29	9	1.3	0.38
chrA1	197707523	197718364	ATOX1	210	8	0	8	9	3.17
chrX	101077623	101117845	CUL4B	2792	8	0	8	9	3.17
chrD4	95423364	95425703	LCN8	552	23	15	8	1.5	0.58
chrF1	68282731	68285069	LOC105259666	1073	46	38	8	1.21	0.27
chrD2	50296500	50297463	LOC109496939	964	35	27	8	1.29	0.36
chrB2	3482027	3483566	LOC111560404	1540	32	24	8	1.32	0.4
chrF1	9819195	9853934	EXO1	2854	23	16	7	1.41	0.5
chrD1	63598234	63599194	LOC101084946	961	61	54	7	1.13	0.17
chrC2	77285037	77397863	LOC101091724	3694	49	42	7	1.16	0.22
chrD1	65515088	65522384	LOC101094047	7297	265	258	7	1.03	0.04
chrD1	64013874	64014642	LOC101094537	769	63	56	7	1.12	0.17
chrA2	6884523	6885474	LOC101098693	952	20	13	7	1.5	0.58
chrF1	68956248	68962500	LOC105259618	1086	77	70	7	1.1	0.14
chrC2	2012261	2013068	LOC109503265	808	26	19	7	1.35	0.43
chrA1	204685334	204732538	EMB	1357	16	10	6	1.55	0.63
chrC1	145323984	145636616	FMNL2	3659	9	3	6	2.5	1.32
chrA2	11183113	11184043	LOC101086955	931	24	18	6	1.32	0.4
chrD1	102541836	102542745	LOC101091653	910	43	37	6	1.16	0.21
chrC2	4393822	4394140	LOC101095514	319	15	9	6	1.6	0.68
chrE3	21208824	21210175	LOC101095538	495	13	7	6	1.75	0.81
chrA2	158756725	158757670	LOC101098529	946	46	40	6	1.15	0.2
chrA2	10721546	10722506	LOC101101549	961	31	25	6	1.23	0.3
chrE2	3906947	3912398	LOC102899271	1879	24	18	6	1.32	0.4
chrD4	59649057	59650017	LOC105261116	961	21	15	6	1.38	0.46
chrD4	83519812	83520772	LOC109493961	961	15	9	6	1.6	0.68
chrA2	36890042	36892724	LOC111556285	495	19	13	6	1.43	0.51
chrB4	42996380	43001404	NANOG	940	13	7	6	1.75	0.81
chrE3	33605081	33886452	SHISA9	1279	8	2	6	3	1.58
chrA3	2053309	2117723	TAF4	3267	12	6	6	1.86	0.89
chrA2	10381934	10425138	ADGRE3	1982	20	15	5	1.31	0.39
chrX	8447316	8453033	AMELX	584	26	21	5	1.23	0.3
chrB1	73988995	74018562	ASIC5	1525	17	12	5	1.38	0.47
chrB4	37576605	37671963	KDM5A	5101	22	17	5	1.28	0.35
chrA2	7013474	7014413	LOC101084856	940	28	23	5	1.21	0.27
chrE2	4943827	4969183	LOC101086687	2732	22	17	5	1.28	0.35
chrD1	63415964	63416903	LOC101089798	940	22	17	5	1.28	0.35
chrB2	107882223	107914116	LOC101090867	882	7	2	5	2.67	1.42
chrC2	59409326	59434185	LOC101096593	999	17	12	5	1.38	0.47
chrD1	63432735	63433686	LOC105260969	952	24	19	5	1.25	0.32
chrD2	50243548	50244508	LOC109496957	961	7	2	5	2.67	1.42
chrD2	80622799	80627874	LOC111556934	1033	15	10	5	1.45	0.54
chrA3	65906127	66011426	PLEKHH2	4508	15	10	5	1.45	0.54
chrA1	66829085	66829916	SOX21	832	7	2	5	2.67	1.42
chrB4	25191717	25258526	ANKRD26	2070	20	16	4	1.24	0.3
chrB2	43043975	43076580	CB2H6orf132	3905	32	28	4	1.14	0.19
chrA2	119727351	119736086	CBX3	557	7	3	4	2	1
chrE2	8746406	8750590	HRC	2634	23	19	4	1.2	0.26
chrB2	33871205	33883369	LOC101082653	792	31	27	4	1.14	0.19
chrA2	10848984	10856848	LOC101083405	846	36	32	4	1.12	0.17
chrB2	4363425	4363984	LOC101085975	428	18	14	4	1.27	0.34
chrD1	103597966	103598914	LOC101086382	949	9	5	4	1.67	0.74
chrD1	63633943	63635277	LOC101091307	447	15	11	4	1.33	0.42
chrD1	102526627	102528292	LOC101091400	1085	36	32	4	1.12	0.17
chrD1	64328168	64329136	LOC101096411	968	20	16	4	1.24	0.3
chrB4	81237054	81246290	LOC101098725	1941	12	8	4	1.44	0.53
chrD1	21335438	21336371	LOC101098984	934	21	17	4	1.22	0.29
chrF1	67466452	67492071	LOC101099928	1454	33	29	4	1.13	0.18
chrD1	63852885	63853824	LOC101100413	940	15	11	4	1.33	0.42
chrB4	143751092	143836320	LOC101100574	4654	22	18	4	1.21	0.28
chrB3	149330391	149343374	LOC105259932	12984	120	116	4	1.03	0.05
chrA2	11791181	11792141	LOC105261287	961	64	60	4	1.07	0.09
chrD1	103821432	103851413	LOC109492144	1514	15	11	4	1.33	0.42
chrE2	7270752	7279833	LOC109494587	1378	28	24	4	1.16	0.21
chrA3	120980580	121015778	LOC109498324	16796	111	107	4	1.04	0.05
chrA3	56282882	56301009	LOC111559893	1741	8	4	4	1.8	0.85
chrB1	203553159	203553495	LOC111560210	337	4	0	4	5	2.32
chrC2	14318646	14319696	LOC111562339	79	7	3	4	2	1
chrC2	69330030	69524408	MYLK	6144	36	32	4	1.12	0.17
chrB1	15615163	15666510	PRIMPOL	1683	15	11	4	1.33	0.42
chrE1	58202268	58258174	UBE2O	3904	17	13	4	1.29	0.36
chrC1	30919744	30948679	BMP8B	1408	4	1	3	2.5	1.32
chrB2	3682694	3683666	FELCATV1R16	973	19	16	3	1.18	0.23
chrD1	103201099	103202032	LOC101081163	934	23	20	3	1.14	0.19
chrA2	10802116	10802947	LOC101081366	832	42	39	3	1.08	0.1
chrB2	2973433	2974633	LOC101081730	984	10	7	3	1.38	0.46
chrD1	103256203	103257145	LOC101082183	943	51	48	3	1.06	0.09
chrD1	63096520	63097456	LOC101083202	937	24	21	3	1.14	0.18
chrA2	159336214	159337168	LOC101083254	955	15	12	3	1.23	0.3
chrD1	64377234	64378387	LOC101083797	978	19	16	3	1.18	0.23
chrD1	107439809	107443914	LOC101084057	909	12	9	3	1.3	0.38
chrB2	1275894	1276839	LOC101085800	946	8	5	3	1.5	0.58
chrB4	84226462	84227392	LOC101088763	931	8	5	3	1.5	0.58
chrD1	105232139	105233078	LOC101091477	940	39	36	3	1.08	0.11
chrA2	77362711	77393740	LOC101091772	1366	7	4	3	1.6	0.68
chrD1	102578108	102579017	LOC101092143	910	25	22	3	1.13	0.18
chrA2	77511607	77517232	LOC101092254	513	5	2	3	2	1
chrB3	72367882	72368818	LOC101093442	937	11	8	3	1.33	0.42
chrD1	65733547	65734531	LOC101095283	985	26	23	3	1.13	0.17
chrD1	64744192	64745140	LOC101096262	949	21	18	3	1.16	0.21
chrD4	4981874	4987671	LOC101096613	4307	5	2	3	2	1
chrD1	64799210	64800155	LOC101096762	946	12	9	3	1.3	0.38
chrD1	103041937	103042888	LOC101099585	952	15	12	3	1.23	0.3
chrB4	46854024	46864718	LOC101100397	786	11	8	3	1.33	0.42
chrD1	63868259	63869198	LOC101100666	940	17	14	3	1.2	0.26
chrA2	11680735	11703566	LOC105259722	2003	61	58	3	1.05	0.07
chrD1	64303559	64304543	LOC105259990	985	29	26	3	1.11	0.15
chrD2	50284779	50295120	LOC105260014	1031	11	8	3	1.33	0.42
chrB2	1573614	1574577	LOC105260530	964	10	7	3	1.38	0.46
chrB2	1607898	1608861	LOC105260531	964	10	7	3	1.38	0.46
chrA2	6968335	6969217	LOC109491371	883	14	11	3	1.25	0.32
chrD4	83534148	83535159	LOC109493962	1012	17	14	3	1.2	0.26
chrD2	50273629	50274667	LOC111557101	1039	18	15	3	1.19	0.25
chrA3	104607428	104607973	LOC111559844	546	7	4	3	1.6	0.68
chrB1	136798858	136957288	MAPK10	1485	3	0	3	4	2
chrA2	2660512	2714816	NFIC	1786	5	2	3	2	1
chrB4	144150037	144188171	PPP6R2	2875	9	6	3	1.43	0.51
chrD3	17932063	17944464	SELPLG	1776	18	15	3	1.19	0.25
chrX	128665596	128672996	SLC6A8	1925	10	7	3	1.38	0.46
chrB3	73526809	73568880	TEP1	8295	44	41	3	1.07	0.1
chrC1	161195729	161439433	UBR3	5860	11	8	3	1.33	0.42
chrB4	143655908	143659412	ZBED4	3505	18	15	3	1.19	0.25
chrB2	47581713	47609612	ADGRF1	2757	32	30	2	1.06	0.09
chrB2	101487257	101610730	AK9	5685	16	14	2	1.13	0.18
chrB1	65513474	65515007	APELA	167	3	1	2	2	1
chrA1	80813936	80945334	ARHGEF7	2618	6	4	2	1.4	0.49
chrD2	17640543	17656141	ARV1	857	4	2	2	1.67	0.74
chrA3	43091715	43145568	BFSP1	2036	11	9	2	1.2	0.26
chrB4	79954958	79992542	BIN2	1757	16	14	2	1.13	0.18
chrE2	10642536	10643979	CCDC8	1444	15	13	2	1.14	0.19
chrA1	241653874	241688004	CEP72	1994	28	26	2	1.07	0.1
chrF1	46701153	46954973	EIF2D	2219	9	7	2	1.25	0.32
chrF1	67114612	67139687	FCRL6	1447	18	16	2	1.12	0.16
chrC1	4055547	4059828	GPR153	1835	11	9	2	1.2	0.26
chrA2	252515	273470	HCN2	2696	7	5	2	1.33	0.42
chrE1	7481953	7582132	HS3ST3A1	1223	8	6	2	1.29	0.36
chrD2	8971266	8979494	IFIT3	1472	20	18	2	1.11	0.14
chrD1	65397021	65403058	ILK	1380	9	7	2	1.25	0.32
chrC1	210835204	210838909	IRS1	3706	16	14	2	1.13	0.18
chrC1	156947748	157084824	LOC101080472	6167	14	12	2	1.15	0.21
chrC1	96697961	96705579	LOC101081401	1465	12	10	2	1.18	0.24
chrC2	14791488	14791920	LOC101081486	433	12	10	2	1.18	0.24
chrE3	28396265	28441824	LOC101083474	1747	17	15	2	1.13	0.17
chrB4	83450798	83451740	LOC101083947	943	8	6	2	1.29	0.36
chrD1	64491362	64492328	LOC101085313	967	15	13	2	1.14	0.19
chrE1	4817990	4841945	LOC101085328	5853	37	35	2	1.06	0.08
chrE1	41917642	41918029	LOC101085588	388	2	0	2	3	1.58
chrA2	7136547	7137537	LOC101085604	991	15	13	2	1.14	0.19
chrB2	3577719	3578100	LOC101086477	382	7	5	2	1.33	0.42
chrE1	41848906	41855816	LOC101087113	299	4	2	2	1.67	0.74
chrB4	84155529	84156468	LOC101088007	940	2	0	2	3	1.58
chrD1	64853829	64854825	LOC101088611	997	7	5	2	1.33	0.42
chrC2	46447262	46448192	LOC101089637	931	17	15	2	1.13	0.17
chrC1	14058500	14065651	LOC101089785	1126	7	5	2	1.33	0.42
chrD1	105150141	105151101	LOC101090211	961	9	7	2	1.25	0.32
chrD1	45256822	45264922	LOC101090641	1512	18	16	2	1.12	0.16
chrX	57180	81208	LOC101092754	1089	15	13	2	1.14	0.19
chrE1	43365719	43373384	LOC101093157	2288	11	9	2	1.2	0.26
chrB3	149487242	149556969	LOC101093530	69728	56	54	2	1.04	0.05
chrD1	20955142	20956075	LOC101094045	934	10	8	2	1.22	0.29
chrB3	72436624	72437563	LOC101094185	940	8	6	2	1.29	0.36
chrB3	72511627	72512565	LOC101094425	938	6	4	2	1.4	0.49
chrD1	65652776	65653709	LOC101094789	934	8	6	2	1.29	0.36
chrD1	64555884	64556827	LOC101096456	944	20	18	2	1.11	0.14
chrE3	44479882	44481256	LOC101097290	432	3	1	2	2	1
chrE2	1402954	1404781	LOC101097361	1308	15	13	2	1.14	0.19
chrD1	65639092	65640043	LOC101097958	952	13	11	2	1.17	0.22
chrD1	106016956	106017892	LOC101099246	937	6	4	2	1.4	0.49
chrD4	83924445	83925375	LOC101099411	931	7	5	2	1.33	0.42
chrD1	106026152	106027086	LOC101099500	935	9	7	2	1.25	0.32
chrD1	106050707	106051643	LOC101100002	937	5	3	2	1.5	0.58
chrE1	45377659	45400120	LOC101100197	4053	14	12	2	1.15	0.21
chrB4	77542029	77542965	LOC101100898	937	7	5	2	1.33	0.42
chrE3	41967724	41968660	LOC102899898	937	6	4	2	1.4	0.49
chrB2	31998258	32001281	LOC105260551	1053	26	24	2	1.08	0.11
chrD1	64696306	64697254	LOC105260974	949	36	34	2	1.06	0.08
chrD1	103611000	103611948	LOC105260988	949	18	16	2	1.12	0.16
chrE1	41932136	41933126	LOC105261176	656	5	3	2	1.5	0.58
chrE3	21182310	21183673	LOC105261304	507	15	13	2	1.14	0.19
chrE3	20983236	20983491	LOC109495204	256	6	4	2	1.4	0.49
chrB3	75022509	75023902	LOC109500748	1394	11	9	2	1.2	0.26
chrD1	63452823	63453777	LOC111556281	955	20	18	2	1.11	0.14
chrC2	1969210	1970247	LOC111556338	1037	17	15	2	1.13	0.17
chrE2	6970190	6972854	LOC111558053	1085	11	9	2	1.2	0.26
chrA2	11032548	11040671	LOC111558239	551	16	14	2	1.13	0.18
chrE3	44464567	44465254	LOC111558266	432	2	0	2	3	1.58
chrB1	203565447	203565783	LOC111560209	337	2	0	2	3	1.58
chrB3	73208561	73209530	LOC111560953	970	15	13	2	1.14	0.19
chrC1	110182774	110183794	LOR	1021	4	2	2	1.67	0.74
chrE2	55565921	55571553	MAF	1247	8	6	2	1.29	0.36
chrX	8883629	8897491	MSL3	1582	3	1	2	2	1
chrD1	116808803	116837757	MUC2	7982	5	3	2	1.5	0.58
chrA2	9249851	9345445	NFIX	1815	25	23	2	1.08	0.12
chrE3	7561020	7577615	PILRA	943	24	22	2	1.09	0.12
chrB4	72041750	72051105	PRICKLE1	2506	7	5	2	1.33	0.42
chrB4	25373230	25394835	PTCHD3	2647	21	19	2	1.1	0.14
chrB2	48360939	48563954	PTCHD4	2790	6	4	2	1.4	0.49
chrC1	156789720	156871725	SCN3A	6029	17	15	2	1.13	0.17
chrA3	139386934	139388338	SOX11	1405	7	5	2	1.33	0.42
chrC1	20920521	20961029	STX12	834	3	1	2	2	1
chrA2	16091958	16095265	TDGF1	618	12	10	2	1.18	0.24
chrF1	27945493	27946399	TEDDM1	907	4	2	2	1.67	0.74
chrD2	17656415	17737973	TTC13	2606	5	3	2	1.5	0.58
chrC2	151013729	151023440	ZBTB47	2347	12	10	2	1.18	0.24
chrA2	5546693	5550262	ZNF414	1247	3	1	2	2	1
chrF1	67603832	67605260	ACKR1	1022	11	10	1	1.09	0.13
chrB1	45585806	45767424	ADAM32	2343	19	18	1	1.05	0.07
chrB2	135068896	135232253	ADGB	5014	42	41	1	1.02	0.03
chrB2	5514982	5539165	ALDH5A1	1582	12	11	1	1.08	0.12
chrD2	58477882	58547769	ARHGAP19	1489	7	6	1	1.14	0.19
chrB4	139687750	139727996	ARHGAP8	1454	13	12	1	1.08	0.11
chrD2	63267086	63286240	AS3MT	1229	10	9	1	1.1	0.14
chrE2	7706179	7709196	ASPDH	1347	4	3	1	1.25	0.32
chrD3	57198649	57376625	ASXL3	6754	22	21	1	1.05	0.06
chrB2	13006673	13025358	ATXN1	2420	11	10	1	1.09	0.13
chrA2	31422006	31513833	ATXN7	3159	11	10	1	1.09	0.13
chrB1	104602982	104638470	BBS7	2167	15	14	1	1.07	0.09
chrX	109491088	109533548	BCORL1	5374	3	2	1	1.33	0.42
chrD4	95267210	95270117	BLGI	549	11	10	1	1.09	0.13
chrD1	71648791	71707113	BTBD10	1380	5	4	1	1.2	0.26
chrF1	28435834	28817649	CACNA1E	7527	18	17	1	1.06	0.08
chrA1	113672090	113681628	CAMLG	904	2	1	1	1.5	0.58
chrE1	1708016	1722207	CAMTA2	3745	12	11	1	1.08	0.12
chrB3	76564343	76580875	CARMIL3	4190	9	8	1	1.11	0.15
chrB2	83324244	83347450	CASP8AP2	5428	17	16	1	1.06	0.08
chrB2	33392330	33470686	CB2H6orf10	1473	21	20	1	1.05	0.07
chrD3	23952699	23962621	CCDC117	839	2	1	1	1.5	0.58
chrB4	29680439	29803720	CCDC7	1481	14	13	1	1.07	0.1
chrF1	68680429	68695939	CD5L	1203	21	20	1	1.05	0.07
chrE3	40748919	40785710	CE3H16orf96	3506	38	37	1	1.03	0.04
chrE1	61737182	61754273	CEP131	3280	24	23	1	1.04	0.06
chrF1	7553312	7573764	CF1H1orf100	422	5	4	1	1.2	0.26
chrA2	59594379	59644484	CFAP100	2106	12	11	1	1.08	0.12
chrB4	124344277	124380251	CHPT1	1266	3	2	1	1.33	0.42
chrA1	109349296	109670039	CHSY3	2656	1	0	1	2	1
chrC1	165241099	165289946	CIR1	1426	7	6	1	1.14	0.19
chrC2	79989709	80003348	CLDN1	640	3	2	1	1.33	0.42
chrA2	560354	567276	CNN2	931	4	3	1	1.25	0.32
chrC2	134476293	134569497	COL6A5	7843	46	45	1	1.02	0.03
chrB2	98674005	98857329	CRYBG1	6591	20	19	1	1.05	0.07
chrC1	162643654	162675669	DCAF17	1581	6	5	1	1.17	0.22
chrA2	108792619	109450902	DGKB	2437	7	6	1	1.14	0.19
chrX	78669921	79675935	DIAPH2	3349	3	2	1	1.33	0.42
chrF1	16073336	16631744	DNM3	2743	8	7	1	1.13	0.17
chrD2	84463924	84996886	DOCK1	5722	24	23	1	1.04	0.06
chrE1	7030098	7052801	ELAC2	2487	20	19	1	1.05	0.07
chrE1	60651696	60659202	ENPP7	1632	18	17	1	1.06	0.08
chrB4	29514354	29607333	EPC1	2649	3	2	1	1.33	0.42
chrA1	27819351	27917608	EPSTI1	960	11	10	1	1.09	0.13
chrC2	127079541	127127632	ESYT3	2679	20	19	1	1.05	0.07
chrB1	202775345	202848773	EVC	3050	34	33	1	1.03	0.04
chrD2	47288530	47357500	FAM35A	3021	16	15	1	1.06	0.09
chrF2	84769050	84781113	FAM83H	4407	18	17	1	1.06	0.08
chrE2	1443093	1444011	FELCATV1R11	919	1	0	1	2	1
chrE2	6361818	6362778	FELCATV1R12	961	3	2	1	1.33	0.42
chrB2	3650290	3651262	FELCATV1R14	973	10	9	1	1.1	0.14
chrE3	3862648	3925723	FOXK1	2280	12	11	1	1.08	0.12
chrE2	18384760	18394174	FXYD7	249	1	0	1	2	1
chrB2	82686748	82713854	GABRR1	1398	7	6	1	1.14	0.19
chrB2	82739734	82780454	GABRR2	1574	4	3	1	1.25	0.32
chrA2	2809995	2813762	GIPC3	945	3	2	1	1.33	0.42
chrE3	4906690	4940524	GRID2IP	3661	22	21	1	1.05	0.06
chrE1	42481937	42488811	HAP1	2709	16	15	1	1.06	0.09
chrC2	150979528	150989044	HHATL	1937	12	11	1	1.08	0.12
chrD1	16537494	16544933	HMBS	1100	5	4	1	1.2	0.26
chrD4	90499488	90644950	HMCN2	15312	169	168	1	1.01	0.01
chrA2	120607231	120609119	HOXA13	1172	3	2	1	1.33	0.42
chrB4	85345684	85359000	HSD17B6	958	4	3	1	1.25	0.32
chrD4	47806520	47807111	IFNW12	592	1	0	1	2	1
chrE2	62845306	62846547	IL17C	597	3	2	1	1.33	0.42
chrA2	165289905	165302383	IQCA1L	2473	14	13	1	1.07	0.1
chrB4	37780218	37887028	IQSEC3	3805	33	32	1	1.03	0.04
chrA1	239588258	239593328	IRX1	1444	16	15	1	1.06	0.09
chrA3	30197612	30207269	ITPA	733	2	1	1	1.5	0.58
chrE1	46108988	46245218	KANSL1	3323	10	9	1	1.1	0.14
chrD2	37314200	37486618	KAT6B	6254	20	19	1	1.05	0.07
chrA3	994433	1042940	KCNQ2	2800	2	1	1	1.5	0.58
chrE3	23017715	23039946	KDM8	1346	17	16	1	1.06	0.08
chrB2	57091418	57100785	KIAA1586	2365	14	13	1	1.07	0.1
chrA2	166022994	166309046	KMT2C	15079	69	68	1	1.01	0.02
chrF1	69791710	69794355	LAMTOR2	382	3	2	1	1.33	0.42
chrC1	107496572	107496959	LCE5A	388	2	1	1	1.5	0.58
chrE3	24657861	24721263	LCMT1	1096	12	11	1	1.08	0.12
chrE1	57519671	57542432	LLGL2	3163	18	17	1	1.06	0.08
chrB4	81175759	81186679	LOC101080303	1734	14	13	1	1.07	0.1
chrA2	159656001	159656934	LOC101081211	934	12	11	1	1.08	0.12
chrB2	32066649	32069791	LOC101081297	1105	10	9	1	1.1	0.14
chrB4	83920080	83921019	LOC101081313	940	1	0	1	2	1
chrD4	47727699	47728281	LOC101081371	583	2	1	1	1.5	0.58
chrA3	97118500	97120681	LOC101081885	536	1	0	1	2	1
chrA2	10939107	10950099	LOC101082131	1007	23	22	1	1.04	0.06
chrB2	3020379	3020760	LOC101082235	382	4	3	1	1.25	0.32
chrC2	14817408	14817936	LOC101082256	529	9	8	1	1.11	0.15
chrD4	68068128	68069067	LOC101082351	940	9	8	1	1.11	0.15
chrA2	10960987	10961821	LOC101083150	551	15	14	1	1.07	0.09
chrD1	64340026	64340992	LOC101083542	967	10	9	1	1.1	0.14
chrD2	75416144	75438881	LOC101083714	1422	20	19	1	1.05	0.07
chrB2	1008324	1009269	LOC101084028	946	6	5	1	1.17	0.22
chrC1	20841351	20842085	LOC101084040	734	16	15	1	1.06	0.09
chrD1	21649299	21650253	LOC101084218	955	10	9	1	1.1	0.14
chrB2	1024180	1025125	LOC101084283	946	3	2	1	1.33	0.42
chrB2	3077179	3077560	LOC101084446	382	2	1	1	1.5	0.58
chrA1	168383873	168384221	LOC101085346	349	9	8	1	1.11	0.15
chrB2	3083584	3083965	LOC101085463	382	3	2	1	1.33	0.42
chrC1	203308394	203309468	LOC101085650	1075	5	4	1	1.2	0.26
chrA2	158478139	158538534	LOC101085707	60396	48	47	1	1.02	0.03
chrD1	104142752	104180061	LOC101085921	1467	14	13	1	1.07	0.1
chrE2	13522113	13537104	LOC101086271	1578	15	14	1	1.07	0.09
chrF1	15513692	15530705	LOC101086441	1607	12	11	1	1.08	0.12
chrE1	42166891	42173064	LOC101086611	1232	11	10	1	1.09	0.13
chrA2	11173333	11174287	LOC101086704	955	9	8	1	1.11	0.15
chrA2	158741297	158742242	LOC101086714	946	12	11	1	1.08	0.12
chrA1	93784888	93807007	LOC101087636	1813	28	27	1	1.04	0.05
chrB4	91985646	91986711	LOC101087675	1066	9	8	1	1.11	0.15
chrB1	14496332	14497106	LOC101087918	775	4	3	1	1.25	0.32
chrE2	5873458	5901336	LOC101087952	2035	4	3	1	1.25	0.32
chrB2	3947203	3947596	LOC101088237	394	10	9	1	1.1	0.14
chrC2	46317049	46318000	LOC101088354	951	9	8	1	1.11	0.15
chrB2	3974457	3975126	LOC101089263	670	12	11	1	1.08	0.12
chrC2	46428170	46429100	LOC101089384	931	21	20	1	1.05	0.07
chrD1	21202379	21203312	LOC101089797	934	8	7	1	1.13	0.17
chrE3	44469038	44469725	LOC101089822	432	1	0	1	2	1
chrB1	435080	436712	LOC101089843	1633	2	1	1	1.5	0.58
chrB3	86963110	86963990	LOC101090873	881	3	2	1	1.33	0.42
chrD1	102550082	102551024	LOC101091898	943	10	9	1	1.1	0.14
chrA2	5271945	5344944	LOC101091924	2222	13	12	1	1.08	0.11
chrD1	63683036	63683968	LOC101092048	932	28	27	1	1.04	0.05
chrD1	63695756	63696692	LOC101092291	937	18	17	1	1.06	0.08
chrB1	106366016	106392457	LOC101093602	1748	28	27	1	1.04	0.05
chrD1	63063478	63064429	LOC101093639	952	10	9	1	1.1	0.14
chrD4	83865729	83866707	LOC101093971	979	4	3	1	1.25	0.32
chrA1	119305502	119307783	LOC101093988	2282	10	9	1	1.1	0.14
chrE2	7051943	7081690	LOC101094969	3919	29	28	1	1.03	0.05
chrB1	14494110	14494773	LOC101095096	664	8	7	1	1.13	0.17
chrC1	221818959	221822743	LOC101095121	933	8	7	1	1.13	0.17
chrD4	59674675	59675635	LOC101096016	961	7	6	1	1.14	0.19
chrE1	13799511	13800453	LOC101096182	943	11	10	1	1.09	0.13
chrB3	72703444	72704386	LOC101096655	943	9	8	1	1.11	0.15
chrB1	44933624	45072461	LOC101097234	2243	23	22	1	1.04	0.06
chrB2	1321782	1322712	LOC101097892	931	8	7	1	1.13	0.17
chrA1	93539324	93540257	LOC101097942	934	5	4	1	1.2	0.26
chrD1	63629886	63631032	LOC101098159	447	7	6	1	1.14	0.19
chrE1	30656243	30657179	LOC101098177	937	4	3	1	1.25	0.32
chrA1	119041778	119230952	LOC101098920	12712	14	13	1	1.07	0.1
chrD4	83910818	83911751	LOC101099158	934	10	9	1	1.1	0.14
chrA1	119063228	119065620	LOC101099699	2393	2	1	1	1.5	0.58
chrE2	1794072	1812698	LOC101099850	1928	17	16	1	1.06	0.08
chrA2	10563614	10586666	LOC101100284	2295	9	8	1	1.11	0.15
chrD1	21569674	21570634	LOC101100504	961	10	9	1	1.1	0.14
chrD1	65796883	65797837	LOC101101252	955	10	9	1	1.1	0.14
chrD4	68163253	68164198	LOC101101260	946	4	3	1	1.25	0.32
chrD1	63957849	63958806	LOC101101666	958	9	8	1	1.11	0.15
chrB4	47578431	47583087	LOC102900024	644	11	10	1	1.09	0.13
chrE2	16611536	16658138	LOC102901341	3042	2	1	1	1.5	0.58
chrC1	8179228	8185348	LOC105259936	728	3	2	1	1.33	0.42
chrB2	3021086	3021479	LOC105260536	394	6	5	1	1.17	0.22
chrB2	3993513	3993924	LOC105260541	412	2	1	1	1.5	0.58
chrB3	72159549	72160488	LOC105260634	940	15	14	1	1.07	0.09
chrB3	74792037	74793566	LOC105260658	1530	6	5	1	1.17	0.22
chrC2	9481549	9484105	LOC105260891	587	4	3	1	1.25	0.32
chrD4	22513967	22514465	LOC105261088	499	2	1	1	1.5	0.58
chrD1	34217823	34218995	LOC109492323	416	10	9	1	1.1	0.14
chrF2	10737196	10747078	LOC109495884	635	6	5	1	1.17	0.22
chrD4	83503670	83504615	LOC109496998	946	21	20	1	1.05	0.07
chrD4	23133463	23138622	LOC111556292	3493	12	11	1	1.08	0.12
chrC2	2053910	2054795	LOC111556340	886	21	20	1	1.05	0.07
chrD1	21164854	21165814	LOC111556641	961	1	0	1	2	1
chrD1	103624126	103625071	LOC111556682	946	3	2	1	1.33	0.42
chrD2	51607124	51607427	LOC111557102	304	5	4	1	1.2	0.26
chrD3	6555427	6567298	LOC111557363	1245	1	0	1	2	1
chrA2	36825125	36836540	LOC111559439	456	3	2	1	1.33	0.42
chrB2	34579465	34586856	LOC111560442	2264	2	1	1	1.5	0.58
chrB3	72382582	72383521	LOC111560946	940	4	3	1	1.25	0.32
chrB3	74053992	74055373	LOC111560955	890	7	6	1	1.14	0.19
chrB3	74906265	74906874	LOC111560958	610	14	13	1	1.07	0.1
chrC2	143213065	143215788	LOC111562308	1123	4	3	1	1.25	0.32
chrC2	4396284	4396635	LOC111562335	352	2	1	1	1.5	0.58
chrA3	66117905	66228995	LRPPRC	4223	12	11	1	1.08	0.12
chrA2	111058100	111100065	LRRC72	909	9	8	1	1.11	0.15
chrF1	11821527	11859423	MAEL	1326	6	5	1	1.17	0.22
chrB4	17852971	18633777	MALRD1	6633	49	48	1	1.02	0.03
chrA3	15765581	15776445	MATN4	2608	12	11	1	1.08	0.12
chrD3	46710541	46832303	MIB1	3042	9	8	1	1.11	0.15
chrE1	1773257	1816711	MINK1	4418	20	19	1	1.05	0.07
chrC2	12921965	12945570	MRAP	623	7	6	1	1.14	0.19
chrA1	236035165	236065843	MTRR	2126	22	21	1	1.05	0.06
chrX	1986528	2013195	MXRA5	8469	90	89	1	1.01	0.02
chrE1	37161916	37181417	MYCBPAP	3013	25	24	1	1.04	0.06
chrA2	5510070	5543033	MYO1F	3322	12	11	1	1.08	0.12
chrA1	11663403	11734095	N4BP2L2	3569	7	6	1	1.14	0.19
chrF1	42429349	42602325	NAV1	6510	32	31	1	1.03	0.04
chrE2	46782169	46844686	NIP7	801	4	3	1	1.25	0.32
chrE2	30605283	30685586	NKD1	1427	11	10	1	1.09	0.13
chrE3	43145588	43146445	NME3	530	1	0	1	2	1
chrC2	132326374	132369655	NPHP3	4043	9	8	1	1.11	0.15
chrB1	81046624	81387231	NR3C2	2972	4	3	1	1.25	0.32
chrA2	182138	188748	ODF3L2	814	3	2	1	1.33	0.42
chrA3	15295686	15304133	PCIF1	2168	3	2	1	1.33	0.42
chrA2	88774075	89189391	PCLO	15484	76	75	1	1.01	0.02
chrD2	61676287	61694647	PDZD7	2975	24	23	1	1.04	0.06
chrB4	70815996	71182004	PDZRN4	3194	20	19	1	1.05	0.07
chrF1	42122029	42170807	PKP1	2197	10	9	1	1.1	0.14
chrB2	138621293	138768147	PLEKHG1	4640	40	39	1	1.03	0.04
chrB2	92284940	92300411	PNISR	2466	4	3	1	1.25	0.32
chrE2	8176781	8182990	PNKP	2241	17	16	1	1.06	0.08
chrA2	9896379	9901272	PODNL1	1876	8	7	1	1.13	0.17
chrA1	52739280	52741240	POU4F1	1268	3	2	1	1.33	0.42
chrE2	8378297	8405378	PRR12	6107	20	19	1	1.05	0.07
chrB4	81817647	81819670	PRR13	435	2	1	1	1.5	0.58
chrB3	120640631	120702445	PSEN1	1414	4	3	1	1.25	0.32
chrC1	214726072	214730177	PTMA	341	1	0	1	2	1
chrB4	43663229	43713956	PZP	4473	29	28	1	1.03	0.05
chrD4	94793172	94821433	QSOX2	2064	25	24	1	1.04	0.06
chrE1	62381674	62383785	RAC3	589	6	5	1	1.17	0.22
chrB3	804467	903169	RASGRF1	3851	14	13	1	1.07	0.1
chrX	128932056	128939084	RENBP	1376	4	3	1	1.25	0.32
chrC1	5792591	6051385	RERE	4696	15	14	1	1.07	0.09
chrA2	1160458	1181908	REXO1	3655	24	23	1	1.04	0.06
chrB3	12087191	12133383	RGMA	1372	4	3	1	1.25	0.32
chrA1	161224053	161245664	RIOK2	1693	6	5	1	1.17	0.22
chrB3	38150017	38152545	RPLP1	349	1	0	1	2	1
chrC2	137666804	137742468	SATB1	2390	3	2	1	1.33	0.42
chrE3	22133689	22137216	SBK1	1266	6	5	1	1.17	0.22
chrE2	8354810	8365528	SCAF1	4004	24	23	1	1.04	0.06
chrA1	51750675	51892030	SCEL	2126	19	18	1	1.05	0.07
chrB4	11348316	11382015	SEC61A2	1443	5	4	1	1.2	0.26
chrA3	39630597	39746663	SEL1L2	2338	10	9	1	1.1	0.14
chrA2	89362138	89597749	SEMA3E	2345	10	9	1	1.1	0.14
chrC2	60087299	60196953	SIDT1	2513	11	10	1	1.09	0.13
chrE2	6949586	6962828	SIGLEC5	2317	26	25	1	1.04	0.05
chrB2	4313059	4328021	SLC17A4	1591	5	4	1	1.2	0.26
chrD1	109799071	109814861	SLC22A11	2183	16	15	1	1.06	0.09
chrB1	201166837	201384605	SLC2A9	1711	33	32	1	1.03	0.04
chrB4	82507911	82509774	SMUG1	821	7	6	1	1.14	0.19
chrB3	62863898	62881553	SNAP23	677	4	3	1	1.25	0.32
chrB4	21019170	21084545	SPAG6	1594	7	6	1	1.14	0.19
chrB1	135513570	135547576	SPARCL1	2069	7	6	1	1.14	0.19
chrB3	62696860	62818232	STARD9	14149	98	97	1	1.01	0.01
chrF2	76506170	76765319	TG	8328	90	89	1	1.01	0.02
chrB3	62204356	62221118	TGM7	2259	12	11	1	1.08	0.12
chrB1	175521623	175523993	TLR1	2371	19	18	1	1.05	0.07
chrE3	37459377	37478573	TMEM114	820	7	6	1	1.14	0.19
chrC1	34123399	34124060	TMEM125	662	7	6	1	1.14	0.19
chrB1	76071412	76244362	TMEM131L	4863	26	25	1	1.04	0.05
chrD3	2463239	3030281	TMEM132D	3356	25	24	1	1.04	0.06
chrE3	4196155	4280481	TNRC18	8953	64	63	1	1.02	0.02
chrD1	62596967	62602739	TRIM68	1643	21	20	1	1.05	0.07
chrA2	158637657	158665132	TRPV5	2217	12	11	1	1.08	0.12
chrD4	92644911	92673153	TSC1	3507	15	14	1	1.07	0.09
chrB2	25761331	25764996	TUBB2A	1342	5	4	1	1.2	0.26
chrB2	145515135	145685686	TULP4	4668	18	17	1	1.06	0.08
chrB4	73243951	73254554	TWF1	1084	2	1	1	1.5	0.58
chrD1	45803655	45908517	TYR	1599	7	6	1	1.14	0.19
chrB2	92317841	92387694	USP45	2506	19	18	1	1.05	0.07
chrD4	8679509	8710027	VLDLR	3410	13	12	1	1.08	0.11
chrA3	15276794	15294352	ZNF335	4068	15	14	1	1.07	0.09
chrE3	42940390	42945582	ZNF598	2609	22	21	1	1.05	0.06
chrA2	164245455	164254131	ZNF775	1600	9	8	1	1.11	0.15
chrA1	131369371	131565089	ZSWIM6	3751	7	6	1	1.14	0.19
chrX	49966757	49969181	ZXDB	2424	1	0	1	2	1
chrE2	476566	480457	A1BG	1523	11	11	0	1	0
chrD2	6653948	6705492	A1CF	1790	7	7	0	1	0
chrB4	43585249	43630545	A2M	4464	35	35	0	1	0
chrB4	43401506	43446895	A2ML1	4376	20	20	0	1	0
chrC1	25350830	25369499	A3GALT2	1028	4	4	0	1	0
chrB4	138027452	138043731	A4GALT	1462	9	9	0	1	0
chrC2	127424777	127432364	A4GNT	1028	6	6	0	1	0
chrB4	81692768	81705573	AAAS	1657	9	9	0	1	0
chrD3	5258370	5309523	AACS	2084	11	11	0	1	0
chrC2	114758265	114776978	AADAC	1217	2	2	0	1	0
chrC1	9421039	9437098	AADACL3	1271	1	1	0	1	0
chrB1	60574286	60605760	AADAT	1425	8	8	0	1	0
chrD4	30706842	30716651	AAED1	873	0	0	0	1	0
chrB3	40191724	40245762	AAGAB	982	6	6	0	1	0
chrA3	89017218	89182650	AAK1	4098	10	10	0	1	0
chrD1	56441151	56463385	AAMDC	372	0	0	0	1	0
chrC1	203384852	203389830	AAMP	1322	5	5	0	1	0
chrE1	58274611	58275735	AANAT	627	3	3	0	1	0
chrA3	23358491	23372337	AAR2	1158	7	7	0	1	0
chrE2	51071945	51092040	AARS	2927	11	11	0	1	0
chrB2	45034150	45046165	AARS2	2980	20	20	0	1	0
chrB1	162497866	162538427	AASDH	3368	3	3	0	1	0
chrD1	4217940	4243247	AASDHPPT	936	3	3	0	1	0
chrA2	141281024	141334218	AASS	2804	5	5	0	1	0
chrE1	24228765	24329564	AATF	1760	12	12	0	1	0
chrE1	61688370	61719785	AATK	4425	25	25	0	1	0
chrE3	37302753	37345587	ABAT	1518	15	15	0	1	0
chrE1	52051832	52121214	ABCA10	5074	28	28	0	1	0
chrC1	200567003	200842532	ABCA12	7909	21	21	0	1	0
chrA2	64542042	64940217	ABCA13	15625	181	181	0	1	0
chrD4	95595136	95615004	ABCA2	7349	36	36	0	1	0
chrE3	42677613	42712784	ABCA3	5145	22	22	0	1	0
chrC1	80247085	80378711	ABCA4	7023	22	22	0	1	0
chrE1	52144802	52203955	ABCA5	4967	20	20	0	1	0
chrE1	51980945	52038326	ABCA6	4902	19	19	0	1	0
chrE1	51790883	51857690	ABCA8	4913	26	26	0	1	0
chrE1	51895144	51952174	ABCA9	4919	38	38	0	1	0
chrA2	93100013	93213021	ABCB1	3867	16	16	0	1	0
chrD2	18929545	18962572	ABCB10	2434	9	9	0	1	0
chrC1	160448774	160529777	ABCB11	4021	11	11	0	1	0
chrA2	93005933	93075769	ABCB4	3932	20	20	0	1	0
chrA2	114759236	114873639	ABCB5	3801	13	13	0	1	0
chrC1	204205234	204212531	ABCB6	2557	9	9	0	1	0
chrX	63430591	63596174	ABCB7	2275	0	0	0	1	0
chrA2	165140994	165155247	ABCB8	2207	9	9	0	1	0
chrD3	6909896	6933755	ABCB9	2315	5	5	0	1	0
chrE3	31536973	31676054	ABCC1	4618	31	31	0	1	0
chrB2	44202145	44221948	ABCC10	4492	22	22	0	1	0
chrE2	28518544	28577467	ABCC11	4187	13	13	0	1	0
chrE2	28415177	28490776	ABCC12	4205	10	10	0	1	0
chrD2	60649940	60713888	ABCC2	4665	16	16	0	1	0
chrE1	37022166	37065657	ABCC3	4549	111	111	0	1	0
chrA1	67085635	67351164	ABCC4	4052	15	15	0	1	0
chrC2	85491411	85569128	ABCC5	4438	9	9	0	1	0
chrE3	31475929	31529492	ABCC6	4546	40	40	0	1	0
chrD1	75430513	75509957	ABCC8	4783	20	20	0	1	0
chrB4	57538828	57662081	ABCC9	4827	5	5	0	1	0
chrX	128707728	128726625	ABCD1	2212	2	2	0	1	0
chrB4	69261728	69325844	ABCD2	2237	2	2	0	1	0
chrC1	80604379	80717290	ABCD3	2190	2	2	0	1	0
chrB3	121727467	121742840	ABCD4	1900	16	16	0	1	0
chrB1	84084747	84108876	ABCE1	1817	0	0	0	1	0
chrB2	31415704	31430028	ABCF1	2573	3	3	0	1	0
chrA2	165309556	165323827	ABCF2	1889	5	5	0	1	0
chrC2	85344099	85350722	ABCF3	2151	3	3	0	1	0
chrC2	3805970	3861917	ABCG1	2017	16	16	0	1	0
chrB1	134932836	134975729	ABCG2	1984	4	4	0	1	0
chrD1	16591293	16602559	ABCG4	2036	5	5	0	1	0
chrA3	66060417	66091466	ABCG5	1972	11	11	0	1	0
chrA3	66091851	66109103	ABCG8	2029	4	4	0	1	0
chrA3	121363071	121368665	ABHD1	1227	3	3	0	1	0
chrC2	58708347	58723181	ABHD10	1133	10	10	0	1	0
chrE3	10322334	10324421	ABHD11	921	1	1	0	1	0
chrA3	50302230	50389288	ABHD12	1225	1	1	0	1	0
chrB3	100739816	100768919	ABHD12B	1054	4	4	0	1	0
chrA1	78575417	78576431	ABHD13	1015	4	4	0	1	0
chrA2	20609532	20611745	ABHD14B	636	2	2	0	1	0
chrE1	17333047	17337498	ABHD15	1397	2	2	0	1	0
chrB2	32679109	32693056	ABHD16A	1697	2	2	0	1	0
chrA3	689798	691214	ABHD16B	1417	0	0	0	1	0
chrA2	1208836	1213568	ABHD17A	937	4	4	0	1	0
chrD4	14185756	14225283	ABHD17B	928	3	3	0	1	0
chrB3	1929557	1978053	ABHD17C	1002	5	5	0	1	0
chrB1	98862827	98888140	ABHD18	1407	1	1	0	1	0
chrB3	6625504	6706530	ABHD2	1452	5	5	0	1	0
chrD3	46642568	46680382	ABHD3	1245	2	2	0	1	0
chrB3	75515396	75526824	ABHD4	1075	1	1	0	1	0
chrC2	160101219	160130377	ABHD5	1057	4	4	0	1	0
chrA2	26216755	26249666	ABHD6	1022	1	1	0	1	0
chrA2	12792931	12797157	ABHD8	1303	4	4	0	1	0
chrB4	24873013	25020558	ABI1	1546	1	1	0	1	0
chrC1	190165446	190284899	ABI2	1799	1	1	0	1	0
chrE1	38228499	38237999	ABI3	1106	16	16	0	1	0
chrC2	48634124	48899344	ABI3BP	5481	32	32	0	1	0
chrD4	90866912	91009718	ABL1	3544	8	8	0	1	0
chrF1	22826548	22932739	ABL2	3573	7	7	0	1	0
chrD2	73449452	73751619	ABLIM1	2699	13	13	0	1	0
chrB1	204639568	204782216	ABLIM2	2151	10	10	0	1	0
chrA1	199821195	199928999	ABLIM3	2075	8	8	0	1	0
chrE1	16136874	16317340	ABR	4164	7	7	0	1	0
chrF2	54103658	54112404	ABRA	1121	8	8	0	1	0
chrB2	128223273	128231657	ABRACL	248	3	3	0	1	0
chrB1	139336488	139351784	ABRAXAS1	1239	5	5	0	1	0
chrD2	82588080	82618271	ABRAXAS2	1284	4	4	0	1	0
chrB2	3789131	3790751	ABT1	831	10	10	0	1	0
chrA2	58433639	58440481	ABTB1	1449	8	8	0	1	0
chrD1	90088316	90261212	ABTB2	3115	10	10	0	1	0
chrC2	154977080	154986736	ACAA1	1293	5	5	0	1	0
chrE1	23975951	24199869	ACACA	7276	9	9	0	1	0
chrD3	18322856	18425947	ACACB	7549	35	35	0	1	0
chrD3	9601779	9637994	ACAD10	1917	12	12	0	1	0
chrC2	132388012	132478857	ACAD11	2366	15	15	0	1	0
chrD1	30926237	30942142	ACAD8	1259	0	0	0	1	0
chrA2	56575213	56621501	ACAD9	1885	7	7	0	1	0
chrC1	196182528	196228014	ACADL	1304	4	4	0	1	0
chrC1	63581281	63613214	ACADM	1278	2	2	0	1	0
chrD3	17003289	17014642	ACADS	1249	10	10	0	1	0
chrD2	80984834	81037528	ACADSB	1454	1	1	0	1	0
chrE1	2182455	2187785	ACADVL	1988	4	4	0	1	0
chrB3	6873841	6914412	ACAN	6363	10	10	0	1	0
chrE1	2283036	2295241	ACAP1	2245	10	10	0	1	0
chrC2	73490534	73643367	ACAP2	2501	6	6	0	1	0
chrC1	384125	397780	ACAP3	2527	4	4	0	1	0
chrD1	6630185	6649313	ACAT1	1659	14	14	0	1	0
chrB2	146770360	146786484	ACAT2	1203	1	1	0	1	0
chrF1	4184658	4215952	ACBD3	1693	8	8	0	1	0
chrE1	45049395	45054564	ACBD4	1039	1	1	0	1	0
chrB4	25022648	25066884	ACBD5	1625	5	5	0	1	0
chrF1	29640902	29854452	ACBD6	1199	5	5	0	1	0
chrB4	14061631	14070530	ACBD7	271	0	0	0	1	0
chrD1	98404621	98415388	ACCSL	1733	9	9	0	1	0
chrE2	45315328	45318407	ACD	1468	0	0	0	1	0
chrE1	47818054	47838378	ACE	4176	39	39	0	1	0
chrX	12331689	12373483	ACE2	2442	6	6	0	1	0
chrA2	4713253	4732503	ACER1	797	6	6	0	1	0
chrD4	46088871	46119049	ACER2	834	2	2	0	1	0
chrD1	57305669	57470462	ACER3	815	1	1	0	1	0
chrE3	7957977	7963950	ACHE	2024	6	6	0	1	0
chrB3	75889469	75923328	ACIN1	4159	2	2	0	1	0
chrC2	150847704	150859148	ACKR2	1346	12	12	0	1	0
chrC1	218579537	218589166	ACKR3	1252	4	4	0	1	0
chrC2	132435910	132436963	ACKR4	1054	4	4	0	1	0
chrE1	42586539	42634433	ACLY	3377	9	9	0	1	0
chrC1	128877801	128934571	ACMSD	1064	4	4	0	1	0
chrD4	56832714	56872115	ACO1	2690	7	7	0	1	0
chrB4	137005940	137058641	ACO2	2365	6	6	0	1	0
chrA1	51219987	51226117	ACOD1	1469	8	8	0	1	0
chrC1	44474715	44517573	ACOT11	1813	14	14	0	1	0
chrA1	147296551	147350834	ACOT12	1692	9	9	0	1	0
chrB2	5356063	5371521	ACOT13	441	1	1	0	1	0
chrB3	121063163	121068097	ACOT4	1380	2	2	0	1	0
chrC1	4067441	4167635	ACOT7	1293	4	4	0	1	0
chrA3	15355831	15367314	ACOT8	1596	2	2	0	1	0
chrX	20149629	20174060	ACOT9	1366	3	3	0	1	0
chrE1	57833384	57853877	ACOX1	2162	10	10	0	1	0
chrA2	26399984	26427240	ACOX2	2060	6	6	0	1	0
chrB1	204945504	204980841	ACOX3	2177	16	16	0	1	0
chrA3	142993393	143006765	ACP1	903	0	0	0	1	0
chrD1	101261627	101268486	ACP2	1314	2	2	0	1	0
chrE2	7517733	7522128	ACP4	1278	6	6	0	1	0
chrA2	8744786	8746541	ACP5	1012	4	4	0	1	0
chrC1	104129655	104148872	ACP6	1294	9	9	0	1	0
chrE2	15026691	15040491	ACP7	1329	7	7	0	1	0
chrC2	132682292	132727438	ACPP	1397	9	9	0	1	0
chrB4	144454669	144460477	ACR	1277	3	3	0	1	0
chrB4	41712745	41720205	ACRBP	1642	5	5	0	1	0
chrD1	22637256	22643044	ACRV1	892	2	2	0	1	0
chrB3	506651	531574	ACSBG1	2397	11	11	0	1	0
chrE1	37211057	37244204	ACSF2	2223	7	7	0	1	0
chrE2	63214465	63263859	ACSF3	2008	25	25	0	1	0
chrB1	15729581	15777908	ACSL1	2196	13	13	0	1	0
chrC1	207497157	207530419	ACSL3	2239	8	8	0	1	0
chrX	91889221	91937527	ACSL4	2235	0	0	0	1	0
chrD2	71606626	71628687	ACSL5	1954	6	6	0	1	0
chrA1	111077544	111137358	ACSL6	2289	6	6	0	1	0
chrE3	28078153	28110343	ACSM3	3222	15	15	0	1	0
chrE3	28481023	28504125	ACSM5	1887	11	11	0	1	0
chrA3	49958587	50018568	ACSS1	2494	6	6	0	1	0
chrA3	24490946	24542494	ACSS2	2176	2	2	0	1	0
chrB4	106377780	106532732	ACSS3	2371	6	6	0	1	0
chrD2	19030735	19032391	ACTA1	1140	3	3	0	1	0
chrD2	8582758	8596660	ACTA2	1142	9	9	0	1	0
chrE3	4378945	4380912	ACTB	1133	5	5	0	1	0
chrA1	127880002	127881133	ACTBL2	1132	5	5	0	1	0
chrB3	70081099	70085482	ACTC1	1140	2	2	0	1	0
chrE1	62017381	62018973	ACTG1	1132	7	7	0	1	0
chrA3	92669370	92683709	ACTG2	1139	2	2	0	1	0
chrA3	25633343	25635395	ACTL10	1410	6	6	0	1	0
chrC2	89588855	89618382	ACTL6A	1304	2	2	0	1	0
chrE3	7787609	7800256	ACTL6B	1295	2	2	0	1	0
chrD4	71664335	71665658	ACTL7A	1324	10	10	0	1	0
chrD4	71657867	71659121	ACTL7B	1255	13	13	0	1	0
chrC1	12812007	12815692	ACTL8	1103	8	8	0	1	0
chrA2	5423185	5424436	ACTL9	1252	9	9	0	1	0
chrB3	116882035	116976808	ACTN1	3033	15	15	0	1	0
chrD2	12369478	12442481	ACTN2	2793	12	12	0	1	0
chrD1	111536464	111549483	ACTN3	2727	4	4	0	1	0
chrE2	15314499	15384214	ACTN4	2911	7	7	0	1	0
chrB3	107411144	107438515	ACTR10	1312	4	4	0	1	0
chrD2	62910974	62925789	ACTR1A	1142	5	5	0	1	0
chrA3	64725554	64733680	ACTR1B	1142	0	0	0	1	0
chrA3	85272811	85308089	ACTR2	1210	2	2	0	1	0
chrC1	125996118	126062787	ACTR3	1270	0	0	0	1	0
chrA2	166546306	166636321	ACTR3B	1566	5	5	0	1	0
chrA3	21289697	21318621	ACTR5	1857	7	7	0	1	0
chrB4	123024520	123051440	ACTR6	1202	2	2	0	1	0
chrA2	22302145	22317967	ACTR8	1888	2	2	0	1	0
chrX	107750208	107751312	ACTRT1	1104	0	0	0	1	0
chrC1	1567693	1568827	ACTRT2	1135	20	20	0	1	0
chrC2	98446800	98448718	ACTRT3	1124	2	2	0	1	0
chrC1	149972112	150037745	ACVR1	1539	5	5	0	1	0
chrB4	80531405	80563067	ACVR1B	1527	4	4	0	1	0
chrC1	149747601	149823938	ACVR1C	1491	3	3	0	1	0
chrC1	141283707	141363594	ACVR2A	1578	3	3	0	1	0
chrC2	154637367	154667167	ACVR2B	1636	11	11	0	1	0
chrB4	80490840	80498687	ACVRL1	1977	3	3	0	1	0
chrD1	112456359	112461705	ACY3	1142	0	0	0	1	0
chrB3	122387983	122400824	ACYP1	480	2	2	0	1	0
chrA3	75258496	75431181	ACYP2	304	2	2	0	1	0
chrA3	16280477	16307936	ADA	1104	4	4	0	1	0
chrB1	103987465	104095558	ADAD1	1908	10	10	0	1	0
chrE2	59493641	59499185	ADAD2	1822	17	17	0	1	0
chrB3	62139090	62156941	ADAL	1081	3	3	0	1	0
chrB3	48089021	48224247	ADAM10	2263	2	2	0	1	0
chrE1	44737928	44756303	ADAM11	2636	4	4	0	1	0
chrD2	83677230	84020630	ADAM12	2982	17	17	0	1	0
chrF1	70479003	70489634	ADAM15	2906	4	4	0	1	0
chrA3	136186158	136238027	ADAM17	2506	8	8	0	1	0
chrA1	192632210	192709156	ADAM19	2753	12	12	0	1	0
chrB1	45098923	45234309	ADAM2	2274	26	26	0	1	0
chrA2	93513573	93747467	ADAM22	3200	9	9	0	1	0
chrC1	193064341	193251944	ADAM23	2736	7	7	0	1	0
chrB1	33926597	33999370	ADAM28	2434	17	17	0	1	0
chrB1	55697285	55700168	ADAM29	2884	19	19	0	1	0
chrB1	33767790	33832121	ADAM7	2411	19	19	0	1	0
chrD2	89760322	89770852	ADAM8	2654	10	10	0	1	0
chrB1	45773100	45915323	ADAM9	2606	20	20	0	1	0
chrB1	33878338	33895485	ADAMDEC1	1388	10	10	0	1	0
chrC2	18071813	18079078	ADAMTS1	2872	20	20	0	1	0
chrA1	214582746	214915668	ADAMTS12	4834	24	24	0	1	0
chrD4	94196075	94226646	ADAMTS13	5568	24	24	0	1	0
chrD2	33539956	33618751	ADAMTS14	3685	29	29	0	1	0
chrD1	27216796	27240977	ADAMTS15	2861	5	5	0	1	0
chrA1	238209223	238372361	ADAMTS16	3683	64	64	0	1	0
chrB3	18475206	18818321	ADAMTS17	3474	8	8	0	1	0
chrE2	53554788	53695191	ADAMTS18	3689	19	19	0	1	0
chrA1	108980140	109220801	ADAMTS19	3650	3	3	0	1	0
chrA1	93100271	93342994	ADAMTS2	3658	18	18	0	1	0
chrB4	72847043	73024157	ADAMTS20	5787	30	30	0	1	0
chrB1	149075420	149339902	ADAMTS3	3632	14	14	0	1	0
chrF1	66030151	66037072	ADAMTS4	2514	10	10	0	1	0
chrC2	17942573	17986394	ADAMTS5	2801	12	12	0	1	0
chrA1	134576233	134870463	ADAMTS6	3378	5	5	0	1	0
chrD1	27178225	27198766	ADAMTS8	3150	8	8	0	1	0
chrA2	32024840	32185042	ADAMTS9	5859	29	29	0	1	0
chrD4	45276144	45653518	ADAMTSL1	5588	19	19	0	1	0
chrD4	94102769	94135904	ADAMTSL2	2886	15	15	0	1	0
chrB3	3108956	3450850	ADAMTSL3	5115	63	63	0	1	0
chrC1	105761076	105768454	ADAMTSL4	3203	10	10	0	1	0
chrE3	908399	959166	ADAP1	1150	6	6	0	1	0
chrE1	20180038	20225324	ADAP2	1371	6	6	0	1	0
chrF1	70800656	70822096	ADAR	3540	13	13	0	1	0
chrC2	1487301	1546924	ADARB1	2451	3	3	0	1	0
chrB4	1247421	1665693	ADARB2	2215	15	15	0	1	0
chrE2	52129647	52165172	ADAT1	1690	13	13	0	1	0
chrB2	132138060	132166895	ADAT2	585	3	3	0	1	0
chrA2	1237791	1238862	ADAT3	1072	15	15	0	1	0
chrB3	124809413	124918863	ADCK1	1633	9	9	0	1	0
chrA2	156937145	156954978	ADCK2	1935	9	9	0	1	0
chrF2	85278536	85295957	ADCK5	1761	8	8	0	1	0
chrA2	63189490	63278216	ADCY1	2731	10	10	0	1	0
chrF1	12556485	12631949	ADCY10	5015	14	14	0	1	0
chrA1	236109173	236524036	ADCY2	3319	13	13	0	1	0
chrA3	123242102	123331926	ADCY3	3663	12	12	0	1	0
chrB3	76795175	76809970	ADCY4	3135	22	22	0	1	0
chrC2	69017623	69162785	ADCY5	3876	4	4	0	1	0
chrB4	77806120	77819756	ADCY6	3814	2	2	0	1	0
chrE2	30374365	30397631	ADCY7	3276	13	13	0	1	0
chrF2	74836116	75060188	ADCY8	3777	13	13	0	1	0
chrE3	41153724	41280362	ADCY9	4069	14	14	0	1	0
chrD3	45225844	45230155	ADCYAP1	535	3	3	0	1	0
chrA2	124102878	124146188	ADCYAP1R1	1606	7	7	0	1	0
chrB1	206165771	206210585	ADD1	2329	8	8	0	1	0
chrA3	90022295	90058308	ADD2	2187	6	6	0	1	0
chrD2	69574571	69603151	ADD3	2135	3	3	0	1	0
chrD2	89606450	89640191	ADGRA1	2086	20	20	0	1	0
chrB1	46903323	46947588	ADGRA2	4037	42	42	0	1	0
chrB1	190002916	190139552	ADGRA3	3973	13	13	0	1	0
chrC1	24105566	24134404	ADGRB2	4749	10	10	0	1	0
chrB2	64708054	65433080	ADGRB3	4599	3	3	0	1	0
chrD3	1656087	1777853	ADGRD1	2747	17	17	0	1	0
chrD4	85559740	85576582	ADGRD2	1967	0	0	0	1	0
chrB2	48173170	48196007	ADGRF2	2017	14	14	0	1	0
chrA3	122080649	122089717	ADGRF3	3135	36	36	0	1	0
chrB2	48209795	48220945	ADGRF4	2115	11	11	0	1	0
chrB2	47436002	47488814	ADGRF5	4248	27	27	0	1	0
chrE2	36716495	36726896	ADGRG1	2092	17	17	0	1	0
chrX	15492263	15560521	ADGRG2	3054	11	11	0	1	0
chrE2	36731626	36758477	ADGRG3	1894	7	7	0	1	0
chrX	114613185	114623706	ADGRG4	5720	63	63	0	1	0
chrE2	36642158	36654694	ADGRG5	1753	12	12	0	1	0
chrC2	48514970	48585449	ADGRG7	2398	23	23	0	1	0
chrA2	10063317	10088286	ADGRL1	4447	9	9	0	1	0
chrC1	69025611	69175687	ADGRL2	4574	4	4	0	1	0
chrB1	157353763	157868660	ADGRL3	4639	9	9	0	1	0
chrC1	66493096	66602346	ADGRL4	2547	10	10	0	1	0
chrA1	155202960	155768287	ADGRV1	19054	44	44	0	1	0
chrB1	124834999	124850462	ADH5	1134	3	3	0	1	0
chrF2	18975837	19006746	ADHFE1	1418	4	4	0	1	0
chrA3	140928607	140935627	ADI1	542	4	4	0	1	0
chrA3	21424316	21427840	ADIG	248	0	0	0	1	0
chrC2	82988920	82999346	ADIPOQ	855	4	4	0	1	0
chrF1	43600240	43607384	ADIPOR1	1136	5	5	0	1	0
chrD2	47212574	47214710	ADIRF	231	2	2	0	1	0
chrD2	36685561	37217273	ADK	1164	1	1	0	1	0
chrD1	68789326	68790252	ADM	570	1	1	0	1	0
chrB4	144223223	144224331	ADM2	431	2	2	0	1	0
chrE2	8326076	8326609	ADM5	326	2	2	0	1	0
chrA3	11324214	11331110	ADNP	3312	7	7	0	1	0
chrD3	96713962	96736410	ADNP2	3477	10	10	0	1	0
chrD2	26485111	26485924	ADO	814	4	4	0	1	0
chrF1	43781227	43812923	ADORA1	1130	3	3	0	1	0
chrD3	19554582	19562546	ADORA2A	1296	3	3	0	1	0
chrE1	9915104	9940605	ADORA2B	1004	3	3	0	1	0
chrC1	95555042	95558242	ADORA3	959	8	8	0	1	0
chrB3	35285986	35313423	ADPGK	1510	1	1	0	1	0
chrC2	65777809	65813343	ADPRH	2518	7	7	0	1	0
chrA1	82406291	82428025	ADPRHL1	1690	8	8	0	1	0
chrC1	27862264	27868849	ADPRHL2	1113	3	3	0	1	0
chrE1	4980731	5014952	ADPRM	1171	3	3	0	1	0
chrB1	31388690	31496999	ADRA1A	1527	5	5	0	1	0
chrA1	190575210	190626395	ADRA1B	1559	3	3	0	1	0
chrA3	31041970	31061452	ADRA1D	1739	5	5	0	1	0
chrD2	70478210	70479562	ADRA2A	1352	2	2	0	1	0
chrA3	107554432	107563555	ADRA2B	1337	4	4	0	1	0
chrB1	205442136	205443567	ADRA2C	1432	3	3	0	1	0
chrD2	73094178	73095603	ADRB1	1426	5	5	0	1	0
chrA1	200182785	200184042	ADRB2	1258	5	5	0	1	0
chrB1	46802625	46823305	ADRB3	1223	13	13	0	1	0
chrA3	1882817	1888156	ADRM1	1230	5	5	0	1	0
chrB4	135948829	135967049	ADSL	1620	1	1	0	1	0
chrF1	7508464	7544054	ADSS	1490	5	5	0	1	0
chrB3	148690823	148708676	ADSSL1	1390	0	0	0	1	0
chrB2	17314267	17380009	ADTRP	699	4	4	0	1	0
chrA2	62395082	62404597	AEBP1	3513	6	6	0	1	0
chrB4	54729054	54822889	AEBP2	1618	0	0	0	1	0
chrB3	7101169	7103152	AEN	981	9	9	0	1	0
chrA2	2420672	2428165	AES	601	0	0	0	1	0
chrB1	204486348	204618072	AFAP1	2766	14	14	0	1	0
chrA1	199746101	199807553	AFAP1L1	2353	20	20	0	1	0
chrD2	73324027	73420801	AFAP1L2	2614	10	10	0	1	0
chrB2	153222394	153363663	AFDN	5561	23	23	0	1	0
chrB1	135855863	136044464	AFF1	3761	23	23	0	1	0
chrX	124050705	124507097	AFF2	3966	15	15	0	1	0
chrA3	62270818	62796415	AFF3	3779	17	17	0	1	0
chrA1	111965615	112034115	AFF4	3615	7	7	0	1	0
chrB2	100341381	100541423	AFG1L	1684	5	5	0	1	0
chrD3	34639649	34679582	AFG3L2	2438	5	5	0	1	0
chrB1	148340535	148361738	AFM	1820	6	6	0	1	0
chrE1	59540956	59557717	AFMID	981	5	5	0	1	0
chrB1	148371925	148391924	AFP	1844	5	5	0	1	0
chrA3	84687110	84726423	AFTPH	2808	8	8	0	1	0
chrB1	8974393	8984734	AGA	1050	7	7	0	1	0
chrC1	217665916	218214172	AGAP1	3801	15	15	0	1	0
chrB4	86144268	86159305	AGAP2	3768	5	5	0	1	0
chrA2	165196450	165250459	AGAP3	3758	12	12	0	1	0
chrB3	8633001	9389233	AGBL1	3392	21	21	0	1	0
chrA2	152361035	152431316	AGBL3	3244	8	8	0	1	0
chrC1	38713976	40175889	AGBL4	2932	10	10	0	1	0
chrA3	121415930	121432347	AGBL5	2825	7	7	0	1	0
chrB2	33081301	33084149	AGER	1644	6	6	0	1	0
chrC1	211423286	211495767	AGFG1	1836	4	4	0	1	0
chrE3	7705920	7726425	AGFG2	1486	5	5	0	1	0
chrA1	143475105	143501711	AGGF1	2156	10	10	0	1	0
chrA2	157680986	157757178	AGK	1279	6	6	0	1	0
chrC1	85659895	85741379	AGL	4635	14	14	0	1	0
chrC1	11354395	11363240	AGMAT	1124	5	5	0	1	0
chrA2	109777890	110159192	AGMO	1509	4	4	0	1	0
chrF2	82432171	82537123	AGO2	2660	9	9	0	1	0
chrC1	27612473	27650004	AGO4	2604	1	1	0	1	0
chrB2	33069829	33071978	AGPAT1	870	1	1	0	1	0
chrD4	94448525	94460742	AGPAT2	991	2	2	0	1	0
chrC2	2481626	2500181	AGPAT3	1282	9	9	0	1	0
chrB2	147519308	147645473	AGPAT4	1406	10	10	0	1	0
chrB1	6723115	6780714	AGPAT5	1106	2	2	0	1	0
chrC1	168111981	168249923	AGPS	1997	2	2	0	1	0
chrA2	111292364	111299747	AGR2	535	1	1	0	1	0
chrC1	139515	172925	AGRN	6311	12	12	0	1	0
chrE2	45189876	45190680	AGRP	402	0	0	0	1	0
chrD2	17913295	17920650	AGT	1441	27	27	0	1	0
chrD4	26450919	26592264	AGTPBP1	3923	8	8	0	1	0
chrC2	117739808	117740897	AGTR1	1090	1	1	0	1	0
chrX	97344168	97345257	AGTR2	1090	2	2	0	1	0
chrC1	8573618	8585978	AGTRAP	485	3	3	0	1	0
chrC1	221954318	221965162	AGXT	1256	3	3	0	1	0
chrA1	213934419	213998011	AGXT2	2094	10	10	0	1	0
chrF1	5263172	5331408	AHCTF1	7001	50	50	0	1	0
chrA3	25053070	25066181	AHCY	1309	1	1	0	1	0
chrC1	94190098	94226417	AHCYL1	1614	2	2	0	1	0
chrA2	147203695	147370432	AHCYL2	1969	3	3	0	1	0
chrC1	20750523	20755323	AHDC1	4801	12	12	0	1	0
chrB2	124902048	125098147	AHI1	3600	17	17	0	1	0
chrB3	148829140	148860524	AHNAK2	10174	0	0	0	1	0
chrA2	111733659	111785751	AHR	2625	16	16	0	1	0
chrB3	124516101	124523574	AHSA1	1026	2	2	0	1	0
chrA3	81714199	81722353	AHSA2P	1107	2	2	0	1	0
chrC2	83178531	83185609	AHSG	1093	4	4	0	1	0
chrE3	20007622	20008108	AHSP	281	1	1	0	1	0
chrB4	43209304	43219348	AICDA	602	1	1	0	1	0
chrF1	61471806	61508024	AIDA	931	0	0	0	1	0
chrB2	32615181	32616990	AIF1	547	1	1	0	1	0
chrD4	91162197	91181929	AIF1L	456	2	2	0	1	0
chrX	109598253	109630990	AIFM1	1990	1	1	0	1	0
chrD2	33092514	33100359	AIFM2	1224	7	7	0	1	0
chrD3	29746958	29759834	AIFM3	1903	4	4	0	1	0
chrB2	131798256	132111535	AIG1	1189	0	0	0	1	0
chrE3	5366258	5374054	AIMP2	980	8	8	0	1	0
chrD1	112342397	112348945	AIP	999	3	3	0	1	0
chrC2	2219761	2230004	AIRE	1778	14	14	0	1	0
chrC1	2800833	2912634	AJAP1	1250	9	9	0	1	0
chrD4	95481276	95484216	AJM1	2941	18	18	0	1	0
chrB3	75812890	75821212	AJUBA	1655	1	1	0	1	0
chrD4	88496332	88501645	AK1	647	1	1	0	1	0
chrC1	25112996	25132595	AK2	738	0	0	0	1	0
chrD4	6813366	6826509	AK3	689	5	5	0	1	0
chrC1	54129312	54195971	AK4	677	1	1	0	1	0
chrC1	65018312	65279948	AK5	1703	5	5	0	1	0
chrA1	138236833	138252979	AK6	559	2	2	0	1	0
chrD4	92502389	92631885	AK8	1562	4	4	0	1	0
chrD3	41071260	41125231	AKAIN1	212	1	1	0	1	0
chrE1	31612911	31626575	AKAP1	2665	28	28	0	1	0
chrE1	10300459	10379453	AKAP10	2004	5	5	0	1	0
chrA1	28420390	28453730	AKAP11	5738	31	31	0	1	0
chrB3	9760531	10000941	AKAP13	8447	21	21	0	1	0
chrX	100449434	100469427	AKAP14	789	0	0	0	1	0
chrX	1160226	1170163	AKAP17A	2111	16	16	0	1	0
chrB4	39847521	39885792	AKAP3	2604	4	4	0	1	0
chrX	43851787	43865335	AKAP4	2549	2	2	0	1	0
chrB3	112982271	112983558	AKAP5	1288	6	6	0	1	0
chrB3	84229184	84594385	AKAP6	6972	29	29	0	1	0
chrB2	121185752	121342788	AKAP7	1388	3	3	0	1	0
chrA2	11527302	11544637	AKAP8	2183	16	16	0	1	0
chrA2	11545083	11572351	AKAP8L	1967	1	1	0	1	0
chrA2	97078690	97231849	AKAP9	11770	31	31	0	1	0
chrD1	67576625	67583966	AKIP1	721	4	4	0	1	0
chrC1	30289383	30298956	AKIRIN1	584	2	2	0	1	0
chrB2	81369352	81387647	AKIRIN2	617	0	0	0	1	0
chrD4	76366204	76404916	AKNA	4315	32	32	0	1	0
chrA2	151900132	151916281	AKR1B1	961	2	2	0	1	0
chrB4	4667918	4684058	AKR1C3	995	14	14	0	1	0
chrA2	154821528	154910307	AKR1D1	1054	5	5	0	1	0
chrB4	4647482	4661706	AKR1E2	959	7	7	0	1	0
chrB3	148724334	148742534	AKT1	1456	4	4	0	1	0
chrE2	8168504	8175153	AKT1S1	836	3	3	0	1	0
chrE2	14385882	14414437	AKT2	1459	5	5	0	1	0
chrF1	8083961	8378351	AKT3	1542	1	1	0	1	0
chrE2	33244299	33250657	AKTIP	891	4	4	0	1	0
chrD4	75521740	75526687	ALAD	1004	3	3	0	1	0
chrA2	20801383	20814065	ALAS1	1933	3	3	0	1	0
chrX	48091238	48111100	ALAS2	1774	0	0	0	1	0
chrB1	148407732	148423061	ALB	1841	8	8	0	1	0
chrC2	52667664	52879378	ALCAM	1767	3	3	0	1	0
chrE2	8500738	8516166	ALDH16A1	2439	12	12	0	1	0
chrD2	57108552	57147027	ALDH18A1	2420	7	7	0	1	0
chrD4	15057584	15115961	ALDH1A1	1519	2	2	0	1	0
chrB3	48696172	48793971	ALDH1A2	1823	7	7	0	1	0
chrB3	19296766	19333958	ALDH1A3	1552	4	4	0	1	0
chrD4	61773917	61775477	ALDH1B1	1561	7	7	0	1	0
chrB4	127187669	127253826	ALDH1L2	2795	8	8	0	1	0
chrD3	9662864	9690633	ALDH2	1568	4	4	0	1	0
chrE1	10516925	10523114	ALDH3A1	1372	10	10	0	1	0
chrE1	10567272	10588147	ALDH3A2	1585	6	6	0	1	0
chrC1	13700371	13726206	ALDH4A1	1707	21	21	0	1	0
chrB3	121528829	121550676	ALDH6A1	1636	4	4	0	1	0
chrA1	106419624	106458909	ALDH7A1	1638	12	12	0	1	0
chrB2	124574806	124597950	ALDH8A1	1471	13	13	0	1	0
chrF1	62225745	62248290	ALDH9A1	1720	8	8	0	1	0
chrE3	21457222	21459837	ALDOA	1103	5	5	0	1	0
chrD4	65396068	65405122	ALDOB	1103	3	3	0	1	0
chrE1	18221271	18223283	ALDOC	1103	10	10	0	1	0
chrE3	40343197	40352761	ALG1	1408	3	3	0	1	0
chrB4	68146872	68151246	ALG10	1440	0	0	0	1	0
chrA1	19526942	19540521	ALG11	1483	12	12	0	1	0
chrB4	143673513	143679190	ALG12	1491	12	12	0	1	0
chrX	93722732	93781942	ALG13	3088	2	2	0	1	0
chrC1	81166665	81274043	ALG14	782	5	5	0	1	0
chrD4	63476993	63481740	ALG2	1511	7	7	0	1	0
chrC2	85293237	85298503	ALG3	1326	5	5	0	1	0
chrA1	15761559	15804955	ALG5	985	3	3	0	1	0
chrC1	52431070	52490346	ALG6	1564	6	6	0	1	0
chrD1	56213978	56243049	ALG8	1737	5	5	0	1	0
chrD1	9824975	9920597	ALG9	2287	6	6	0	1	0
chrA3	118883093	119555647	ALK	4907	21	21	0	1	0
chrA3	142982968	142987565	ALKAL2	592	0	0	0	1	0
chrB3	124696009	124722448	ALKBH1	1208	2	2	0	1	0
chrD3	18279345	18282153	ALKBH2	786	4	4	0	1	0
chrD1	98245573	98277214	ALKBH3	1037	5	5	0	1	0
chrE3	9133028	9138845	ALKBH4	912	4	4	0	1	0
chrE1	11376233	11395608	ALKBH5	1189	2	2	0	1	0
chrE2	17647898	17651396	ALKBH6	708	4	4	0	1	0
chrA2	4766456	4768063	ALKBH7	670	5	5	0	1	0
chrD1	6122065	6175464	ALKBH8	2009	16	16	0	1	0
chrA3	140806509	140821472	ALLC	1250	17	17	0	1	0
chrE1	2875377	2885539	ALOX12B	2115	10	10	0	1	0
chrE1	2855986	2864826	ALOX15B	2048	17	17	0	1	0
chrD2	50130156	50179132	ALOX5	2039	9	9	0	1	0
chrA1	9961243	9990667	ALOX5AP	912	5	5	0	1	0
chrE1	2893300	2912560	ALOXE3	2151	11	11	0	1	0
chrC1	215291838	215294811	ALPI	1616	9	9	0	1	0
chrD3	79310605	79414650	ALPK2	6368	74	74	0	1	0
chrB3	4728850	4781578	ALPK3	5438	56	56	0	1	0
chrC1	15842698	15861354	ALPL	1586	8	8	0	1	0
chrC1	188678204	188736901	ALS2	5180	17	17	0	1	0
chrA2	16150430	16167317	ALS2CL	2881	27	27	0	1	0
chrC1	188252117	188287154	ALS2CR12	1308	4	4	0	1	0
chrB4	110084910	110105077	ALX1	985	2	2	0	1	0
chrC1	94265323	94274892	ALX3	1036	4	4	0	1	0
chrD1	98609820	98651552	ALX4	1237	5	5	0	1	0
chrE1	62263259	62267538	ALYREF	1276	5	5	0	1	0
chrA1	214501151	214522043	AMACR	1154	3	3	0	1	0
chrB1	150747815	150776345	AMBN	1961	4	4	0	1	0
chrD4	76132918	76146458	AMBP	1069	8	8	0	1	0
chrD1	100518003	100665029	AMBRA1	3923	9	9	0	1	0
chrB2	102631301	102652332	AMD1	1014	1	1	0	1	0
chrB4	119349124	119366147	AMDHD1	1290	5	5	0	1	0
chrE3	42491660	42501574	AMDHD2	1241	6	6	0	1	0
chrX	53775058	53778533	AMER1	3416	0	0	0	1	0
chrA1	4967931	4970028	AMER2	2098	1	1	0	1	0
chrC1	110543653	110546032	AMER3	2380	1	1	0	1	0
chrE2	35711545	35753803	AMFR	1946	2	2	0	1	0
chrA2	1522172	1524899	AMH	1772	11	11	0	1	0
chrB4	81798174	81803996	AMHR2	1851	5	5	0	1	0
chrC1	93795432	93796914	AMIGO1	1483	5	5	0	1	0
chrB4	76163552	76165118	AMIGO2	1567	8	8	0	1	0
chrA2	18734248	18735772	AMIGO3	1525	4	4	0	1	0
chrX	92419194	92526187	AMMECR1	1005	0	0	0	1	0
chrC1	113353211	113361154	AMMECR1L	939	0	0	0	1	0
chrB3	147187132	147196331	AMN	1380	3	3	0	1	0
chrB4	66047211	66096685	AMN1	820	0	0	0	1	0
chrX	94655381	94698503	AMOT	3240	5	5	0	1	0
chrD1	40853083	41003385	AMOTL1	3297	33	33	0	1	0
chrC2	130786507	130799953	AMOTL2	2343	7	7	0	1	0
chrC1	98397009	98418197	AMPD1	2360	11	11	0	1	0
chrC1	93896177	93906793	AMPD2	2575	7	7	0	1	0
chrD1	68916772	68962416	AMPD3	2459	8	8	0	1	0
chrA2	77051298	77300174	AMPH	2603	12	12	0	1	0
chrA2	18478831	18482741	AMT	1221	0	0	0	1	0
chrB1	150804585	150819406	AMTN	641	7	7	0	1	0
chrC1	88970870	88978854	AMY2B	1546	2	2	0	1	0
chrE3	2334991	2341973	AMZ1	1780	18	18	0	1	0
chrE1	51351475	51359124	AMZ2	1087	5	5	0	1	0
chrA3	105825987	105920267	ANAPC1	5880	15	15	0	1	0
chrB1	84118903	84224981	ANAPC10	697	0	0	0	1	0
chrE1	62267911	62272924	ANAPC11	257	2	2	0	1	0
chrC2	130696502	130701162	ANAPC13	227	1	1	0	1	0
chrD1	61626164	61628986	ANAPC15	473	6	6	0	1	0
chrD2	34948359	34955331	ANAPC16	470	0	0	0	1	0
chrD4	95746632	95756847	ANAPC2	2470	9	9	0	1	0
chrB1	187472026	187506455	ANAPC4	2455	7	7	0	1	0
chrD3	8141073	8184687	ANAPC5	2285	11	11	0	1	0
chrD3	8577001	8596111	ANAPC7	1808	3	3	0	1	0
chrB3	73854377	73854818	ANG	442	0	0	0	1	0
chrB3	123942094	123966712	ANGEL1	2118	11	11	0	1	0
chrF1	32591040	32607617	ANGEL2	1652	6	6	0	1	0
chrF2	54590792	54830740	ANGPT1	1506	2	2	0	1	0
chrB1	6366678	6423108	ANGPT2	1494	11	11	0	1	0
chrA3	28289135	28328407	ANGPT4	1509	9	9	0	1	0
chrF1	22598639	22620795	ANGPTL1	1514	2	2	0	1	0
chrD4	87828626	87861846	ANGPTL2	1656	2	2	0	1	0
chrC1	51679136	51687890	ANGPTL3	1432	4	4	0	1	0
chrA2	5645110	5650754	ANGPTL4	1252	7	7	0	1	0
chrD1	654804	670352	ANGPTL5	1175	7	7	0	1	0
chrA2	7661082	7667273	ANGPTL6	1829	13	13	0	1	0
chrC1	8103622	8108747	ANGPTL7	1040	6	6	0	1	0
chrA2	8533014	8534457	ANGPTL8	601	10	10	0	1	0
chrD3	155939	185667	ANHX	1621	6	6	0	1	0
chrB1	43083597	43300010	ANK1	5785	41	41	0	1	0
chrD2	23852894	24522845	ANK3	14115	26	26	0	1	0
chrC1	179250899	179320904	ANKAR	4361	16	16	0	1	0
chrB3	42307759	42343949	ANKDD1A	1995	12	12	0	1	0
chrA3	36202221	36220851	ANKEF1	2337	8	8	0	1	0
chrE1	32139724	32440703	ANKFN1	3546	10	10	0	1	0
chrE1	322150	393493	ANKFY1	3574	10	10	0	1	0
chrA1	229953750	230091873	ANKH	1491	6	6	0	1	0
chrA2	97413261	97503391	ANKIB1	3295	5	5	0	1	0
chrD1	11347764	11359480	ANKK1	2303	15	15	0	1	0
chrA2	12785644	12789826	ANKLE1	2067	18	18	0	1	0
chrD3	526620	551958	ANKLE2	2902	7	7	0	1	0
chrC1	221692889	221734437	ANKMY1	4216	32	32	0	1	0
chrA2	111107277	111146025	ANKMY2	1336	4	4	0	1	0
chrA1	140432728	140442224	ANKRA2	950	1	1	0	1	0
chrD2	53435696	53444314	ANKRD1	969	5	5	0	1	0
chrA1	80698976	80731328	ANKRD10	1269	2	2	0	1	0
chrE2	63321515	63354106	ANKRD11	8621	38	38	0	1	0
chrD3	37256940	37345859	ANKRD12	6260	11	11	0	1	0
chrD3	19039628	19070236	ANKRD13A	2212	5	5	0	1	0
chrE1	17290624	17307170	ANKRD13B	1944	3	3	0	1	0
chrC1	58587071	58675305	ANKRD13C	1654	2	2	0	1	0
chrD1	112192463	112202702	ANKRD13D	1848	5	5	0	1	0
chrB4	5273555	5283952	ANKRD16	1111	8	8	0	1	0
chrB1	148532098	148697439	ANKRD17	7935	5	5	0	1	0
chrD2	58762248	58771826	ANKRD2	1011	4	4	0	1	0
chrD2	8475239	8496435	ANKRD22	582	6	6	0	1	0
chrA3	64904974	64909159	ANKRD23	927	3	3	0	1	0
chrA2	3223632	3239376	ANKRD24	3380	24	24	0	1	0
chrE2	20347680	20400729	ANKRD27	3450	15	15	0	1	0
chrC2	135237036	135357056	ANKRD28	3284	4	4	0	1	0
chrD3	48299177	48350992	ANKRD29	916	6	6	0	1	0
chrA1	141902174	142040146	ANKRD31	5128	23	23	0	1	0
chrB4	80469914	80473149	ANKRD33	1171	1	1	0	1	0
chrA1	233694254	233774919	ANKRD33B	1462	2	2	0	1	0
chrC1	104692501	104694022	ANKRD34A	1522	2	2	0	1	0
chrA1	146672303	146673848	ANKRD34B	1546	3	3	0	1	0
chrB3	1047347	1048928	ANKRD34C	1582	14	14	0	1	0
chrC1	104608743	104623855	ANKRD35	3112	16	16	0	1	0
chrB1	16338711	16342567	ANKRD37	482	1	1	0	1	0
chrA3	64889011	64902416	ANKRD39	556	2	2	0	1	0
chrE1	37005766	37017578	ANKRD40	1103	2	2	0	1	0
chrD1	51268203	51323389	ANKRD42	1303	11	11	0	1	0
chrC1	185875097	186099133	ANKRD44	3406	11	11	0	1	0
chrF1	17635026	17673580	ANKRD45	832	0	0	0	1	0
chrF2	48660900	48675814	ANKRD46	788	3	3	0	1	0
chrD1	41207138	41209039	ANKRD49	722	5	5	0	1	0
chrB1	102026490	102052156	ANKRD50	4293	27	27	0	1	0
chrB4	84878447	84890382	ANKRD52	3259	3	3	0	1	0
chrA3	90290445	90296174	ANKRD53	1482	14	14	0	1	0
chrB4	133932990	133945576	ANKRD54	908	6	6	0	1	0
chrA1	126693321	126786327	ANKRD55	1853	10	10	0	1	0
chrB2	83023088	83102736	ANKRD6	2494	5	5	0	1	0
chrA3	5274252	5283375	ANKRD60	958	10	10	0	1	0
chrE3	5353870	5357659	ANKRD61	1263	13	13	0	1	0
chrB3	64927462	64928611	ANKRD63	1150	4	4	0	1	0
chrC1	484301	486275	ANKRD65	1305	2	2	0	1	0
chrB2	47345501	47352571	ANKRD66	597	5	5	0	1	0
chrA2	138116258	138132528	ANKRD7	889	6	6	0	1	0
chrB3	146824490	146825453	ANKRD9	964	2	2	0	1	0
chrB2	36316549	36493142	ANKS1A	3621	9	9	0	1	0
chrB4	121775259	122852926	ANKS1B	3998	6	6	0	1	0
chrE3	40637401	40671029	ANKS3	2110	6	6	0	1	0
chrE3	27726484	27736222	ANKS4B	1256	3	3	0	1	0
chrD4	63061159	63106269	ANKS6	2631	9	9	0	1	0
chrC2	116765816	116795908	ANKUB1	1641	7	7	0	1	0
chrC1	204222623	204229001	ANKZF1	2492	13	13	0	1	0
chrA2	128478192	128524362	ANLN	3565	12	12	0	1	0
chrD1	114110435	114193342	ANO1	3191	13	13	0	1	0
chrC2	159813496	160041760	ANO10	2883	9	9	0	1	0
chrB4	40775291	41116123	ANO2	3045	6	6	0	1	0
chrD1	82982248	83400611	ANO3	3204	10	10	0	1	0
chrB4	123445475	123858951	ANO4	3535	6	6	0	1	0
chrD1	79585499	79675724	ANO5	2853	5	5	0	1	0
chrB4	74530906	74725036	ANO6	2820	9	9	0	1	0
chrC1	222235720	222267046	ANO7	3157	16	16	0	1	0
chrA2	12812753	12822503	ANO8	3847	8	8	0	1	0
chrD1	117147658	117162508	ANO9	2341	8	8	0	1	0
chrX	5925076	6106877	ANOS1	2057	21	21	0	1	0
chrB3	38792663	38831189	ANP32A	916	2	2	0	1	0
chrD4	62454210	62477984	ANP32B	787	1	1	0	1	0
chrC1	105479747	105493881	ANP32E	811	2	2	0	1	0
chrB3	6074208	6092624	ANPEP	2924	7	7	0	1	0
chrA3	88622451	88839321	ANTXR1	1807	4	4	0	1	0
chrB1	142371033	142521651	ANTXR2	1484	2	2	0	1	0
chrD2	47526950	47563410	ANTXRL	1739	0	0	0	1	0
chrD4	15308784	15320355	ANXA1	1050	2	2	0	1	0
chrB1	62370575	62468663	ANXA10	987	4	4	0	1	0
chrD2	41559149	41576585	ANXA11	1532	10	10	0	1	0
chrF2	68988244	69038808	ANXA13	1086	6	6	0	1	0
chrB3	46555584	46586995	ANXA2	1032	3	3	0	1	0
chrB1	143684038	143733634	ANXA3	984	4	4	0	1	0
chrA3	89310076	89344725	ANXA4	972	4	4	0	1	0
chrB1	104753692	104783050	ANXA5	975	3	3	0	1	0
chrA1	198216698	198255653	ANXA6	2279	7	7	0	1	0
chrD2	36060935	36080754	ANXA7	1484	2	2	0	1	0
chrC1	106117057	106125052	ANXA9	1050	2	2	0	1	0
chrA2	128578122	128744165	AOAH	1749	5	5	0	1	0
chrA2	165017987	165021586	AOC1	2278	13	13	0	1	0
chrC1	187683671	187768783	AOX1	3999	13	13	0	1	0
chrB1	113344576	113382854	AP1AR	919	3	3	0	1	0
chrD3	23391594	23476275	AP1B1	3063	14	14	0	1	0
chrE2	49670845	49725594	AP1G1	2501	3	3	0	1	0
chrB3	76283548	76291153	AP1G2	2376	9	9	0	1	0
chrA2	11942634	11971293	AP1M1	1284	7	7	0	1	0
chrA2	8001355	8009883	AP1M2	1290	5	5	0	1	0
chrE3	8126805	8132200	AP1S1	482	1	1	0	1	0
chrC1	208198146	208256857	AP1S3	555	1	1	0	1	0
chrE2	8232755	8261942	AP2A1	2961	16	16	0	1	0
chrD1	117539912	117629039	AP2A2	2833	6	6	0	1	0
chrE1	23031906	23152409	AP2B1	2877	5	5	0	1	0
chrC2	85353110	85359529	AP2M1	1326	2	2	0	1	0
chrE2	10411312	10422174	AP2S1	434	4	4	0	1	0
chrA1	144418020	144680587	AP3B1	3439	5	5	0	1	0
chrB3	4291319	4324867	AP3B2	3677	11	11	0	1	0
chrA2	1380671	1416582	AP3D1	3694	25	25	0	1	0
chrD2	36664901	36674779	AP3M1	1265	4	4	0	1	0
chrB1	42829280	42849086	AP3M2	1265	3	3	0	1	0
chrA1	96596810	96672505	AP3S1	625	3	3	0	1	0
chrB3	5990800	6045179	AP3S2	751	1	1	0	1	0
chrC1	97705332	97713995	AP4B1	2230	7	7	0	1	0
chrB3	55304228	55368290	AP4E1	3451	12	12	0	1	0
chrE3	7358008	7361545	AP4M1	1395	3	3	0	1	0
chrB3	83047841	83067465	AP4S1	657	2	2	0	1	0
chrB3	106623427	106652891	AP5M1	1560	2	2	0	1	0
chrA3	30722513	30724385	AP5S1	605	4	4	0	1	0
chrE3	3937465	3948867	AP5Z1	2444	22	22	0	1	0
chrB4	121674438	121760214	APAF1	3819	3	3	0	1	0
chrD4	12000067	12067298	APBA1	2511	15	15	0	1	0
chrB3	21074494	21157213	APBA2	2320	11	11	0	1	0
chrA2	2928694	2935084	APBA3	1747	5	5	0	1	0
chrD1	65193474	65208252	APBB1	2499	13	13	0	1	0
chrB4	24711148	24773845	APBB1IP	2066	9	9	0	1	0
chrB1	173510584	173750460	APBB2	2348	10	10	0	1	0
chrA1	118858777	118864179	APBB3	1492	1	1	0	1	0
chrA1	174443123	174595104	APC	8925	22	22	0	1	0
chrA2	881526	902657	APC2	6888	54	54	0	1	0
chrD3	36174445	36206552	APCDD1	1553	7	7	0	1	0
chrA3	5036148	5045248	APCDD1L	1461	16	16	0	1	0
chrF1	67305353	67306121	APCS	659	11	11	0	1	0
chrA2	18691356	18700151	APEH	2221	4	4	0	1	0
chrB3	73617943	73620360	APEX1	1121	1	1	0	1	0
chrX	48080803	48089961	APEX2	1638	1	1	0	1	0
chrC1	105521228	105523927	APH1A	805	0	0	0	1	0
chrD1	97738322	97762859	API5	1589	2	2	0	1	0
chrD1	90708648	90732230	APIP	736	1	1	0	1	0
chrA3	88194777	88278890	APLF	1513	14	14	0	1	0
chrX	109198953	109204650	APLN	236	0	0	0	1	0
chrD1	104372267	104373410	APLNR	1144	7	7	0	1	0
chrD1	26889151	26975119	APLP2	2310	0	0	0	1	0
chrA3	49909708	49944179	APMAP	1258	1	1	0	1	0
chrD1	14570874	14572527	APOA1	804	1	1	0	1	0
chrD1	14558162	14560455	APOA4	1152	1	1	0	1	0
chrD1	14536191	14542339	APOA5	1133	7	7	0	1	0
chrA3	126693089	126731128	APOB	13355	55	55	0	1	0
chrB4	43166469	43186759	APOBEC1	766	2	2	0	1	0
chrB2	42107717	42116665	APOBEC2	704	5	5	0	1	0
chrB4	134878284	134880522	APOBEC3Z3	586	4	4	0	1	0
chrF1	26667600	26668707	APOBEC4	1108	8	8	0	1	0
chrE3	21872681	21877824	APOBR	3742	38	38	0	1	0
chrE2	11723694	11725968	APOC1	240	3	3	0	1	0
chrE2	11709895	11710610	APOC2	309	3	3	0	1	0
chrD1	14566652	14568238	APOC3	306	0	0	0	1	0
chrE2	11712298	11717081	APOC4	600	3	3	0	1	0
chrC2	73393082	73405631	APOD	707	2	2	0	1	0
chrE2	11729751	11731485	APOE	918	1	1	0	1	0
chrB4	84977047	84978155	APOF	872	3	3	0	1	0
chrE1	50396379	50408302	APOH	1046	14	14	0	1	0
chrB4	132246489	132252630	APOL5	1008	0	0	0	1	0
chrB4	132206546	132212243	APOL6	1280	18	18	0	1	0
chrB4	48744456	48799167	APOLD1	1486	1	1	0	1	0
chrB2	32651779	32653724	APOM	573	1	1	0	1	0
chrX	20253223	20304594	APOO	605	0	0	0	1	0
chrX	72801007	72903401	APOOL	816	0	0	0	1	0
chrB3	147722353	147751079	APOPT1	1374	2	2	0	1	0
chrC2	18662109	18940795	APP	2331	11	11	0	1	0
chrE1	27358516	27406978	APPBP2	1771	0	0	0	1	0
chrA2	25332332	25366178	APPL1	2170	4	4	0	1	0
chrB4	127331942	127384780	APPL2	2038	8	8	0	1	0
chrE2	62993372	62995594	APRT	548	2	2	0	1	0
chrD4	57245072	57256616	APTX	1036	3	3	0	1	0
chrA2	123982439	123993564	AQP1	820	3	3	0	1	0
chrF1	71011663	71014720	AQP10	1404	3	3	0	1	0
chrD1	56676239	56689717	AQP11	822	4	4	0	1	0
chrB4	78833391	78838269	AQP2	981	4	4	0	1	0
chrD4	57654040	57659135	AQP3	885	3	3	0	1	0
chrD3	51346307	51356276	AQP4	977	4	4	0	1	0
chrB4	78845546	78848562	AQP5	802	4	4	0	1	0
chrB4	78855635	78858172	AQP6	820	3	3	0	1	0
chrD4	57605531	57619354	AQP7	1027	0	0	0	1	0
chrE3	24626124	24633003	AQP8	798	7	7	0	1	0
chrB3	48592027	48636264	AQP9	894	2	2	0	1	0
chrB3	69941391	70031440	AQR	4490	7	7	0	1	0
chrX	56937906	57111539	AR	2765	0	0	0	1	0
chrX	41988992	41998572	ARAF	1842	1	1	0	1	0
chrD1	61136896	61177688	ARAP1	4447	30	30	0	1	0
chrB1	177718591	177894539	ARAP2	5285	15	15	0	1	0
chrA1	119763331	119785628	ARAP3	4667	15	15	0	1	0
chrF2	84075389	84076580	ARC	1192	1	1	0	1	0
chrD1	16154793	16179455	ARCN1	1546	1	1	0	1	0
chrB1	147572654	147580972	AREG	977	5	5	0	1	0
chrB3	122028252	122052038	AREL1	2490	5	5	0	1	0
chrA1	88278856	88279680	ARF1	550	2	2	0	1	0
chrB4	77942569	77944713	ARF3	550	1	1	0	1	0
chrA2	25631466	25652672	ARF4	549	1	1	0	1	0
chrA2	145947595	145950442	ARF5	549	1	1	0	1	0
chrB3	99909268	99909796	ARF6	529	0	0	0	1	0
chrA3	1133178	1142206	ARFGAP1	1294	3	3	0	1	0
chrD1	101209091	101218477	ARFGAP2	1622	3	3	0	1	0
chrB4	138090834	138145374	ARFGAP3	1570	11	11	0	1	0
chrF2	19721204	19867198	ARFGEF1	5618	7	7	0	1	0
chrA3	12816973	12918144	ARFGEF2	5397	18	18	0	1	0
chrB2	127416026	127598620	ARFGEF3	6568	50	50	0	1	0
chrB1	76760213	76872948	ARFIP1	1439	2	2	0	1	0
chrD1	65269056	65272358	ARFIP2	1033	9	9	0	1	0
chrA3	810109	815412	ARFRP1	911	0	0	0	1	0
chrB2	121558484	121569193	ARG1	977	4	4	0	1	0
chrB3	115770000	115800837	ARG2	1158	1	1	0	1	0
chrA1	77138312	77163123	ARGLU1	826	1	1	0	1	0
chrD1	100772889	100788996	ARHGAP1	1332	2	2	0	1	0
chrB1	81397803	81722268	ARHGAP10	2384	6	6	0	1	0
chrB3	70270563	70287377	ARHGAP11A	3047	6	6	0	1	0
chrB4	29110504	29210605	ARHGAP12	2553	6	6	0	1	0
chrC1	136666878	137255617	ARHGAP15	1489	3	3	0	1	0
chrE3	24774332	24828870	ARHGAP17	2654	6	6	0	1	0
chrB2	119747398	119939721	ARHGAP18	2502	5	5	0	1	0
chrD1	8772797	8897342	ARHGAP20	3694	17	17	0	1	0
chrB4	23018989	23153123	ARHGAP21	5942	31	31	0	1	0
chrD2	48393297	48566621	ARHGAP22	2198	15	15	0	1	0
chrB1	136973773	137399674	ARHGAP24	2375	11	11	0	1	0
chrA3	88379486	88468759	ARHGAP25	2091	16	16	0	1	0
chrA1	120765950	121187620	ARHGAP26	2497	8	8	0	1	0
chrE1	45243479	45271463	ARHGAP27	2660	10	10	0	1	0
chrD3	39396376	39587201	ARHGAP28	2356	7	7	0	1	0
chrC1	80413874	80481125	ARHGAP29	3644	10	10	0	1	0
chrF1	66141893	66157308	ARHGAP30	3327	21	21	0	1	0
chrC2	65519921	65627258	ARHGAP31	4365	19	19	0	1	0
chrD1	25931074	26124390	ARHGAP32	6326	24	24	0	1	0
chrE2	17828489	17840869	ARHGAP33	3818	6	6	0	1	0
chrE2	10277747	10353341	ARHGAP35	4509	13	13	0	1	0
chrX	110449946	110479824	ARHGAP36	1714	0	0	0	1	0
chrF2	85447677	85506848	ARHGAP39	3320	7	7	0	1	0
chrX	128906139	128921887	ARHGAP4	3176	5	5	0	1	0
chrA3	21393596	21410918	ARHGAP40	1881	3	3	0	1	0
chrD1	34847451	35164682	ARHGAP42	2650	3	3	0	1	0
chrE1	6848896	7027954	ARHGAP44	2493	13	13	0	1	0
chrA2	586152	597459	ARHGAP45	3462	9	9	0	1	0
chrB3	83896486	83960400	ARHGAP5	4547	4	4	0	1	0
chrX	8338061	8782310	ARHGAP6	2981	4	4	0	1	0
chrB4	85926944	85934062	ARHGAP9	2243	3	3	0	1	0
chrE1	62241351	62242627	ARHGDIA	620	2	2	0	1	0
chrB4	50725302	50733327	ARHGDIB	608	8	8	0	1	0
chrE3	44365488	44367645	ARHGDIG	764	2	2	0	1	0
chrE2	13033266	13048135	ARHGEF1	2988	11	11	0	1	0
chrB1	1684872	1781761	ARHGEF10	4244	40	40	0	1	0
chrC1	12599572	12705611	ARHGEF10L	4394	21	21	0	1	0
chrF1	69057648	69143358	ARHGEF11	4701	31	31	0	1	0
chrD1	17656516	17803755	ARHGEF12	4673	12	12	0	1	0
chrE1	3075238	3084004	ARHGEF15	2547	16	16	0	1	0
chrC1	1944047	1958658	ARHGEF16	2138	13	13	0	1	0
chrD1	60527920	60584487	ARHGEF17	6231	51	51	0	1	0
chrA2	6293216	6374478	ARHGEF18	4289	28	28	0	1	0
chrC1	11847386	11856769	ARHGEF19	2791	10	10	0	1	0
chrF1	69849403	69878243	ARHGEF2	3286	20	20	0	1	0
chrB4	86033818	86040510	ARHGEF25	2123	7	7	0	1	0
chrC2	112518764	112646387	ARHGEF26	2627	7	7	0	1	0
chrA1	140551149	140848776	ARHGEF28	5242	33	33	0	1	0
chrA2	24874625	25179722	ARHGEF3	2133	8	8	0	1	0
chrA3	111282933	111330008	ARHGEF33	2691	8	8	0	1	0
chrA1	199473579	199509590	ARHGEF37	2040	10	10	0	1	0
chrB1	119226925	119355034	ARHGEF38	2349	11	11	0	1	0
chrD4	59390735	59393907	ARHGEF39	1017	4	4	0	1	0
chrB3	74068250	74086194	ARHGEF40	4578	16	16	0	1	0
chrA2	159683542	159699600	ARHGEF5	3978	33	33	0	1	0
chrX	114908509	115006067	ARHGEF6	2350	9	9	0	1	0
chrX	53237961	53436284	ARHGEF9	1592	1	1	0	1	0
chrC1	20112299	20180484	ARID1A	6993	12	12	0	1	0
chrB2	144036134	144486591	ARID1B	6952	12	12	0	1	0
chrB4	75057671	75223872	ARID2	5647	10	10	0	1	0
chrA2	485640	511117	ARID3A	1835	7	7	0	1	0
chrB3	33664405	33717233	ARID3B	1706	4	4	0	1	0
chrD4	58437203	58444778	ARID3C	1667	0	0	0	1	0
chrB3	107490881	107552632	ARID4A	3860	10	10	0	1	0
chrD2	13658346	13812852	ARID4B	4217	6	6	0	1	0
chrA3	107838341	107851965	ARID5A	1816	10	10	0	1	0
chrD2	25681571	25857318	ARID5B	3582	8	8	0	1	0
chrB3	35395107	35510124	ARIH1	1682	2	2	0	1	0
chrA2	18089870	18133302	ARIH2	1530	1	1	0	1	0
chrA2	18084226	18085411	ARIH2OS	845	0	0	0	1	0
chrB4	124122365	124133980	ARL1	552	0	0	0	1	0
chrA1	176359009	176364910	ARL10	739	1	1	0	1	0
chrA1	21890461	21891191	ARL11	731	6	6	0	1	0
chrX	83277528	83297716	ARL13A	829	1	1	0	1	0
chrC2	42710958	42780827	ARL13B	1372	5	5	0	1	0
chrC2	106575440	106576019	ARL14	580	5	5	0	1	0
chrD1	86651693	86655397	ARL14EP	783	1	1	0	1	0
chrA1	96853387	96860311	ARL14EPL	459	2	2	0	1	0
chrA1	201285526	201683002	ARL15	669	2	2	0	1	0
chrE1	62143888	62145805	ARL16	548	1	1	0	1	0
chrD1	110202420	110208540	ARL2	560	2	2	0	1	0
chrE2	36400903	36407869	ARL2BP	547	3	3	0	1	0
chrD2	63081058	63116573	ARL3	589	0	0	0	1	0
chrA2	107437715	107438318	ARL4A	604	2	2	0	1	0
chrC1	216895673	216896252	ARL4C	580	0	0	0	1	0
chrE1	43661424	43662030	ARL4D	607	2	2	0	1	0
chrC1	144823902	144846424	ARL5A	546	0	0	0	1	0
chrB4	17490455	17513060	ARL5B	549	3	3	0	1	0
chrE1	40370865	40375514	ARL5C	546	3	3	0	1	0
chrC2	45996741	46032732	ARL6	588	0	0	0	1	0
chrE3	29951540	29958336	ARL6IP1	618	0	0	0	1	0
chrD3	6888570	6890279	ARL6IP4	728	3	3	0	1	0
chrA2	36299525	36317731	ARL6IP5	570	1	1	0	1	0
chrC1	145698949	145737457	ARL6IP6	923	0	0	0	1	0
chrF1	42875190	42883234	ARL8A	889	1	1	0	1	0
chrA2	46735375	46782622	ARL8B	568	1	1	0	1	0
chrB1	162367649	162385687	ARL9	713	4	4	0	1	0
chrF2	18175956	18212494	ARMC1	855	3	3	0	1	0
chrA2	83095887	83113325	ARMC10	930	5	5	0	1	0
chrB2	37109481	37120841	ARMC12	1110	7	7	0	1	0
chrB2	100872346	100976463	ARMC2	2889	16	16	0	1	0
chrB4	21564619	21660135	ARMC3	2755	19	19	0	1	0
chrB4	25780288	25956989	ARMC4	3354	12	12	0	1	0
chrE3	20046946	20053184	ARMC5	2838	7	7	0	1	0
chrA2	14108294	14119664	ARMC6	1420	6	6	0	1	0
chrE1	57165997	57204893	ARMC7	1194	5	5	0	1	0
chrC2	127258652	127364993	ARMC8	2132	3	3	0	1	0
chrC1	214314368	214453294	ARMC9	2634	21	21	0	1	0
chrX	83743875	83745252	ARMCX1	1378	1	1	0	1	0
chrX	83820632	83822462	ARMCX2	1831	1	1	0	1	0
chrX	83785155	83786295	ARMCX3	1141	0	0	0	1	0
chrX	83704761	83712849	ARMCX4	8089	6	6	0	1	0
chrX	84537713	84539356	ARMCX5	1643	1	1	0	1	0
chrB2	139279655	139292201	ARMT1	1334	4	4	0	1	0
chrC1	105956964	106030871	ARNT	2395	3	3	0	1	0
chrB3	1714984	1860802	ARNT2	2235	16	16	0	1	0
chrD1	71616714	71646797	ARNTL	2024	6	6	0	1	0
chrB4	62566066	62694303	ARNTL2	1877	9	9	0	1	0
chrE3	6589814	6613186	ARPC1A	1122	3	3	0	1	0
chrE3	6626976	6633130	ARPC1B	1128	5	5	0	1	0
chrC1	203348466	203376714	ARPC2	913	4	4	0	1	0
chrD3	8614027	8623152	ARPC3	544	0	0	0	1	0
chrA2	51068597	51077594	ARPC4	513	1	1	0	1	0
chrF1	26681641	26689056	ARPC5	460	0	0	0	1	0
chrD4	85927121	85933883	ARPC5L	466	1	1	0	1	0
chrB3	53881967	53900094	ARPP19	358	0	0	0	1	0
chrC2	156917467	157029435	ARPP21	2661	12	12	0	1	0
chrX	59729324	59742944	ARR3	1323	0	0	0	1	0
chrD1	58832529	58901792	ARRB1	1413	8	8	0	1	0
chrE1	1899385	1906940	ARRB2	1527	5	5	0	1	0
chrD4	96084443	96092789	ARRDC1	1304	0	0	0	1	0
chrA2	13298977	13304673	ARRDC2	1492	3	3	0	1	0
chrA1	155936237	155947884	ARRDC3	1314	2	2	0	1	0
chrB3	16694800	16705977	ARRDC4	1247	1	1	0	1	0
chrA2	3700247	3716858	ARRDC5	1247	9	9	0	1	0
chrB4	144372446	144374998	ARSA	1464	5	5	0	1	0
chrA1	145138687	145306335	ARSB	1616	7	7	0	1	0
chrX	1755792	1781625	ARSD	1793	28	28	0	1	0
chrX	1849242	1872281	ARSF	1765	15	15	0	1	0
chrE1	51403131	51471104	ARSG	1640	19	19	0	1	0
chrX	1809289	1831133	ARSH	1780	18	18	0	1	0
chrA1	198904718	198909791	ARSI	1730	12	12	0	1	0
chrB1	111677446	111758465	ARSJ	1805	21	21	0	1	0
chrA1	159721444	159766815	ARSK	1643	5	5	0	1	0
chrD1	61865829	61869767	ART1	970	6	6	0	1	0
chrB1	146044672	146078840	ART3	1193	5	5	0	1	0
chrB4	50608971	50619305	ART4	990	7	7	0	1	0
chrD1	61854621	61857231	ART5	967	7	7	0	1	0
chrC1	34712627	34713421	ARTN	724	6	6	0	1	0
chrD3	28383025	28417354	ARVCF	3145	14	14	0	1	0
chrB1	20580834	20629326	ASAH1	1202	3	3	0	1	0
chrD2	6744091	6800026	ASAH2	2336	10	10	0	1	0
chrF2	74241020	74551715	ASAP1	3429	13	13	0	1	0
chrA3	136310264	136486439	ASAP2	3143	15	15	0	1	0
chrC1	220138022	220154695	ASB1	1389	2	2	0	1	0
chrA2	165278578	165287478	ASB10	1913	13	13	0	1	0
chrX	12100783	12125079	ASB11	1098	0	0	0	1	0
chrX	53803216	53805748	ASB12	1005	0	0	0	1	0
chrB4	5013609	5032812	ASB13	843	5	5	0	1	0
chrA2	25375549	25387976	ASB14	1773	5	5	0	1	0
chrA2	142600476	142618913	ASB15	1776	7	7	0	1	0
chrE1	44251350	44257579	ASB16	1367	10	10	0	1	0
chrC1	63726191	63747079	ASB17	891	2	2	0	1	0
chrC1	218266305	218307532	ASB18	1319	15	15	0	1	0
chrB3	139200083	139228297	ASB2	2050	6	6	0	1	0
chrA3	74881169	74959120	ASB3	1590	3	3	0	1	0
chrA2	100339931	100394460	ASB4	1286	2	2	0	1	0
chrB1	7865128	7916551	ASB5	1222	7	7	0	1	0
chrD4	89986184	89991254	ASB6	1272	6	6	0	1	0
chrB3	19021720	19059963	ASB7	981	2	2	0	1	0
chrB4	77038751	77042910	ASB8	870	2	2	0	1	0
chrX	12064203	12091262	ASB9	921	5	5	0	1	0
chrD2	34835108	34942022	ASCC1	1307	2	2	0	1	0
chrD3	23097301	23133207	ASCC2	2275	5	5	0	1	0
chrB2	93274795	93614108	ASCC3	6703	9	9	0	1	0
chrB4	125454243	125454984	ASCL1	742	5	5	0	1	0
chrD1	115883174	115883768	ASCL2	595	2	2	0	1	0
chrD1	67597386	67597932	ASCL3	547	2	2	0	1	0
chrB4	129562116	129562638	ASCL4	523	7	7	0	1	0
chrF1	41970899	41971472	ASCL5	574	2	2	0	1	0
chrB2	110020860	110032703	ASF1A	669	1	1	0	1	0
chrA2	10039661	10047379	ASF1B	613	3	3	0	1	0
chrE1	2103000	2112944	ASGR2	1018	3	3	0	1	0
chrF1	70101341	70265662	ASH1L	9071	28	28	0	1	0
chrB1	46691692	46723192	ASH2L	1922	6	6	0	1	0
chrB4	78922967	78945111	ASIC1	2247	5	5	0	1	0
chrE1	20994572	22008928	ASIC2	2264	2	2	0	1	0
chrA2	165159319	165163170	ASIC3	1731	6	6	0	1	0
chrC1	204470023	204492028	ASIC4	1630	4	4	0	1	0
chrA3	25082292	25149952	ASIP	554	1	1	0	1	0
chrE3	16086013	16095355	ASL	1411	4	4	0	1	0
chrX	1182974	1225605	ASMT	1617	20	20	0	1	0
chrA2	9068079	9074622	ASNA1	1054	1	1	0	1	0
chrA2	102450011	102463463	ASNS	1697	13	13	0	1	0
chrC1	179240976	179245416	ASNSD1	1972	14	14	0	1	0
chrE1	13585526	13602826	ASPA	948	6	6	0	1	0
chrB3	148162780	148187427	ASPG	1739	14	14	0	1	0
chrF2	14734896	14954926	ASPH	2774	10	10	0	1	0
chrE3	21312674	21315556	ASPHD1	1107	1	1	0	1	0
chrD3	26017078	26023978	ASPHD2	1117	13	13	0	1	0
chrF1	38230881	38282517	ASPM	10468	62	62	0	1	0
chrD4	611878	634541	ASPN	1258	2	2	0	1	0
chrA3	89457310	89458468	ASPRV1	1159	0	0	0	1	0
chrE1	62342208	62368285	ASPSCR1	1799	8	8	0	1	0
chrD1	108173590	108193801	ASRGL1	933	2	2	0	1	0
chrD4	90660745	90707057	ASS1	1291	6	6	0	1	0
chrC2	133926925	133938925	ASTE1	2077	6	6	0	1	0
chrA3	107571136	107587075	ASTL	1272	6	6	0	1	0
chrF1	20750210	21051514	ASTN1	4083	11	11	0	1	0
chrD4	78137198	79013642	ASTN2	4066	32	32	0	1	0
chrA3	26671685	26748576	ASXL1	4651	12	12	0	1	0
chrA3	122442663	122569239	ASXL2	4398	14	14	0	1	0
chrA2	137291104	137343179	ASZ1	1441	8	8	0	1	0
chrD2	7471942	7524665	ATAD1	1199	2	2	0	1	0
chrF2	68679546	68747210	ATAD2	4174	12	12	0	1	0
chrA3	124085204	124248258	ATAD2B	4510	9	9	0	1	0
chrC1	509530	531811	ATAD3A	1771	5	5	0	1	0
chrE1	20107973	20154048	ATAD5	5709	44	44	0	1	0
chrB2	31461869	31475913	ATAT1	1314	1	1	0	1	0
chrA2	3013038	3038833	ATCAY	1205	9	9	0	1	0
chrD2	79907647	80060705	ATE1	1959	11	11	0	1	0
chrB4	79571396	79646453	ATF1	1124	1	1	0	1	0
chrC1	165937813	165987371	ATF2	1528	0	0	0	1	0
chrF1	32918899	32929962	ATF3	784	3	3	0	1	0
chrB4	135250729	135251874	ATF4	1061	3	3	0	1	0
chrE2	8115917	8117704	ATF5	845	5	5	0	1	0
chrF1	65399375	65600312	ATF6	2068	5	5	0	1	0
chrB2	33028131	33036898	ATF6B	2267	8	8	0	1	0
chrB4	81878929	81945929	ATF7	1640	2	2	0	1	0
chrB4	50185928	50293318	ATF7IP	3828	11	11	0	1	0
chrE3	35882293	35929651	ATF7IP2	2083	12	12	0	1	0
chrA1	147876701	148146605	ATG10	928	0	0	0	1	0
chrB4	80640329	80642682	ATG101	659	4	4	0	1	0
chrA1	96584829	96596324	ATG12	427	0	0	0	1	0
chrD1	100742604	100766596	ATG13	1670	8	8	0	1	0
chrB3	104881566	104919920	ATG14	1489	9	9	0	1	0
chrC1	215965072	215999781	ATG16L1	1891	3	3	0	1	0
chrD1	61050301	61064653	ATG16L2	1979	21	21	0	1	0
chrD1	110103057	110122306	ATG2A	5850	29	29	0	1	0
chrB3	141302462	141376184	ATG2B	6428	24	24	0	1	0
chrC2	59168894	59195623	ATG3	957	1	1	0	1	0
chrX	90594371	90650687	ATG4A	1210	0	0	0	1	0
chrC1	222577601	222603110	ATG4B	1716	5	5	0	1	0
chrC1	51868153	51935207	ATG4C	1426	2	2	0	1	0
chrA2	7981995	7987950	ATG4D	1432	3	3	0	1	0
chrB2	98516672	98637300	ATG5	835	0	0	0	1	0
chrA2	52414276	52650368	ATG7	2137	19	19	0	1	0
chrC1	204214264	204220784	ATG9A	2534	6	6	0	1	0
chrA2	165131634	165138604	ATG9B	2776	17	17	0	1	0
chrC1	200853705	200881753	ATIC	1795	9	9	0	1	0
chrB3	100468812	100543723	ATL1	1691	4	4	0	1	0
chrA3	111782223	111841677	ATL2	1952	0	0	0	1	0
chrD1	109033356	109075429	ATL3	1639	5	5	0	1	0
chrB4	41980466	41987162	ATN1	3591	7	7	0	1	0
chrB1	129573980	129575051	ATOH1	1072	0	0	0	1	0
chrD2	31416053	31416512	ATOH7	460	5	5	0	1	0
chrA3	102906496	102937421	ATOH8	984	0	0	0	1	0
chrB3	24992322	25185493	ATP10A	4539	5	5	0	1	0
chrA1	189737268	190004296	ATP10B	4253	17	17	0	1	0
chrB1	167839860	167920671	ATP10D	4294	39	39	0	1	0
chrA1	81974817	82092384	ATP11A	3645	18	18	0	1	0
chrC2	86532645	86656940	ATP11B	3806	5	5	0	1	0
chrX	117271298	117440196	ATP11C	3615	10	10	0	1	0
chrA1	384105	412558	ATP12A	3140	4	4	0	1	0
chrA2	14567970	14584621	ATP13A1	3641	5	5	0	1	0
chrC1	12141919	12160666	ATP13A2	3554	27	27	0	1	0
chrC2	74341887	74401813	ATP13A3	3824	5	5	0	1	0
chrC1	99904046	99933502	ATP1A1	3089	21	21	0	1	0
chrE2	13098565	13118658	ATP1A3	3126	14	14	0	1	0
chrF1	66790032	66818193	ATP1A4	3380	23	23	0	1	0
chrF1	13682575	13705089	ATP1B1	918	1	1	0	1	0
chrE1	2528276	2532390	ATP1B2	930	1	1	0	1	0
chrC2	123976717	124022140	ATP1B3	850	0	0	0	1	0
chrX	100916083	100934756	ATP1B4	1083	0	0	0	1	0
chrB4	86341571	86354754	ATP23	747	3	3	0	1	0
chrE3	22026042	22041146	ATP2A1	3031	7	7	0	1	0
chrD3	8502637	8560920	ATP2A2	3015	6	6	0	1	0
chrE1	13218091	13250561	ATP2A3	3154	6	6	0	1	0
chrB4	113935189	114003928	ATP2B1	3836	0	0	0	1	0
chrA2	51495816	51614822	ATP2B2	3936	8	8	0	1	0
chrX	128523781	128565778	ATP2B3	3838	3	3	0	1	0
chrF1	44225536	44273130	ATP2B4	3826	14	14	0	1	0
chrC2	133952809	134110624	ATP2C1	2883	5	5	0	1	0
chrE2	59598630	59663305	ATP2C2	2868	27	27	0	1	0
chrE2	18048997	18061514	ATP4A	3102	14	14	0	1	0
chrA1	82577214	82583386	ATP4B	880	4	4	0	1	0
chrD3	68555674	68565133	ATP5F1A	1674	3	3	0	1	0
chrB4	85190706	85197144	ATP5F1B	1597	2	2	0	1	0
chrB4	7137798	7156922	ATP5F1C	915	8	8	0	1	0
chrA2	710328	712200	ATP5F1D	511	1	1	0	1	0
chrA3	4498419	4500160	ATP5F1E	158	0	0	0	1	0
chrC1	21303883	21306184	ATP5IF1	330	1	1	0	1	0
chrE1	38462872	38465221	ATP5MC1	415	2	2	0	1	0
chrB4	82008848	82018160	ATP5MC2	861	4	4	0	1	0
chrC1	166034220	166037050	ATP5MC3	430	0	0	0	1	0
chrD2	63692615	63692881	ATP5MD	179	0	0	0	1	0
chrB1	208069877	208071359	ATP5ME	220	0	0	0	1	0
chrE3	6689741	6699884	ATP5MF	302	0	0	0	1	0
chrD1	15989183	15995574	ATP5MG	315	2	2	0	1	0
chrB3	148006224	148008189	ATP5MPL	186	0	0	0	1	0
chrC1	95502091	95516547	ATP5PB	778	3	3	0	1	0
chrE1	57100313	57103151	ATP5PD	491	6	6	0	1	0
chrC2	19094210	19099903	ATP5PF	330	3	3	0	1	0
chrC2	11491836	11501566	ATP5PO	649	4	4	0	1	0
chrC2	123917387	123918023	ATP5S	637	10	10	0	1	0
chrX	129270268	129277500	ATP6AP1	1405	2	2	0	1	0
chrA1	148160054	148183138	ATP6AP1L	1039	0	0	0	1	0
chrX	35989954	36012303	ATP6AP2	1105	0	0	0	1	0
chrE1	43050522	43103523	ATP6V0A1	2635	4	4	0	1	0
chrD3	6297511	6338176	ATP6V0A2	2585	9	9	0	1	0
chrA2	155352477	155427074	ATP6V0A4	2543	15	15	0	1	0
chrC1	34745818	34748806	ATP6V0B	626	0	0	0	1	0
chrE3	42502378	42506708	ATP6V0C	471	2	2	0	1	0
chrE2	45150720	45189009	ATP6V0D1	1064	0	0	0	1	0
chrF2	35971453	36014485	ATP6V0D2	1064	4	4	0	1	0
chrA1	178884590	178909622	ATP6V0E1	249	0	0	0	1	0
chrA2	164185497	164189849	ATP6V0E2	450	2	2	0	1	0
chrC2	60336072	60370320	ATP6V1A	1871	2	2	0	1	0
chrA3	90261543	90288096	ATP6V1B1	1556	8	8	0	1	0
chrB1	37810691	37834428	ATP6V1B2	1550	5	5	0	1	0
chrF2	50910071	50939734	ATP6V1C1	1161	5	5	0	1	0
chrA3	135147765	135200086	ATP6V1C2	1295	4	4	0	1	0
chrB3	115509462	115531536	ATP6V1D	907	5	5	0	1	0
chrB4	34781295	34812424	ATP6V1E1	690	4	4	0	1	0
chrA3	68595576	68596257	ATP6V1E2	682	5	5	0	1	0
chrA2	146917034	146919862	ATP6V1F	362	0	0	0	1	0
chrD4	76573226	76579870	ATP6V1G1	360	2	2	0	1	0
chrB2	32556542	32557718	ATP6V1G2	360	0	0	0	1	0
chrF1	39559124	39579102	ATP6V1G3	360	1	1	0	1	0
chrF2	8309870	8417551	ATP6V1H	1466	4	4	0	1	0
chrX	65652418	65764923	ATP7A	4526	2	2	0	1	0
chrA1	19541513	19618599	ATP7B	4725	37	37	0	1	0
chrB1	172062097	172289239	ATP8A1	3672	4	4	0	1	0
chrD3	78581890	78647952	ATP8B1	3783	19	19	0	1	0
chrF1	70991813	71007841	ATP8B2	3935	12	12	0	1	0
chrA2	1138432	1156949	ATP8B3	4104	33	33	0	1	0
chrB3	56054587	56295695	ATP8B4	3610	11	11	0	1	0
chrA3	10595107	10722325	ATP9A	3211	17	17	0	1	0
chrD3	95861246	96117234	ATP9B	3506	12	12	0	1	0
chrC1	37313671	37339194	ATPAF1	1053	2	2	0	1	0
chrE1	11518125	11537212	ATPAF2	1048	5	5	0	1	0
chrC2	123402289	123503693	ATR	8003	18	18	0	1	0
chrA3	121266909	121271317	ATRAID	697	2	2	0	1	0
chrA2	17676287	17690335	ATRIP	2430	5	5	0	1	0
chrA3	30408602	30566413	ATRN	4698	13	13	0	1	0
chrD2	74035453	74804538	ATRNL1	4196	13	13	0	1	0
chrX	65189584	65501791	ATRX	7497	1	1	0	1	0
chrB4	140373601	140539650	ATXN10	1440	1	1	0	1	0
chrE2	49612324	49614391	ATXN1L	2068	1	1	0	1	0
chrD3	9414233	9534609	ATXN2	3920	6	6	0	1	0
chrE3	21985349	21996985	ATXN2L	3504	5	5	0	1	0
chrB3	137574417	137607855	ATXN3	1320	2	2	0	1	0
chrA2	80566078	80812058	ATXN7L1	2980	3	3	0	1	0
chrC1	93772852	93781291	ATXN7L2	2366	3	3	0	1	0
chrE1	44273594	44277109	ATXN7L3	1134	2	2	0	1	0
chrB4	100666947	100667241	ATXN7L3B	295	0	0	0	1	0
chrD4	3925180	4277507	AUH	1544	7	7	0	1	0
chrC1	19402727	19425707	AUNIP	1132	5	5	0	1	0
chrA3	93213017	93215917	AUP1	1330	1	1	0	1	0
chrA3	6716353	6732278	AURKA	1224	6	6	0	1	0
chrC1	459166	460190	AURKAIP1	603	4	4	0	1	0
chrE1	2983280	2997932	AURKB	1396	10	10	0	1	0
chrE2	1777108	1780330	AURKC	937	2	2	0	1	0
chrE3	12909830	14027907	AUTS2	3842	5	5	0	1	0
chrB3	71470632	71670621	AVEN	1306	4	4	0	1	0
chrA2	125323087	125387403	AVL9	2171	4	4	0	1	0
chrA3	30103791	30105703	AVP	504	5	5	0	1	0
chrD2	58850126	58851573	AVPI1	449	1	1	0	1	0
chrB4	90951554	90955021	AVPR1A	1268	9	9	0	1	0
chrF1	46288196	46293724	AVPR1B	1271	7	7	0	1	0
chrX	128903653	128905313	AVPR2	1179	3	3	0	1	0
chrX	59687964	59693500	AWAT1	994	0	0	0	1	0
chrX	59522714	59530988	AWAT2	1034	0	0	0	1	0
chrF1	23091813	23174514	AXDND1	3045	14	14	0	1	0
chrE3	44302133	44360474	AXIN1	2614	6	6	0	1	0
chrE1	50889396	50917804	AXIN2	2536	14	14	0	1	0
chrE2	13753216	13780357	AXL	2647	11	11	0	1	0
chrE3	7211043	7216823	AZGP1	883	2	2	0	1	0
chrC2	146692096	146713872	AZI2	1208	2	2	0	1	0
chrF2	50748022	50758810	AZIN1	1357	4	4	0	1	0
chrC1	25165796	25198023	AZIN2	1736	6	6	0	1	0
chrB3	60972389	60975916	B2M	345	1	1	0	1	0
chrC2	106186367	106187363	B3GALNT1	997	1	1	0	1	0
chrD2	13475938	13534639	B3GALNT2	1607	4	4	0	1	0
chrC1	159373163	159374144	B3GALT1	982	3	3	0	1	0
chrF1	50069149	50070418	B3GALT2	1270	1	1	0	1	0
chrC2	6166667	6167603	B3GALT5	937	5	5	0	1	0
chrC1	336311	337301	B3GALT6	991	3	3	0	1	0
chrD1	31287450	31293669	B3GAT1	1049	0	0	0	1	0
chrB2	66823587	66915115	B3GAT2	994	3	3	0	1	0
chrD1	108395482	108399637	B3GAT3	1013	2	2	0	1	0
chrA1	10383932	10501531	B3GLCT	1578	6	6	0	1	0
chrA3	82641544	82642738	B3GNT2	1195	3	3	0	1	0
chrA2	13166135	13170205	B3GNT3	1209	11	11	0	1	0
chrD3	7482050	7483112	B3GNT4	1063	11	11	0	1	0
chrC2	86217224	86218358	B3GNT5	1135	2	2	0	1	0
chrD1	57285563	57286739	B3GNT6	1177	12	12	0	1	0
chrC1	214477381	214480679	B3GNT7	1208	8	8	0	1	0
chrE2	13633972	13635166	B3GNT8	1195	5	5	0	1	0
chrE2	44899533	44901317	B3GNT9	1412	1	1	0	1	0
chrE1	62927722	63026170	B3GNTL1	1087	2	2	0	1	0
chrB4	86049952	86136657	B4GALNT1	1893	2	2	0	1	0
chrE1	38264767	38341311	B4GALNT2	1601	28	28	0	1	0
chrB4	37382288	37520912	B4GALNT3	3259	27	27	0	1	0
chrD1	117105156	117117173	B4GALNT4	3137	8	8	0	1	0
chrD4	57356744	57409540	B4GALT1	1209	0	0	0	1	0
chrC1	34750771	34758948	B4GALT2	1204	0	0	0	1	0
chrF1	66047632	66051390	B4GALT3	1197	3	3	0	1	0
chrC2	65455771	65472265	B4GALT4	1313	3	3	0	1	0
chrA3	12264775	12337015	B4GALT5	1176	5	5	0	1	0
chrD3	55553173	55617822	B4GALT6	1158	2	2	0	1	0
chrA1	94428317	94437424	B4GALT7	1153	0	0	0	1	0
chrD1	111374716	111376209	B4GAT1	1250	5	5	0	1	0
chrE1	10896656	10911165	B9D1	622	4	4	0	1	0
chrE2	13675725	13681467	B9D2	531	3	3	0	1	0
chrF2	50994124	51079353	BAALC	467	4	4	0	1	0
chrD4	65328672	65350183	BAAT	1892	4	4	0	1	0
chrA2	12778319	12784140	BABAM1	1014	4	4	0	1	0
chrA3	120294768	120691198	BABAM2	1413	3	3	0	1	0
chrD1	15010094	15029635	BACE1	1515	4	4	0	1	0
chrC2	4669763	4759409	BACE2	1545	6	6	0	1	0
chrC2	15820080	15836357	BACH1	2385	16	16	0	1	0
chrB2	83385266	83654894	BACH2	2961	8	8	0	1	0
chrD1	109592779	109602078	BAD	510	3	3	0	1	0
chrD4	57481546	57492151	BAG1	1295	3	3	0	1	0
chrB2	57225932	57239908	BAG2	639	1	1	0	1	0
chrD2	78068922	78092289	BAG3	1744	11	11	0	1	0
chrB3	147719729	147721073	BAG5	1345	3	3	0	1	0
chrB2	32638510	32648637	BAG6	3523	10	10	0	1	0
chrE1	61914003	61972100	BAHCC1	7998	37	37	0	1	0
chrB3	64762062	64784953	BAHD1	2586	5	5	0	1	0
chrE1	61623693	61686055	BAIAP2	1674	5	5	0	1	0
chrE3	5759453	5851682	BAIAP2L1	1582	5	5	0	1	0
chrB4	134146944	134173513	BAIAP2L2	1616	7	7	0	1	0
chrE3	43475726	43484595	BAIAP3	3790	17	17	0	1	0
chrB2	35146567	35149754	BAK1	641	0	0	0	1	0
chrB4	26654693	26659156	BAMBI	786	3	3	0	1	0
chrD1	111061409	111061912	BANF1	272	1	1	0	1	0
chrA3	43313002	43322141	BANF2	275	1	1	0	1	0
chrB1	122280844	122592318	BANK1	2495	14	14	0	1	0
chrE2	62324613	62411555	BANP	1533	4	4	0	1	0
chrA2	20998520	21005992	BAP1	2207	1	1	0	1	0
chrC1	200369763	200451671	BARD1	2333	17	17	0	1	0
chrD4	92384129	92390748	BARHL1	987	4	4	0	1	0
chrC1	77275968	77280735	BARHL2	1164	0	0	0	1	0
chrD4	1674083	1676969	BARX1	784	2	2	0	1	0
chrD1	26315478	26390837	BARX2	844	3	3	0	1	0
chrA1	227994872	227995538	BASP1	667	5	5	0	1	0
chrB3	122779213	122802764	BATF	381	3	3	0	1	0
chrD1	110181903	110187331	BATF2	831	8	8	0	1	0
chrF1	32852106	32877274	BATF3	689	2	2	0	1	0
chrE2	8862820	8866384	BAX	585	2	2	0	1	0
chrB3	86371171	86464397	BAZ1A	4701	6	6	0	1	0
chrE3	10093546	10163730	BAZ1B	4493	6	6	0	1	0
chrB4	85156837	85173501	BAZ2A	5776	4	4	0	1	0
chrC1	151301974	151507545	BAZ2B	8186	18	18	0	1	0
chrE2	10077932	10082314	BBC3	585	0	0	0	1	0
chrA2	10546946	10547147	BBIP1	202	1	1	0	1	0
chrB3	121491764	121547128	BBOF1	1695	15	15	0	1	0
chrD1	83723027	83775471	BBOX1	1171	3	3	0	1	0
chrD1	111504681	111521897	BBS1	1826	5	5	0	1	0
chrB4	102164826	102167991	BBS10	2352	9	9	0	1	0
chrB1	103782465	103784607	BBS12	2143	23	23	0	1	0
chrE2	35806214	35839181	BBS2	2208	9	9	0	1	0
chrB3	35322436	35378128	BBS4	1660	4	4	0	1	0
chrC1	160910051	160933036	BBS5	1038	2	2	0	1	0
chrA2	125759873	126193180	BBS9	2750	11	11	0	1	0
chrC2	54792226	54890626	BBX	2838	4	4	0	1	0
chrE2	11784777	11794026	BCAM	1902	5	5	0	1	0
chrF1	69358796	69371836	BCAN	2741	24	24	0	1	0
chrA2	78886275	78940202	BCAP29	733	4	4	0	1	0
chrX	128678664	128705757	BCAP31	748	0	0	0	1	0
chrE2	51863508	51900613	BCAR1	2664	12	12	0	1	0
chrA3	8645753	8710283	BCAS1	1663	10	10	0	1	0
chrC1	98294440	98303679	BCAS2	754	0	0	0	1	0
chrE1	27540412	28155664	BCAS3	3058	6	6	0	1	0
chrA3	11344364	11405205	BCAS4	746	5	5	0	1	0
chrB4	60268696	60370209	BCAT1	1219	2	2	0	1	0
chrE2	8965267	8974193	BCAT2	1196	5	5	0	1	0
chrD2	83493191	83506950	BCCIP	955	12	12	0	1	0
chrB4	78728770	78732203	BCDIN3D	881	2	2	0	1	0
chrC2	102087815	102147157	BCHE	1812	8	8	0	1	0
chrE2	13636127	13654510	BCKDHA	1350	9	9	0	1	0
chrB2	74855516	75061641	BCKDHB	1189	3	3	0	1	0
chrE3	20473760	20476845	BCKDK	1250	5	5	0	1	0
chrC1	72208829	72219352	BCL10	705	3	3	0	1	0
chrA3	81018669	81118805	BCL11A	2689	0	0	0	1	0
chrB3	143962201	144055475	BCL11B	3048	3	3	0	1	0
chrD3	83102813	83276164	BCL2	716	2	2	0	1	0
chrB3	1436578	1489104	BCL2A1	1506	5	5	0	1	0
chrA3	27268082	27313274	BCL2L1	704	0	0	0	1	0
chrB3	54291736	54295452	BCL2L10	581	2	2	0	1	0
chrA3	106472996	106514901	BCL2L11	594	2	2	0	1	0
chrE2	8341536	8347107	BCL2L12	828	10	10	0	1	0
chrB4	34680303	34755849	BCL2L13	1514	7	7	0	1	0
chrB4	48114252	48150001	BCL2L14	1059	7	7	0	1	0
chrC1	97694924	97699365	BCL2L15	496	1	1	0	1	0
chrB3	76076945	76078089	BCL2L2	584	1	1	0	1	0
chrE2	11824388	11835725	BCL3	1374	12	12	0	1	0
chrC2	82274089	82285025	BCL6	2129	6	6	0	1	0
chrE1	2054382	2058015	BCL6B	1434	7	7	0	1	0
chrD3	7605341	7634290	BCL7A	702	1	1	0	1	0
chrE3	10174848	10190935	BCL7B	615	0	0	0	1	0
chrE3	20650901	20654447	BCL7C	660	3	3	0	1	0
chrC1	104093929	104106739	BCL9	4342	7	7	0	1	0
chrD1	16396140	16406578	BCL9L	4496	12	12	0	1	0
chrB2	125749905	125768663	BCLAF1	2777	3	3	0	1	0
chrE2	56958380	56998025	BCO1	1661	8	8	0	1	0
chrD1	10158350	10204081	BCO2	1740	5	5	0	1	0
chrX	35545367	35568521	BCOR	5419	7	7	0	1	0
chrD3	19734182	19860780	BCR	4012	11	11	0	1	0
chrC2	73280655	73345348	BDH1	1176	4	4	0	1	0
chrB1	121387031	121407310	BDH2	750	2	2	0	1	0
chrD1	84257818	84258562	BDNF	745	0	0	0	1	0
chrA1	138571189	138658365	BDP1	7746	39	39	0	1	0
chrE2	44326441	44351371	BEAN1	769	0	0	0	1	0
chrE1	43316710	43328716	BECN1	1428	2	2	0	1	0
chrF1	9761943	9763245	BECN2	1303	14	14	0	1	0
chrB3	145141547	145185517	BEGAIN	3035	21	21	0	1	0
chrX	14771959	14815893	BEND2	2236	0	0	0	1	0
chrB2	99252226	99268092	BEND3	2490	20	20	0	1	0
chrB1	172498565	172530596	BEND4	1752	2	2	0	1	0
chrB2	57040137	57071538	BEND6	882	4	4	0	1	0
chrB4	12587122	12668265	BEND7	1833	5	5	0	1	0
chrD1	108001386	108011597	BEST1	1774	0	0	0	1	0
chrA2	9078724	9082715	BEST2	1577	6	6	0	1	0
chrB4	96601597	96639623	BEST3	2052	10	10	0	1	0
chrC1	35495982	35499336	BEST4	1431	1	1	0	1	0
chrA2	99040401	99050606	BET1	421	3	3	0	1	0
chrD1	116922468	116924758	BET1L	364	1	1	0	1	0
chrX	85485522	85485861	BEX3	340	0	0	0	1	0
chrX	84299539	84300531	BEX5	444	1	1	0	1	0
chrE3	32302846	32321448	BFAR	1363	3	3	0	1	0
chrC2	131605828	131674130	BFSP2	1258	5	5	0	1	0
chrF1	69663328	69663996	BGLAP	313	4	4	0	1	0
chrX	128493921	128497960	BGN	1126	0	0	0	1	0
chrE3	5698873	5699437	BHLHA15	565	0	0	0	1	0
chrE1	16364536	16365193	BHLHA9	658	8	8	0	1	0
chrX	84689914	84691567	BHLHB9	1654	3	3	0	1	0
chrF2	17324599	17325724	BHLHE22	1126	7	7	0	1	0
chrA3	1335991	1343200	BHLHE23	1746	0	0	0	1	0
chrA2	46609610	46613643	BHLHE40	1244	3	3	0	1	0
chrB4	61486150	61489164	BHLHE41	1790	0	0	0	1	0
chrE2	11076219	11094383	BHMG1	1789	6	6	0	1	0
chrA1	145438346	145455425	BHMT	1236	4	4	0	1	0
chrA1	145392910	145408870	BHMT2	1100	6	6	0	1	0
chrD2	22253269	22533055	BICC1	3106	11	11	0	1	0
chrB4	66471501	66726406	BICD1	2958	13	13	0	1	0
chrD3	16387039	16492727	BICDL1	1929	7	7	0	1	0
chrE3	42109269	42114978	BICDL2	1615	7	7	0	1	0
chrE2	9712646	9735319	BICRA	4688	23	23	0	1	0
chrB2	43712959	43750980	BICRAL	3381	7	7	0	1	0
chrB4	34661050	34671912	BID	596	3	3	0	1	0
chrB4	138376776	138388577	BIK	743	0	0	0	1	0
chrC1	114092774	114147222	BIN1	1957	2	2	0	1	0
chrB1	35530264	35571636	BIN3	771	2	2	0	1	0
chrD1	1073111	1096024	BIRC2	1868	7	7	0	1	0
chrE1	59562228	59570496	BIRC5	464	2	2	0	1	0
chrA3	116564555	116789466	BIRC6	14664	22	22	0	1	0
chrA3	1172803	1176064	BIRC7	1275	3	3	0	1	0
chrA3	22330101	22330365	BLCAP	265	0	0	0	1	0
chrD4	95254658	95258340	BLGIII	552	10	10	0	1	0
chrB1	54755220	54774945	BLK	1515	7	7	0	1	0
chrB3	5367389	5427760	BLM	4308	24	24	0	1	0
chrE1	16636383	16682944	BLMH	1380	4	4	0	1	0
chrD2	57561506	57637324	BLNK	1446	2	2	0	1	0
chrB4	84411561	84415088	BLOC1S1	382	0	0	0	1	0
chrD2	61021901	61028329	BLOC1S2	440	2	2	0	1	0
chrE2	11531559	11532156	BLOC1S3	598	1	1	0	1	0
chrB1	203598515	203599172	BLOC1S4	658	7	7	0	1	0
chrB2	20867143	20910825	BLOC1S5	572	2	2	0	1	0
chrB3	60348863	60365061	BLOC1S6	532	4	4	0	1	0
chrA2	72179037	72228659	BLVRA	917	1	1	0	1	0
chrE2	14247232	14262857	BLVRB	626	1	1	0	1	0
chrF1	13970924	13998362	BLZF1	1212	12	12	0	1	0
chrB3	65068703	65085543	BMF	814	2	2	0	1	0
chrB4	20999861	21002960	BMI1	990	0	0	0	1	0
chrB1	35961230	36004088	BMP1	3105	21	21	0	1	0
chrA3	88504247	88510125	BMP10	1277	1	1	0	1	0
chrX	44645464	44650172	BMP15	1184	0	0	0	1	0
chrA3	33154510	33163343	BMP2	1190	1	1	0	1	0
chrB1	143427590	143555412	BMP2K	3442	9	9	0	1	0
chrB1	141450343	141474245	BMP3	1431	4	4	0	1	0
chrB3	103657101	103663947	BMP4	1421	2	2	0	1	0
chrB2	55859393	55973304	BMP5	1372	4	4	0	1	0
chrB2	21042792	21198474	BMP6	1516	2	2	0	1	0
chrA3	6015795	6108517	BMP7	1299	9	9	0	1	0
chrC1	30688452	30737694	BMP8A	2274	2	2	0	1	0
chrA2	126492834	126741597	BMPER	2090	12	12	0	1	0
chrD2	47146386	47175410	BMPR1A	1610	5	5	0	1	0
chrB1	128300843	128410941	BMPR1B	1789	6	6	0	1	0
chrC1	189272447	189466363	BMPR2	3130	8	8	0	1	0
chrD2	52132970	52179231	BMS1	3883	20	20	0	1	0
chrA2	133289363	133373738	BMT2	1224	1	1	0	1	0
chrX	12275331	12328407	BMX	2099	6	6	0	1	0
chrB3	3726426	3781509	BNC1	3086	13	13	0	1	0
chrD4	43396777	43825398	BNC2	3501	2	2	0	1	0
chrA1	178788125	178800824	BNIP1	786	0	0	0	1	0
chrB3	47177245	47244921	BNIP2	1569	3	3	0	1	0
chrD2	88763843	88776045	BNIP3	591	6	6	0	1	0
chrB1	31835812	31855959	BNIP3L	666	0	0	0	1	0
chrC1	106157638	106164781	BNIPL	1275	0	0	0	1	0
chrA1	178382416	178388870	BOD1	900	2	2	0	1	0
chrB1	198207170	198260252	BOD1L1	9150	53	53	0	1	0
chrC1	222515832	222527590	BOK	770	1	1	0	1	0
chrC1	105193216	105200584	BOLA1	534	1	1	0	1	0
chrE3	21796256	21797098	BOLA2B	461	1	1	0	1	0
chrA3	92887184	92894906	BOLA3	341	0	0	0	1	0
chrC1	186545760	186593956	BOLL	915	5	5	0	1	0
chrF2	85161357	85186299	BOP1	2342	12	12	0	1	0
chrB4	48409741	48507333	BORCS5	597	2	2	0	1	0
chrE1	2974350	2975415	BORCS6	1066	5	5	0	1	0
chrD2	63247426	63259040	BORCS7	480	3	3	0	1	0
chrA2	14205093	14215437	BORCS8	1718	16	16	0	1	0
chrA2	152044942	152057565	BPGM	785	5	5	0	1	0
chrB2	25766314	25804065	BPHL	928	6	6	0	1	0
chrA3	26016731	26020062	BPIFA1	680	2	2	0	1	0
chrA3	26072665	26081181	BPIFA2	757	0	0	0	1	0
chrA3	26028693	26037000	BPIFA3	715	2	2	0	1	0
chrA3	25971215	25987306	BPIFB1	1499	2	2	0	1	0
chrA3	26199864	26218046	BPIFB2	1392	9	9	0	1	0
chrA3	26156737	26173194	BPIFB3	1437	16	16	0	1	0
chrA3	26122305	26150658	BPIFB4	1876	16	16	0	1	0
chrA3	26179996	26192354	BPIFB6	1383	9	9	0	1	0
chrB4	129608826	129641649	BPIFC	1539	11	11	0	1	0
chrF1	59318542	59333995	BPNT1	981	2	2	0	1	0
chrE1	48923129	49071988	BPTF	9622	54	54	0	1	0
chrA2	156980180	157139382	BRAF	2487	7	7	0	1	0
chrD3	9569931	9596593	BRAP	1791	2	2	0	1	0
chrE3	2296539	2313248	BRAT1	2485	20	20	0	1	0
chrE1	43502325	43558836	BRCA1	5644	4	4	0	1	0
chrA1	11563271	11622186	BRCA2	10175	29	29	0	1	0
chrX	129755109	129815154	BRCC3	962	0	0	0	1	0
chrB4	143578262	143616665	BRD1	3582	8	8	0	1	0
chrD4	93743927	93762079	BRD3	2195	11	11	0	1	0
chrA2	11429639	11464467	BRD4	4233	6	6	0	1	0
chrE2	30401451	30442683	BRD7	1997	7	7	0	1	0
chrA1	116776373	116810259	BRD8	3763	7	7	0	1	0
chrA1	241580959	241603380	BRD9	1958	7	7	0	1	0
chrC1	78310399	78387082	BRDT	2816	11	11	0	1	0
chrB3	149015030	149068224	BRF1	2076	9	9	0	1	0
chrE3	5747878	5757213	BRI3	381	0	0	0	1	0
chrD3	5329900	5355176	BRI3BP	738	4	4	0	1	0
chrE3	42762429	42763705	BRICD5	635	6	6	0	1	0
chrF1	21113995	21178594	BRINP2	2372	4	4	0	1	0
chrF1	52478234	52863423	BRINP3	2308	10	10	0	1	0
chrE1	28418363	28622224	BRIP1	3714	11	11	0	1	0
chrA1	214053740	214063593	BRIX1	1072	6	6	0	1	0
chrA2	51295512	51310585	BRK1	360	0	0	0	1	0
chrD1	111367038	111370880	BRMS1	897	2	2	0	1	0
chrB3	87340825	87368920	BRMS1L	1003	0	0	0	1	0
chrF1	61511150	61529060	BROX	1248	6	6	0	1	0
chrA2	51013186	51025637	BRPF1	3777	5	5	0	1	0
chrB2	37544515	37573112	BRPF3	3633	10	10	0	1	0
chrX	114737057	114741028	BRS3	1203	3	3	0	1	0
chrE2	3339095	3357600	BRSK1	2360	11	11	0	1	0
chrD1	116555313	116615388	BRSK2	2413	6	6	0	1	0
chrC2	6455046	6572238	BRWD1	6851	19	19	0	1	0
chrX	68333447	68568005	BRWD3	5447	1	1	0	1	0
chrD1	108444937	108454486	BSCL2	1445	7	7	0	1	0
chrC1	24617756	24641464	BSDC1	1306	5	5	0	1	0
chrA2	238421	246703	BSG	883	1	1	0	1	0
chrA2	18594216	18682495	BSN	11794	25	25	0	1	0
chrC1	44814450	44825023	BSND	961	5	5	0	1	0
chrD4	75486715	75506867	BSPRY	1192	10	10	0	1	0
chrB1	196287949	196318277	BST1	1016	10	10	0	1	0
chrA2	12866724	12868568	BST2	563	7	7	0	1	0
chrD1	20071971	20075683	BSX	702	2	2	0	1	0
chrD2	54302785	54423491	BTAF1	5588	6	6	0	1	0
chrB3	3983526	4023483	BTBD1	1466	7	7	0	1	0
chrB4	129138067	129453222	BTBD11	3336	13	13	0	1	0
chrD2	80335711	80381004	BTBD16	1645	13	13	0	1	0
chrE1	56439631	56445514	BTBD17	1925	7	7	0	1	0
chrD1	104790397	104795624	BTBD18	2192	3	3	0	1	0
chrC1	35516665	35520511	BTBD19	911	4	4	0	1	0
chrA2	1292760	1311106	BTBD2	1611	3	3	0	1	0
chrA3	37980348	37986062	BTBD3	1594	4	4	0	1	0
chrB3	149031830	149033807	BTBD6	1624	7	7	0	1	0
chrB3	138595615	138648891	BTBD7	3573	3	3	0	1	0
chrB2	39432201	39807278	BTBD9	1849	6	6	0	1	0
chrB1	147256916	147301853	BTC	597	3	3	0	1	0
chrC2	135183709	135213318	BTD	1615	8	8	0	1	0
chrA1	140398784	140405308	BTF3	627	0	0	0	1	0
chrC1	42163604	42181397	BTF3L4	482	0	0	0	1	0
chrB4	116115978	116117527	BTG1	518	2	2	0	1	0
chrF1	43929584	43931338	BTG2	491	2	2	0	1	0
chrC2	26355325	26371929	BTG3	763	3	3	0	1	0
chrD1	9554643	9558864	BTG4	698	2	2	0	1	0
chrX	83590058	83613465	BTK	2014	0	0	0	1	0
chrC2	59096469	59136288	BTLA	1159	4	4	0	1	0
chrB2	3849511	3854604	BTN1A1	1588	10	10	0	1	0
chrA1	87858589	87861364	BTNL10	898	0	0	0	1	0
chrB2	33634844	33647780	BTNL2	1472	9	9	0	1	0
chrA1	91373073	91398031	BTNL9	1633	5	5	0	1	0
chrD2	61958486	62133474	BTRC	1885	3	3	0	1	0
[truncated: 17,541 more rows]
