# Supplementary material for: A domestic cat whole exome sequencing resource for trait discovery
Source: Sci Rep. 2021 Mar 30;11:7159. doi: 10.1038/s41598-021-86200-7 (PMC8009874; doi:10.1038/s41598-021-86200-7)
Supplement: Supplementary file 6 — Supplementary Information 6. [file 41598_2021_86200_MOESM6_ESM.xlsx]

## Sheet: 99LivesExome41_2020_+1000bp - K
Chr:Pos	Ref/Alt	Allele Counts	Allele Frequencies	# Alleles	# Het	# HomoVar	# Samples	Gene Names	Sequence Ontology (Combined)	Effect (Combined)	Transcript Name (Clinically Relevant)	HGVS c. (Clinically Relevant)	HGVS p. (Clinically Relevant)	Transcript Name	Exon Number	% Dist of Tx	Gene Names	Sequence Ontology (Combined)	Effect (Combined)	Transcript Name (Clinically Relevant)	HGVS c. (Clinically Relevant)	HGVS p. (Clinically Relevant)	Transcript Name	Exon Number	% Dist of Tx	felCat.Fcat11615.Thailand Variant Allele Freq	felCat.Fcat11615.Thailand Allelic Depths (AD)	felCat.Fcat11615.Thailand Read Depths (DP)	felCat.Fcat11615.Thailand Genotype Qualities (GQ)	felCat.Fcat11615.Thailand 0/1 Genotypes (GT)	felCat.Fcat11615.Thailand Zygosity	felCat.Fcat13230.Aries Variant Allele Freq	felCat.Fcat13230.Aries Allelic Depths (AD)	felCat.Fcat13230.Aries Read Depths (DP)	felCat.Fcat13230.Aries Genotype Qualities (GQ)	felCat.Fcat13230.Aries 0/1 Genotypes (GT)	felCat.Fcat13230.Aries Zygosity	felCat.Fcat14056.Marcus Variant Allele Freq	felCat.Fcat14056.Marcus Allelic Depths (AD)	felCat.Fcat14056.Marcus Read Depths (DP)	felCat.Fcat14056.Marcus Genotype Qualities (GQ)	felCat.Fcat14056.Marcus 0/1 Genotypes (GT)	felCat.Fcat14056.Marcus Zygosity	felCat.Fcat17994.Camila Variant Allele Freq	felCat.Fcat17994.Camila Allelic Depths (AD)	felCat.Fcat17994.Camila Read Depths (DP)	felCat.Fcat17994.Camila Genotype Qualities (GQ)	felCat.Fcat17994.Camila 0/1 Genotypes (GT)	felCat.Fcat17994.Camila Zygosity
B4:134879118	C/T	3	0.0375	80	3	0	3	APOBEC3Z3	missense_variant	Missense	ENSFCAT00000077223	ENSFCAT00000077223:c.194C>T	p.Ala65Val	ENSFCAT00000077223,ENSFCAT00000005252,ENSFCAT00000048019	2,2,2	20.1042,26.4746,23.7392	APOBEC3Z3	missense_variant	Missense	NM_001112710.3	NM_001112710.3:c.194C>T	p.Ala65Val	NM_001112710.3	2	33.1615	0	78,0	78	99	0/0	Reference	0	159,0	159	99	0/0	Reference	0	33,0	33	99	0/0	Reference	0	50,0	50	99	0/0	Reference
A1:19581846	G/A	1	0.0125	80	1	0	1	ATP7B	missense_variant	Missense	ENSFCAT00000049080	ENSFCAT00000049080:c.1387G>A	p.Gly463Arg	ENSFCAT00000049080,ENSFCAT00000003711,ENSFCAT00000037768,ENSFCAT00000041396,ENSFCAT00000064354,ENSFCAT00000062609,ENSFCAT00000084762	3,3,3,4,3,2,3	31.4072,32.8592,33.1658,25.59,36.5506,,29.8819	ATP7B	missense_variant	Missense	XM_023251165.1	XM_023251165.1:c.1585G>A	p.Gly529Arg	XM_019825930.2,XM_023251186.1,XM_023251171.1,XM_023251182.1,XM_023251165.1,XM_023251176.1,XM_023251193.1,XM_006927260.4	3,4,3,3,3,3,3,3	29.8819,31.4072,34.7597,35.7724,34.3526,35.1531,30.7481,29.8819	0	76,0	76	99	0/0	Reference	0	275,0	275	99	0/0	Reference	0	189,0	189	99	0/0	Reference	0	326,0	326	99	0/0	Reference
B1:142177919	G/A	3	0.0375	80	3	0	3	CFAP299,FGF5	stop_gained	LoF	ENSFCAT00000032110,ENSFCAT00000071599	ENSFCAT00000032110:c.-25+7722C>T,ENSFCAT00000071599:c.406C>T	,p.Arg136Ter	ENSFCAT00000032110,ENSFCAT00000030948,ENSFCAT00000057064,ENSFCAT00000071599,ENSFCAT00000044244	1,2,1,2,2	,49.8155,,48.3871,67.8392	FGF5	stop_gained	LoF	XM_019828138.2	XM_019828138.2:c.406C>T	p.Arg136Ter	XM_019828138.2,XM_006931032.3,NM_001114546.1	2,1,2	48.3871,,49.8155	0	33,0	33	99	0/0	Reference	0	38,0	38	99	0/0	Reference	0	33,0	33	99	0/0	Reference	0	58,0	58	99	0/0	Reference
B1:142185646	-/A	1	0.0125	80	1	0	1	CFAP299,FGF5	frameshift_variant	LoF	ENSFCAT00000032110,ENSFCAT00000071599	ENSFCAT00000032110:c.-30dupT,ENSFCAT00000071599:c.356dupT	,p.Met119Ilefs*47	ENSFCAT00000032110,ENSFCAT00000030948,ENSFCAT00000057064,ENSFCAT00000071599,ENSFCAT00000044244	1,1,1,1,1	,43.7884,97.381,42.5329,59.6315	FGF5	frameshift_variant	LoF	XM_019828138.2	XM_019828138.2:c.356dupT	p.Met119Ilefs*47	XM_019828138.2,XM_006931032.3,NM_001114546.1	1,1,1	42.5329,94.1799,43.7884	0	40,0	40	99	0/0	Reference	0	83,0	83	99	0/0	Reference	0	40,0	40	99	0/0	Reference	0	64,0	64	99	0/0	Reference
B2:4935385	G/T	2	0.025	80	2	0	2	CMAH	missense_variant	Missense	ENSFCAT00000082022	ENSFCAT00000082022:c.392G>T	p.Gly131Val	ENSFCAT00000057074,ENSFCAT00000083280,ENSFCAT00000078694,ENSFCAT00000075539,ENSFCAT00000082822,ENSFCAT00000086148,ENSFCAT00000002805,ENSFCAT00000083253,ENSFCAT00000082022,ENSFCAT00000054671	3,3,3,3,2,3,2,2,1,2	16.2273,15.0871,10.2476,14.6689,12.3665,15.6725,10.7102,62.1103,20.0513,14.2464	CMAH	missense_variant	Missense	XM_011282052.3	XM_011282052.3:c.269G>T	p.Gly90Val	XM_011282051.3,NM_001244985.1,XR_002742113.1,XM_011282052.3,XM_019830061.2	3,3,3,3,2	10.2476,10.2476,,14.6689,14.2464	0	34,0	34	99	0/0	Reference	0	196,0	196	99	0/0	Reference	0	80,0	80	99	0/0	Reference	0	85,0	85	99	0/0	Reference
B2:4947519	C/T	1	0.0125	80	1	0	1	CMAH	missense_variant	Missense	ENSFCAT00000082022	ENSFCAT00000082022:c.577C>T	p.Pro193Ser	ENSFCAT00000057074,ENSFCAT00000083280,ENSFCAT00000078694,ENSFCAT00000075539,ENSFCAT00000082822,ENSFCAT00000086148,ENSFCAT00000002805,ENSFCAT00000082022,ENSFCAT00000054671	5,5,5,5,4,5,4,3,4	27.065,25.1634,20.8981,24.7947,22.7656,26.4912,21.3058,29.5385,24.4224	CMAH	missense_variant	Missense	XM_011282052.3	XM_011282052.3:c.454C>T	p.Pro152Ser	XM_011282051.3,NM_001244985.1,XR_002742113.1,XM_011282052.3,XM_019830061.2	5,5,5,5,4	20.8981,20.8981,,24.7947,24.4224	0	33,0	33	99	0/0	Reference	0	33,0	33	99	0/0	Reference	0	34,0	34	99	0/0	Reference	0	36,0	36	99	0/0	Reference
B4:86180500	C/T	2	0.025	80	2	0	2	CYP27B1	splice_region_variant	Other	ENSFCAT00000014705	ENSFCAT00000014705:c.589+3G>A		ENSFCAT00000014705	3		CYP27B1	splice_region_variant	Other	XM_019835154.1	XM_019835154.1:c.637+3G>A		XM_019835154.1,XM_003988966.3,XM_019835155.1	2,3,2	,,	0	37,0	37	99	0/0	Reference	0	44,0	44	99	0/0	Reference	0	44,0	44	99	0/0	Reference	0	50,0	50	99	0/0	Reference
A3:127002230	GCGGCGCGGCGC/-	1	0.0125	80	1	0	1	GDF7	inframe_deletion	Missense	ENSFCAT00000063603	ENSFCAT00000063603:c.219_230delGCGCCGCGCCGC	p.Arg74_Ala77del	ENSFCAT00000063603	1	15.9357	GDF7	inframe_deletion	Missense	XM_023252074.1	XM_023252074.1:c.219_230delGCGCCGCGCCGC	p.Arg74_Ala77del	XM_023252074.1	1	15.9357	0	41,0	41	99	0/0	Reference	0	46,0	46	99	0/0	Reference	0	38,0	38	99	0/0	Reference	0	83,0	83	99	0/0	Reference
A3:127002232	GGCGCGGC/G/-	1,1	0.0125,0.0125	80	2	0	2	GDF7	frameshift_variant	LoF	ENSFCAT00000063603	ENSFCAT00000063603:c.221_228delinsC	p.Arg74Profs*17	ENSFCAT00000063603,ENSFCAT00000063603	1,1	16.0819,16.0819	GDF7	frameshift_variant	LoF	XM_023252074.1	XM_023252074.1:c.221_228delinsC	p.Arg74Profs*17	XM_023252074.1,XM_023252074.1	1,1	16.0819,16.0819	0,0	41,0,0	41	99	0/0	Reference	0,0	46,0,0	46	99	0/0	Reference	0,0	38,0,0	38	99	0/0	Reference	0.568421,0	41,54,0	95	99	0/1	Heterozygous
D4:60968928	C/T	1	0.0125	80	1	0	1	GRHPR	synonymous_variant	Other	ENSFCAT00000078405	ENSFCAT00000078405:c.507C>T	p.Asn169=	ENSFCAT00000078405,ENSFCAT00000013083	6,5	46.4646,40.9321	GRHPR	synonymous_variant	Other	XM_006939292.3	XM_006939292.3:c.507C>T	p.Asn169=	XM_006939292.3,XM_003995641.3	6,5	46.4646,40.9321	0	47,0	47	99	0/0	Reference	0	64,0	64	99	0/0	Reference	0	35,0	35	99	0/0	Reference	0	44,0	44	99	0/0	Reference
E1:2918735	A/G	1	0.0125	80	1	0	1	HES7,PER1	missense_variant	Missense	ENSFCAT00000015193,ENSFCAT00000071020	ENSFCAT00000015193:c.5T>C,ENSFCAT00000071020:c.3917-5447T>C	p.Val2Ala,	ENSFCAT00000071020,ENSFCAT00000015193	24,1	,0.582242	HES7	missense_variant	Missense	XM_003996191.4	XM_003996191.4:c.5T>C	p.Val2Ala	XM_003996191.4,XM_019817116.2	1,2	0.582242,	0	33,0	33	99	0/0	Reference	0.420091	127,92	221	99	0/1	Heterozygous	0	33,0	33	99	0/0	Reference	0	37,0	37	99	0/0	Reference
B1:36040784	-/GT	1	0.0125	80	1	0	1	HR	frameshift_variant	LoF	ENSFCAT00000012982	ENSFCAT00000012982:c.1255_1256dupGT	p.Gln420Serfs*100	ENSFCAT00000077529,ENSFCAT00000012982,ENSFCAT00000045053	4,3,3	35.5405,35.3305,37.0501	HR	frameshift_variant	LoF	XM_011281452.3	XM_011281452.3:c.1255_1256dupGT	p.Gln420Serfs*100	XM_011281452.3,XM_023252512.1	4,2	35.3007,35.3305	0	37,0	37	99	0/0	Reference	0	329,0	329	99	0/0	Reference	0	135,0	135	99	0/0	Reference	0	532,0	532	99	0/0	Reference
B1:36051556	-/GACA	1	0.0125	80	1	0	1	HR	frameshift_variant	LoF	ENSFCAT00000012982	ENSFCAT00000012982:c.3389_3390insGACA	p.Ser1130Argfs*29	ENSFCAT00000077529,ENSFCAT00000012982,ENSFCAT00000045053	19,18,17	95.897,95.3305,95.1032	HR	frameshift_variant	LoF	XM_011281452.3	XM_011281452.3:c.3392_3393insGACA	p.Ser1131Argfs*29	XM_011281452.3,XM_023252512.1	19,17	95.3345,95.3305	0	33,0	33	99	0/0	Reference	0	96,0	96	99	0/0	Reference	0	46,0	46	99	0/0	Reference	0	60,0	60	99	0/0	Reference
B1:36051556	T/G	1	0.0125	80	1	0	1	HR	missense_variant	Missense	ENSFCAT00000012982	ENSFCAT00000012982:c.3390T>G	p.Ser1130Arg	ENSFCAT00000077529,ENSFCAT00000012982,ENSFCAT00000045053	19,18,17	95.897,95.3305,95.1032	HR	missense_variant	Missense	XM_011281452.3	XM_011281452.3:c.3393T>G	p.Ser1131Arg	XM_011281452.3,XM_023252512.1	19,17	95.3345,95.3305	0	33,0	33	99	0/0	Reference	0	96,0	96	99	0/0	Reference	0	46,0	46	99	0/0	Reference	0	60,0	60	99	0/0	Reference
A3:26784019	C/T	1	0.0125	80	1	0	1	KIF3B	missense_variant	Missense	ENSFCAT00000022266	ENSFCAT00000022266:c.1000G>A	p.Ala334Thr	ENSFCAT00000022266,ENSFCAT00000043669	1,1	44.5187,47.7762	KIF3B	missense_variant	Missense	XM_003983627.5	XM_003983627.5:c.1000G>A	p.Ala334Thr	XM_019826666.1,XM_006929856.4,XM_003983627.5	1,2,2	44.5187,44.5187,44.5187	0	40,0	40	99	0/0	Reference	0.485611	143135	278	99	0/1	Heterozygous	0	108,0	108	99	0/0	Reference	0	215,0	215	99	0/0	Reference
B1:163986474	G/T	7	0.0875	80	7	0	7	KIT	missense_variant	Missense	ENSFCAT00000003113	ENSFCAT00000003113:c.1039C>A	p.His347Asn	ENSFCAT00000003113	6	35.3061	KIT	missense_variant	Missense	NM_001009837.3	NM_001009837.3:c.1036C>A	p.His346Asn	NM_001009837.3	7	35.24	0	33,0	33	99	0/0	Reference	0	51,0	51	99	0/0	Reference	0	41,0	41	99	0/0	Reference	0	82,0	82	99	0/0	Reference
B1:163986475	C/G	7	0.0875	80	7	0	7	KIT	missense_variant	Missense	ENSFCAT00000003113	ENSFCAT00000003113:c.1038G>C	p.Glu346Asp	ENSFCAT00000003113	6	35.2721	KIT	missense_variant	Missense	NM_001009837.3	NM_001009837.3:c.1035G>C	p.Glu345Asp	NM_001009837.3	7	35.206	0	33,0	33	99	0/0	Reference	0	51,0	51	99	0/0	Reference	0	41,0	41	99	0/0	Reference	0	82,0	82	99	0/0	Reference
B4:81050264	C/G	1	0.0125	80	1	0	1	KRT74	intron_variant	Other	ENSFCAT00000000284	ENSFCAT00000000284:c.831-903G>C		ENSFCAT00000049220,ENSFCAT00000000284	3,3	,	KRT71	splice_acceptor_variant	LoF	NM_001195239.1	NM_001195239.1:c.445-1G>C		NM_001195239.1	2		0	41,0	41	99	0/0	Reference	0	50,0	50	99	0/0	Reference	0	43,0	43	99	0/0	Reference	0	135,0	135	99	0/0	Reference
A1:22919306	GTTT/-	1	0.0125	80	1	0	1	LPAR6,RB1	frameshift_variant	LoF	ENSFCAT00000007000,ENSFCAT00000024632	ENSFCAT00000007000:c.250_253delTTTG,ENSFCAT00000024632:c.1705-29058_1705-29055delAAAC	p.Phe84Glufs*9,	ENSFCAT00000024632,ENSFCAT00000007000	18,1	,24.058	LPAR6,RB1	frameshift_variant	LoF	NM_001309049.1,XM_023251429.1	NM_001309049.1:c.250_253delTTTG,XM_023251429.1:c.1705-29058_1705-29055delAAAC	p.Phe84Glufs*9,	XM_023251440.1,XM_023251429.1,XM_023251437.1,XM_006927279.3,NM_001309049.1	17,18,18,2,1	,,,24.058,24.058	0	37,0	37	99	0/0	Reference	0	62,0	62	99	0/0	Reference	0	43,0	43	99	0/0	Reference	0	54,0	54	99	0/0	Reference
A1:96753892	C/A	10	0.125	80	10	0	10	LVRN	missense_variant	Missense	ENSFCAT00000021949	ENSFCAT00000021949:c.416C>A	p.Ala139Asp	ENSFCAT00000021949,ENSFCAT00000053795	1,1	13.959,14.1301	LVRN	missense_variant	Missense	XM_023254329.1	XM_023254329.1:c.416C>A	p.Ala139Asp	XM_023254329.1	1	13.9309	0.364486	68,39	107	99	0/1	Heterozygous	0	33,0	33	99	0/0	Reference	0	39,0	39	99	0/0	Reference	0	322,0	322	99	0/0	Reference
F1:70310110	G/A	1	0.0125	80	1	0	1	PKLR	intron_variant	Other	ENSFCAT00000062552	ENSFCAT00000062552:c.875-53G>A		ENSFCAT00000062552,ENSFCAT00000033106	6,6	,	PKLR	intron_variant	Other	XM_023247386.1	XM_023247386.1:c.707-53G>A		XM_023247387.1,XM_023247388.1,XM_023247386.1	6,6,6	,,	0	37,0	37	99	0/0	Reference	0	48,0	48	99	0/0	Reference	0	52,0	52	99	0/0	Reference	0.588235	56,80	136	99	0/1	Heterozygous
B4:85517451	C/T	1	0.0125	80	1	0	1	TAC3	missense_variant	Missense	ENSFCAT00000014569	ENSFCAT00000014569:c.220G>A	p.Val74Met	ENSFCAT00000014569,ENSFCAT00000061794	2,2	57.4803,66.9725	TAC3	missense_variant	Missense	XM_003988924.5	XM_003988924.5:c.220G>A	p.Val74Met	XM_003988924.5,XM_019835104.2,XR_002159828.2	3,3,3	57.4803,57.1429,	0	34,0	34	99	0/0	Reference	0	35,0	35	99	0/0	Reference	0	39,0	39	99	0/0	Reference	0	40,0	40	99	0/0	Reference
D2:83482394	G/A	2	0.025	80	2	0	2	UROS	missense_variant	Missense	ENSFCAT00000009552	ENSFCAT00000009552:c.197C>T	p.Ser66Phe	ENSFCAT00000009552,ENSFCAT00000082354	3,3	23.0047,17.4843	UROS	missense_variant	Missense	XM_019813980.2	XM_019813980.2:c.242C>T	p.Ser81Phe	XM_019813982.2,XM_023241082.1,XM_019813980.2,XM_006938265.3,XM_006938267.3,XM_019813981.2,XM_003994514.4,XM_019813983.2	5,4,5,5,4,4,3,4	23.0047,26.8673,26.8673,23.0047,17.4843,26.8673,17.4843,41.1966	0	37,0	37	99	0/0	Reference	0	42,0	42	99	0/0	Reference	0	34,0	34	99	0/0	Reference	0	55,0	55	99	0/0	Reference
E1:940445	C/T	2	0.025	80	0	1	1	AIPL1	stop_gained	LoF	ENSFCAT00000026958	ENSFCAT00000026958:c.577C>T	p.Arg193Ter	ENSFCAT00000026958	4	58.3587	AIPL1	stop_gained	LoF	XM_023243858.1	XM_023243858.1:c.577C>T	p.Arg193Ter	XM_023243859.1,XM_023243858.1	5,5	59.4427,58.3587	0	41,0	41	99	0/0	Reference	0	57,0	57	99	0/0	Reference	1	0,114	114	99	2020-01-01	Homozygous Variant	0	76,0	76	99	0/0	Reference
B2:4935345	C/T	7	0.0875	80	5	1	6	CMAH	missense_variant	Missense	ENSFCAT00000082022	ENSFCAT00000082022:c.352C>T	p.Arg118Cys	ENSFCAT00000057074,ENSFCAT00000083280,ENSFCAT00000078694,ENSFCAT00000075539,ENSFCAT00000082822,ENSFCAT00000086148,ENSFCAT00000002805,ENSFCAT00000083253,ENSFCAT00000082022,ENSFCAT00000054671	3,3,3,3,2,3,2,2,1,2	13.884,12.9085,7.94473,12.4795,10.118,13.3333,8.41924,52.518,18,12.0462	CMAH	missense_variant	Missense	XM_011282052.3	XM_011282052.3:c.229C>T	p.Arg77Cys	XM_011282051.3,NM_001244985.1,XR_002742113.1,XM_011282052.3,XM_019830061.2	3,3,3,3,2	7.94473,7.94473,,12.4795,12.0462	0	34,0	34	99	0/0	Reference	0.519737	146158	304	99	0/1	Heterozygous	0	37,0	37	99	0/0	Reference	0	85,0	85	99	0/0	Reference
A1:175382065	G/C	12	0.15	80	10	1	11	F12	missense_variant	Missense	ENSFCAT00000075477	ENSFCAT00000075477:c.1631G>C	p.Gly544Ala	ENSFCAT00000001538,ENSFCAT00000075477,ENSFCAT00000070481	13,13,13	96.7971,84.8958,89.071	F12	missense_variant	Missense	NM_001168212.2	NM_001168212.2:c.1631G>C	p.Gly544Ala	NM_001168212.2	13	89.071	0.39759	50,33	83	99	0/1	Heterozygous	0	45,0	45	99	0/0	Reference	0	34,0	34	99	0/0	Reference	0.492823	106103	209	99	0/1	Heterozygous
A3:26784020	G/A	11	0.1375	80	9	1	10	KIF3B	synonymous_variant	Other	ENSFCAT00000022266	ENSFCAT00000022266:c.999C>T	p.Tyr333=	ENSFCAT00000022266,ENSFCAT00000043669	1,1	44.4742,47.7284	KIF3B	synonymous_variant	Other	XM_003983627.5	XM_003983627.5:c.999C>T	p.Tyr333=	XM_019826666.1,XM_006929856.4,XM_003983627.5	1,2,2	44.4742,44.4742,44.4742	0	40,0	40	99	0/0	Reference	0	250,0	250	99	0/0	Reference	0	108,0	108	99	0/0	Reference	0	215,0	215	99	0/0	Reference
B4:81048681	G/A	6	0.075	80	4	1	5	KRT74	synonymous_variant	Other	ENSFCAT00000000284	ENSFCAT00000000284:c.987C>T	p.Ala329=	ENSFCAT00000049220,ENSFCAT00000000284	4,4	51.3296,55.612	KRT71	synonymous_variant	Other	NM_001195239.1	NM_001195239.1:c.816C>T	p.Ala272=	NM_001195239.1	4	51.746	0	33,0	33	99	0/0	Reference	0.472826	97,87	184	99	0/1	Heterozygous	0	40,0	40	99	0/0	Reference	0	56,0	56	99	0/0	Reference
A3:66539609	C/T	2	0.025	80	0	1	1	SLC3A1	missense_variant	Missense	ENSFCAT00000000611	ENSFCAT00000000611:c.1342C>T	p.Arg448Trp	ENSFCAT00000000611	8	65.5425	PREPL,SLC3A1	missense_variant	Missense	XM_019827131.2,XM_003983937.5	XM_019827131.2:c.2098-708G>A,XM_003983937.5:c.1342C>T	,p.Arg448Trp	XM_019827133.2,XM_003983937.5,XM_019827131.2	7,8,16	63.2813,65.5425,	0	37,0	37	99	0/0	Reference	0	75,0	75	99	0/0	Reference	0	42,0	42	99	0/0	Reference	0	104,0	104	99	0/0	Reference
D1:45907839	C/A	3	0.0375	80	1	1	2	TYR	missense_variant	Missense	ENSFCAT00000029640	ENSFCAT00000029640:c.679G>T	p.Gly227Trp	ENSFCAT00000029640,ENSFCAT00000078411	1,1	42.6415,45.749	TYR	missense_variant	Missense	XM_003992642.4	XM_003992642.4:c.679G>T	p.Gly227Trp	XM_003992642.4	1	42.5612	0	36,0	36	99	0/0	Reference	0	240,0	240	99	0/0	Reference	0	47,0	47	99	0/0	Reference	0	35,0	35	99	0/0	Reference
X:20556778	G/A	23	0.2875	80	21	1	22	ZFX	synonymous_variant	Other	ENSFCAT00000010547	ENSFCAT00000010547:c.1728G>A	p.Glu576=	ENSFCAT00000054701,ENSFCAT00000010547,ENSFCAT00000064372,ENSFCAT00000061297,ENSFCAT00000057303	7,8,7,7,6	70.2081,71.9583,70.0889,69.0147,63.224	ZFX	synonymous_variant	Other	XM_004000365.5	XM_004000365.5:c.1728G>A	p.Glu576=	XM_023249490.1,XM_023249493.1,XM_023249489.1,XM_023249491.1,XM_004000365.5,XM_019823670.2,XM_019823672.2	8,7,8,9,8,8,8	71.9583,70.2081,71.9583,71.9583,71.9583,71.9583,71.0164	0.383333	74,46	120	99	0/1	Heterozygous	0	51,0	51	99	0/0	Reference	0.497537	102101	203	99	0/1	Heterozygous	0	48,0	48	99	0/0	Reference
D4:40081229	G/A	13	0.1625	80	5	4	9	TYRP1	splice_region_variant	Other	ENSFCAT00000018355	ENSFCAT00000018355:c.1171+5G>A		ENSFCAT00000018355	5		TYRP1	splice_region_variant	Other	NM_001042560.2	NM_001042560.2:c.1261+5G>A		NM_001042560.2	5		0	35,0	35	99	0/0	Reference	0	48,0	48	99	0/0	Reference	0.629032	23,39	62	99	0/1	Heterozygous	0	52,0	52	99	0/0	Reference
B2:4934942	-/AACGAGCAACCGAAGCTG	17	0.2125	80	7	5	12	CMAH	stop_gained	LoF	ENSFCAT00000082022	ENSFCAT00000082022:c.-42_-41ins(18)		ENSFCAT00000057074,ENSFCAT00000083280,ENSFCAT00000078694,ENSFCAT00000075539,ENSFCAT00000082822,ENSFCAT00000086148,ENSFCAT00000002805,ENSFCAT00000083253,ENSFCAT00000082022,ENSFCAT00000054671	3,3,3,3,2,3,2,1,1,1	,,,,,,,10.3118,,2.36524	CMAH	stop_gained	LoF	XM_011282052.3	XM_011282052.3:c.102-266_102-265ins(18)		XM_011282051.3,NM_001244985.1,XR_002742113.1,XM_011282052.3,XM_019830061.2	3,3,3,3,1	,,,,2.36524	0	34,0	34	99	0/0	Reference	0.418367	114,82	196	99	0/1	Heterozygous	1	0,62	62	99	2020-01-01	Homozygous Variant	0	33,0	33	99	0/0	Reference
B2:4935348	G/A	16	0.2	80	6	5	11	CMAH	missense_variant	Missense	ENSFCAT00000082022	ENSFCAT00000082022:c.355G>A	p.Val119Met	ENSFCAT00000057074,ENSFCAT00000083280,ENSFCAT00000078694,ENSFCAT00000075539,ENSFCAT00000082822,ENSFCAT00000086148,ENSFCAT00000002805,ENSFCAT00000083253,ENSFCAT00000082022,ENSFCAT00000054671	3,3,3,3,2,3,2,2,1,2	14.0598,13.0719,8.11744,12.6437,10.2867,13.5088,8.59107,53.2374,18.1538,12.2112	CMAH	missense_variant	Missense	XM_011282052.3	XM_011282052.3:c.232G>A	p.Val78Met	XM_011282051.3,NM_001244985.1,XR_002742113.1,XM_011282052.3,XM_019830061.2	3,3,3,3,2	8.11744,8.11744,,12.6437,12.2112	0	34,0	34	99	0/0	Reference	0.488525	156149	305	99	0/1	Heterozygous	1	0,157	157	99	2020-01-01	Homozygous Variant	0	85,0	85	99	0/0	Reference
B2:4938728	T/A	16	0.2	80	6	5	11	CMAH	missense_variant	Missense	ENSFCAT00000082022	ENSFCAT00000082022:c.481T>A	p.Tyr161Asn	ENSFCAT00000057074,ENSFCAT00000083280,ENSFCAT00000078694,ENSFCAT00000075539,ENSFCAT00000082822,ENSFCAT00000086148,ENSFCAT00000002805,ENSFCAT00000082022,ENSFCAT00000054671	4,4,4,4,3,4,3,2,3	21.4411,19.9346,15.3713,19.5402,17.3693,20.8772,15.8076,24.6154,19.1419	CMAH	missense_variant	Missense	XM_011282052.3	XM_011282052.3:c.358T>A	p.Tyr120Asn	XM_011282051.3,NM_001244985.1,XR_002742113.1,XM_011282052.3,XM_019830061.2	4,4,4,4,3	15.3713,15.3713,,19.5402,19.1419	0	37,0	37	99	0/0	Reference	0.386282	170107	277	99	0/1	Heterozygous	1	0,143	143	99	2020-01-01	Homozygous Variant	0	52,0	52	99	0/0	Reference
B2:4985762	G/A	16	0.2	80	6	5	11	CMAH	missense_variant	Missense	ENSFCAT00000082022	ENSFCAT00000082022:c.1816G>A	p.Asp606Asn	ENSFCAT00000083280,ENSFCAT00000078694,ENSFCAT00000075539,ENSFCAT00000082822,ENSFCAT00000086148,ENSFCAT00000002805,ENSFCAT00000082022,ENSFCAT00000054671	14,14,14,13,13,13,12,13	92.6471,92.228,92.6108,92.4115,92.1053,92.268,93.0769,92.5743	CMAH	missense_variant	Missense	XM_011282052.3	XM_011282052.3:c.1693G>A	p.Asp565Asn	XM_011282051.3,NM_001244985.1,XR_002742113.1,XM_011282052.3,XM_019830061.2	14,14,15,14,13	92.228,92.228,,92.6108,92.5743	0	35,0	35	99	0/0	Reference	0.506944	142146	288	99	0/1	Heterozygous	1	0,127	127	99	2020-01-01	Homozygous Variant	0	68,0	68	99	0/0	Reference
A1:96753891	G/A	30	0.375	80	16	7	23	LVRN	missense_variant	Missense	ENSFCAT00000021949	ENSFCAT00000021949:c.415G>A	p.Ala139Thr	ENSFCAT00000021949,ENSFCAT00000053795	1,1	13.9253,14.096	LVRN	missense_variant	Missense	XM_023254329.1	XM_023254329.1:c.415G>A	p.Ala139Thr	XM_023254329.1	1	13.8973	1	0,108	108	99	2020-01-01	Homozygous Variant	0	33,0	33	99	0/0	Reference	0	39,0	39	99	0/0	Reference	0.54321	148176	324	99	0/1	Heterozygous
B1:142165952	TA/GA/T	26,3	0.325,0.0375	80	12	8	20	CFAP299,FGF5	frameshift_variant	LoF	ENSFCAT00000032110,ENSFCAT00000071599	ENSFCAT00000032110:c.-25+19688_-25+19689delinsTC,ENSFCAT00000071599:c.527_528delinsTC	,p.Leu176Phe	ENSFCAT00000032110,ENSFCAT00000030948,ENSFCAT00000057064,ENSFCAT00000071599,ENSFCAT00000032110,ENSFCAT00000030948,ENSFCAT00000057064,ENSFCAT00000071599	1,3,2,4,1,3,2,4	,58.1796,98.9286,62.8435,,58.1796,98.9286,62.8435	FGF5	frameshift_variant	LoF	XM_019828138.2	XM_019828138.2:c.527_528delinsTC	p.Leu176Phe	XM_019828138.2,XM_006931032.3,NM_001114546.1,XM_019828138.2,XM_006931032.3,NM_001114546.1	4,2,3,4,2,3	62.8435,97.619,58.1796,62.8435,97.619,58.1796	0,0	33,0,0	33	99	0/0	Reference	0,0	52,0,0	52	99	0/0	Reference	1,0	0,166,0	166	99	2020-01-01	Homozygous Variant	0,0	61,0,0	61	99	0/0	Reference
C1:219396820	T/-	34	0.425	80	16	9	25	MLPH	frameshift_variant	LoF	ENSFCAT00000039067	ENSFCAT00000039067:c.83delT	p.Leu28Argfs*12	ENSFCAT00000039067,ENSFCAT00000012725,ENSFCAT00000075413,ENSFCAT00000076332	1,1,1,1	4.68839,4.79532,5.70633,6.00733	MLPH	frameshift_variant	LoF	XM_023257818.1	XM_023257818.1:c.83delT	p.Leu28Argfs*12	XM_023257818.1,XM_023257819.1,NM_001079655.1	2,2,1	4.68839,4.79532,4.79532	0	52,0	52	99	0/0	Reference	0	38,0	38	99	0/0	Reference	0.412371	114,80	194	99	0/1	Heterozygous	0	97,0	97	99	0/0	Reference
B4:134879117	G/T/A	37,3	0.4625,0.0375	80	17	11	28	APOBEC3Z3	missense_variant	Missense	ENSFCAT00000077223	ENSFCAT00000077223:c.193G>T	p.Ala65Ser	ENSFCAT00000077223,ENSFCAT00000005252,ENSFCAT00000048019,ENSFCAT00000077223,ENSFCAT00000005252,ENSFCAT00000048019	2,2,2,2,2,2	20,26.3374,23.6162,20,26.3374,23.6162	APOBEC3Z3	missense_variant	Missense	NM_001112710.3	NM_001112710.3:c.193G>T	p.Ala65Ser	NM_001112710.3,NM_001112710.3	2,2	32.9897,32.9897	1,0	0,77,0	77	99	2020-01-01	Homozygous Variant	0.421687,0	144,105,0	249	99	0/1	Heterozygous	0,0	33,0,0	33	99	0/0	Reference	0,0	50,0,0	50	99	0/0	Reference
A1:96813484	A/G	47	0.5875	80	19	14	33	LVRN	splice_acceptor_variant	LoF	ENSFCAT00000021949	ENSFCAT00000021949:c.2517+2A>G		ENSFCAT00000021949,ENSFCAT00000053795	18,19	,	LVRN	missense_variant	Missense	XM_023254329.1	XM_023254329.1:c.2522A>G	p.Ter841Trp	XM_023254329.1	17	84.6257	1	0,98	98	99	2020-01-01	Homozygous Variant	0.502222	112113	225	99	0/1	Heterozygous	0	40,0	40	99	0/0	Reference	0.444444	100,80	180	99	0/1	Heterozygous
A3:25086566	TG/-	47	0.5875	80	17	15	32	AHCY,ASIP	frameshift_variant	LoF	ENSFCAT00000007303,ENSFCAT00000036149	ENSFCAT00000007303:c.1232-552_1232-551delTG,ENSFCAT00000036149:c.264_265delCA	,p.Met89Glufs*59	ENSFCAT00000007303,ENSFCAT00000036149	11,3	,47.9053	ASIP	frameshift_variant	LoF	XM_019826162.2	XM_019826162.2:c.264_265delCA	p.Met89Glufs*59	XM_019826162.2,XM_019826165.2,XM_006929783.3,NM_001009190.1	3,2,2,1	47.9053,29.902,29.902,29.902	0.56044	40,51	91	99	0/1	Heterozygous	0.413284	159112	271	99	0/1	Heterozygous	0.475	63,57	120	99	0/1	Heterozygous	0.455598	141118	259	99	0/1	Heterozygous
D4:40069161	T/C	78	0.975	80	2	38	40	TYRP1	splice_region_variant	Other	ENSFCAT00000018355	ENSFCAT00000018355:c.295+3T>C		ENSFCAT00000018355	1		TYRP1	missense_variant	Missense	NM_001042560.2	NM_001042560.2:c.298T>C	p.Ter100Arg	NM_001042560.2	1	18.4015	1	0,126	126	99	2020-01-01	Homozygous Variant	1	0,311	311	99	2020-01-01	Homozygous Variant	1	0,182	182	99	2020-01-01	Homozygous Variant	1	0,332	332	99	2020-01-01	Homozygous Variant
B4:112522818	C/A	79	0.9875	80	1	39	40	CEP290	intron_variant	Other	ENSFCAT00000032348	ENSFCAT00000032348:c.6966+9G>T		ENSFCAT00000032348,ENSFCAT00000076027	50,47	,	CEP290	splice_region_variant	Other	XM_023256243.1	XM_023256243.1:c.7584+9G>T		XM_023256243.1,XM_023256245.1,XM_023256244.1,NM_001101658.1,XR_002743605.1,XR_002743604.1	51,51,50,50,51,51	,,,,,	1	0,61	61	99	2020-01-01	Homozygous Variant	1	0,159	159	99	2020-01-01	Homozygous Variant	1	0,95	95	99	2020-01-01	Homozygous Variant	1	0,177	177	99	2020-01-01	Homozygous Variant
Highlighted blue indicates position of disease causal variant needs to be verified from literature.
Highlighted yellow are homozygous or heterozygous disease/trait associated variants that were unexpected in the dataset.
APOBEC variants associated with FIV resistance - requires two nucleotide changes to alter the alanine to an isoleucine.
Green highlight are the 3 cats with both APOBEC variants need for the alanine to isoleucine missense.
[truncated: 239 more columns]
